# Supplementary material for: SL-scan identifies synthetic lethal interactions in cancer using metabolic networks
Source: Sci Rep. 2023 Sep 22;13:15763. doi: 10.1038/s41598-023-42992-4 (PMC10516981; doi:10.1038/s41598-023-42992-4)
Supplement: Supplementary file 1 — Supplementary Information 1. [file 41598_2023_42992_MOESM1_ESM.xlsx]

## Sheet: FastSL
cancer	Gene_1	Gene_2	Achilles concordance	SL-scan concordance
Leukemia	PLD2	CDIPT	YES	NO
Brain Cancer	CTSA	GUSB	NO	NO
Brain Cancer	CTSA	HEXA	NO	NO
Brain Cancer	CTSA	HEXB	NO	NO
Brain Cancer	CTSA	HYAL3	NO	YES
Brain Cancer	ENO3	PHGDH	NO	NO
Brain Cancer	ENO3	PSAT1	NO	NO
Brain Cancer	ENO3	PSPH	NO	NO
Breast Cancer	PLD2	DGKA	NO	NO
Breast Cancer	PLD2	DGKB	NO	NO
Breast Cancer	PLD2	DGKD	NO	NO
Breast Cancer	PLD2	DGKE	NO	NO
Breast Cancer	PLD2	DGKG	NO	NO
Breast Cancer	PLD2	DGKH	NO	NO
Breast Cancer	PLD2	DGKI	NO	NO
Breast Cancer	PLD2	DGKQ	NO	NO
Breast Cancer	PLD2	DGKZ	NO	NO
Breast Cancer	PLD2	LIPC	NO	NO
Breast Cancer	PLD2	LIPF	NO	NO
Breast Cancer	PLD2	LIPG	NO	NO
Breast Cancer	PLD2	LPL	NO	NO
Breast Cancer	PLD2	PNLIP	NO	NO
Breast Cancer	PLD2	PNLIPRP1	NO	NO
Breast Cancer	UPP1	SLC29A1	NO	NO
Breast Cancer	UPP1	SLC29A2	NO	NO
Esophageal Cancer	MTHFD1	MTHFD2	NO	NO
Leukemia	PLD2	CDS1	NO	NO
Leukemia	PLD2	CDS2	NO	NO
Leukemia	UPP1	SLC29A1	NO	NO
Leukemia	UPP1	SLC29A2	NO	NO
Lung Cancer	AK5	AK1	NO	NO
Lung Cancer	AK5	AK2	NO	NO
Lung Cancer	AK5	AK7	NO	NO
Lung Cancer	MTHFD1L	AMT	NO	NO
Lung Cancer	SLC25A6	AMT	NO	NO
Lung Cancer	MTHFD1L	DLD	NO	NO
Lung Cancer	SLC25A6	DLD	NO	NO
Lung Cancer	MTHFD1L	FH	NO	NO
Lung Cancer	MTHFD1L	GCSH	NO	NO
Lung Cancer	SLC25A6	GCSH	NO	NO
Lung Cancer	MTHFD1L	GLDC	NO	NO
Lung Cancer	SLC25A6	GLDC	NO	NO
Lung Cancer	PPA2	LHPP	NO	NO
Lung Cancer	MTHFD1L	MTHFD1	NO	NO
Lung Cancer	SLC25A6	MTHFD1L	NO	NO
Lung Cancer	MTHFD1L	MTHFD2	NO	NO
Lung Cancer	SLC25A6	MTHFD2	NO	NO
Lung Cancer	SLC29A2	PGM1	NO	NO
Lung Cancer	SLC29A2	PGM2	NO	NO
Lung Cancer	SLC29A2	PNP	NO	NO
Lung Cancer	PPA2	PPA1	NO	YES
Lung Cancer	MTHFD1L	SLC25A10	NO	NO
Lung Cancer	SLC25A6	SLC25A19	NO	NO
Lung Cancer	MTHFD1L	SLC25A6	NO	NO
Lung Cancer	SLC29A2	UPP1	NO	NO
Lung Cancer	SLC29A2	UPP2	NO	NO
Ovarian Cancer	CDS1	CDIPT	NO	NO
Ovarian Cancer	CDS1	PLD2	NO	YES
Pancreatic Cancer	MTHFD1	MTHFD1L	NO	NO
Pancreatic Cancer	MTHFD1	MTHFD2	NO	NO
Skin Cancer	DGKI	CEPT1	NO	NO
Skin Cancer	ATP8A1	CHKA	NO	NO
Skin Cancer	DGKI	CHKA	NO	NO
Skin Cancer	ATP8A1	CHKB	NO	NO
Skin Cancer	DGKI	CHKB	NO	NO
Skin Cancer	DGKI	PCYT2	NO	NO

## Sheet: MCS
cancer	Gene_1	Gene_2	Achilles concordance	SL-scan concordance
Leukemia	PLD2	CDIPT	YES	NO
Brain Cancer	CTSA	GUSB	NO	NO
Brain Cancer	CTSA	HEXA	NO	NO
Brain Cancer	CTSA	HEXB	NO	NO
Brain Cancer	CTSA	HYAL3	NO	YES
Brain Cancer	ENO3	PHGDH	NO	NO
Brain Cancer	ENO3	PSAT1	NO	NO
Brain Cancer	ENO3	PSPH	NO	NO
Breast Cancer	PLD2	DGKA	NO	NO
Breast Cancer	PLD2	DGKB	NO	NO
Breast Cancer	PLD2	DGKD	NO	NO
Breast Cancer	PLD2	DGKE	NO	NO
Breast Cancer	PLD2	DGKG	NO	NO
Breast Cancer	PLD2	DGKH	NO	NO
Breast Cancer	PLD2	DGKI	NO	NO
Breast Cancer	PLD2	DGKQ	NO	NO
Breast Cancer	PLD2	DGKZ	NO	NO
Breast Cancer	PLD2	LIPC	NO	NO
Breast Cancer	PLD2	LIPF	NO	NO
Breast Cancer	PLD2	LIPG	NO	NO
Breast Cancer	PLD2	LPL	NO	NO
Breast Cancer	PLD2	PNLIP	NO	NO
Breast Cancer	PLD2	PNLIPRP1	NO	NO
Breast Cancer	UPP1	SLC29A1	NO	NO
Breast Cancer	UPP1	SLC29A2	NO	NO
Esophageal Cancer	MTHFD1	MTHFD2	NO	NO
Leukemia	PLD2	CDS1	NO	NO
Leukemia	PLD2	CDS2	NO	NO
Leukemia	RRM2B	RRM1	NO	NO
Leukemia	RRM2B	RRM2	NO	NO
Leukemia	DGKD	SLC25A11	NO	NO
Leukemia	DGKH	SLC25A11	NO	NO
Leukemia	DGKZ	SLC25A11	NO	NO
Leukemia	UPP1	SLC29A1	NO	NO
Leukemia	UPP1	SLC29A2	NO	NO
Lung Cancer	AK5	AK1	NO	NO
Lung Cancer	AK5	AK2	NO	NO
Lung Cancer	AK5	AK7	NO	NO
Lung Cancer	MTHFD1L	AMT	NO	NO
Lung Cancer	SLC25A6	AMT	NO	NO
Lung Cancer	MTHFD1L	DLD	NO	NO
Lung Cancer	SLC25A6	DLD	NO	NO
Lung Cancer	MTHFD1L	FH	NO	NO
Lung Cancer	MTHFD1L	GCSH	NO	NO
Lung Cancer	SLC25A6	GCSH	NO	NO
Lung Cancer	MTHFD1L	GLDC	NO	NO
Lung Cancer	SLC25A6	GLDC	NO	NO
Lung Cancer	PPA2	LHPP	NO	NO
Lung Cancer	MTHFD1L	MTHFD1	NO	NO
Lung Cancer	SLC25A6	MTHFD1L	NO	NO
Lung Cancer	MTHFD1L	MTHFD2	NO	NO
Lung Cancer	SLC25A6	MTHFD2	NO	NO
Lung Cancer	DGKB	PLD2	NO	NO
Lung Cancer	DGKI	PLD2	NO	YES
Lung Cancer	SLC29A2	PNP	NO	NO
Lung Cancer	PPA2	PPA1	NO	YES
Lung Cancer	MTHFD1L	SLC25A10	NO	NO
Lung Cancer	SLC25A6	SLC25A19	NO	NO
Lung Cancer	MTHFD1L	SLC25A6	NO	NO
Lung Cancer	SLC29A2	UPP1	NO	NO
Lung Cancer	SLC29A2	UPP2	NO	NO
Ovarian Cancer	CDS1	CDIPT	NO	NO
Ovarian Cancer	CDS1	PLD2	NO	YES
Pancreatic Cancer	MTHFD1	MTHFD1L	NO	NO
Pancreatic Cancer	MTHFD1	MTHFD2	NO	NO
Skin Cancer	ATP8A1	CHKA	NO	NO
Skin Cancer	ATP8A1	CHKB	NO	NO

## Sheet: gMCS
cancer	Gene_1	Gene_2	Achilles concordance	SL-scan concordance
Leukemia	RRM2B	RRM2	NO	NO
Leukemia	TK1	TK2	NO	NO
Lung Cancer	SLC25A6	AMT	NO	NO
Lung Cancer	SLC29A2	APRT	NO	NO
Lung Cancer	SLC25A6	DLD	NO	NO
Lung Cancer	SLC25A6	GCSH	NO	NO
Lung Cancer	SLC25A6	GLDC	NO	NO
Lung Cancer	SLC29A2	PNP	NO	NO
