# Supplementary material for: SL-scan identifies synthetic lethal interactions in cancer using metabolic networks
Source: Sci Rep. 2023 Sep 22;13:15763. doi: 10.1038/s41598-023-42992-4 (PMC10516981; doi:10.1038/s41598-023-42992-4)
Supplement: Supplementary file 3 — Supplementary Information 3. [file 41598_2023_42992_MOESM3_ESM.csv]

Cancer type (DepMap)	Cancer type (TCGA)
Bile Duct Cancer	NA
Brain Cancer	Brain Lower Grade Glioma (LGG), Glioblastoma Multiforme (GBM), Glioma (GBMLGG)
Breast Cancer	Breast Invasive Carcinoma (BRCA)
Esophageal Cancer	Esophageal Carcinoma (ESCA), Stomach and Esophageal carcinoma (STES)
Gastric Cancer	Stomach Adenocarcinoma (STAD), Stomach and Esophageal carcinoma (STES)
Head and Neck Cancer	Head and Neck Squamous Cell Carcinoma (HNSC)
Kidney Cancer	Kidney Chromophobe (KICH), Kidney Renal Clear Cell Carcinoma (KIRC), Kidney Renal Papillary Cell Carcinoma (KIRP), Pan-kidney cohort (KIPAN)
Leukemia	Acute Myeloid Leukemia (LAML)
Lung Cancer	Lung Adenocarcinoma (LUAD), Lung Squamous Cell Carcinoma (LUSC)
Lymphoma	Lymphoid Neoplasm Diffuse Large B-cell Lymphoma (DLBC)
Myeloma	NA
Neuroblastoma	NA
Ovarian Cancer	Ovarian Serous Cystadenocarcinoma (OV)
Pancreatic Cancer	Pancreatic Adenocarcinoma (PAAD)
Skin Cancer	Skin Cutaneous Melanoma (SKCM)
