# Supplementary material for: SL-scan identifies synthetic lethal interactions in cancer using metabolic networks
Source: Sci Rep. 2023 Sep 22;13:15763. doi: 10.1038/s41598-023-42992-4 (PMC10516981; doi:10.1038/s41598-023-42992-4)
Supplement: Supplementary file 4 — Supplementary Information 4. [file 41598_2023_42992_MOESM4_ESM.csv]

cancer	Driver gene	KO gene	#Mutated cell lines	#Wild type cell lines	t-statistic (SL-scan)	P-value (SL-scan)	FDR (SL-scan)	SigMutatedGene (MutSig 2CV v3.1)
Bile Duct Cancer	ACADVL	AACS	2	29	-7.584902758	1.86E-08	3.59E-06	NA
Bile Duct Cancer	ACADVL	ABCC9	2	29	-4.53101919	0.000137726	0.005592929	NA
Bile Duct Cancer	ACADVL	ACAA1	2	29	-5.77821891	0.001392291	0.039355084	NA
Bile Duct Cancer	ACADVL	ACSBG2	2	29	-4.623045457	3.70E-05	0.00175361	NA
Bile Duct Cancer	ACADVL	ACSL3	2	29	-5.398557128	2.35E-05	0.001186448	NA
Bile Duct Cancer	ACADVL	ADH5	2	29	-7.448211063	8.12E-08	1.10E-05	NA
Bile Duct Cancer	ACADVL	AQP2	2	29	-6.180697952	5.99E-07	5.71E-05	NA
Bile Duct Cancer	ACADVL	ATP6V1E1	2	29	-5.744428131	1.68E-06	0.000128365	NA
Bile Duct Cancer	ACADVL	B4GALT5	2	29	-6.92400047	2.08E-07	2.39E-05	NA
Bile Duct Cancer	ACADVL	BPGM	2	29	-9.494596194	1.25E-10	8.16E-08	NA
Bile Duct Cancer	ACADVL	CBS	2	29	-8.100464964	5.06E-08	7.46E-06	NA
Bile Duct Cancer	ACADVL	CERK	2	29	-5.54954556	5.27E-06	0.000346395	NA
Bile Duct Cancer	ACADVL	CHPT1	2	29	-5.253634868	0.000162927	0.006511041	NA
Bile Duct Cancer	ACADVL	CMPK1	2	29	-8.573214098	1.28E-09	4.39E-07	NA
Bile Duct Cancer	ACADVL	COX7A2L	2	29	-4.380610225	0.000153221	0.006139415	NA
Bile Duct Cancer	ACADVL	COX8A	2	29	-8.082867012	4.11E-09	1.11E-06	NA
Bile Duct Cancer	ACADVL	CPS1	2	29	-6.061179172	6.74E-07	6.15E-05	NA
Bile Duct Cancer	ACADVL	CSAD	2	29	-8.0237914	3.18E-06	0.000222274	NA
Bile Duct Cancer	ACADVL	CUBN	2	29	-5.310743219	3.81E-05	0.001792707	NA
Bile Duct Cancer	ACADVL	CYP2A7	2	29	-5.870787053	0.00040639	0.014577782	NA
Bile Duct Cancer	ACADVL	CYP4F12	2	29	-8.375880994	7.93E-07	6.91E-05	NA
Bile Duct Cancer	ACADVL	CYP8B1	2	29	-4.746280144	0.000773649	0.024799572	NA
Bile Duct Cancer	ACADVL	DDOST	2	29	-5.512758003	0.001650615	0.044609153	NA
Bile Duct Cancer	ACADVL	DGKH	2	29	-5.92218246	0.001199705	0.035233438	NA
Bile Duct Cancer	ACADVL	DGUOK	2	29	-5.519663841	6.24E-06	0.000398047	NA
Bile Duct Cancer	ACADVL	DHODH	2	29	-3.9352299	0.001562326	0.042564208	NA
Bile Duct Cancer	ACADVL	DLST	2	29	-5.349648396	5.41E-06	0.000354123	NA
Bile Duct Cancer	ACADVL	DPYSL2	2	29	-5.010880863	0.000181618	0.007107175	NA
Bile Duct Cancer	ACADVL	ESD	2	29	-8.412811781	1.64E-09	5.23E-07	NA
Bile Duct Cancer	ACADVL	FMO5	2	29	-6.506802207	0.000530959	0.018234114	NA
Bile Duct Cancer	ACADVL	GALK2	2	29	-5.20898624	0.000481545	0.016872006	NA
Bile Duct Cancer	ACADVL	GFUS	2	29	-4.790005372	0.001869632	0.048987607	NA
Bile Duct Cancer	ACADVL	GGH	2	29	-5.801264423	3.53E-06	0.000243877	NA
Bile Duct Cancer	ACADVL	GPAT4	2	29	-9.879478419	8.59E-11	5.89E-08	NA
Bile Duct Cancer	ACADVL	GPX3	2	29	-8.448032566	1.73E-09	5.23E-07	NA
Bile Duct Cancer	ACADVL	GUCY1B1	2	29	-4.381148991	7.49E-05	0.003297464	NA
Bile Duct Cancer	ACADVL	GUK1	2	29	-5.112077222	1.02E-05	0.000582832	NA
Bile Duct Cancer	ACADVL	HSD17B10	2	29	-5.042360999	1.90E-05	0.000970864	NA
Bile Duct Cancer	ACADVL	HYAL3	2	29	-6.278871957	1.38E-06	0.00010724	NA
Bile Duct Cancer	ACADVL	IMPA2	2	29	-6.785728845	1.17E-06	9.42E-05	NA
Bile Duct Cancer	ACADVL	LDHB	2	29	-5.000486306	0.000203345	0.007835269	NA
Bile Duct Cancer	ACADVL	MAN2C1	2	29	-7.503455863	7.59E-08	1.06E-05	NA
Bile Duct Cancer	ACADVL	MGAT5	2	29	-7.023625266	0.00017103	0.006745389	NA
Bile Duct Cancer	ACADVL	MGST1	2	29	-8.250025936	4.96E-07	4.88E-05	NA
Bile Duct Cancer	ACADVL	MGST3	2	29	-8.668527755	1.41E-06	0.000108636	NA
Bile Duct Cancer	ACADVL	NDUFB5	2	29	-6.587323916	0.001899336	0.04933689	NA
Bile Duct Cancer	ACADVL	NOS1	2	29	-5.483362642	0.001090653	0.032929403	NA
Bile Duct Cancer	ACADVL	NT5C	2	29	-4.679636398	0.000308527	0.01128219	NA
Bile Duct Cancer	ACADVL	OGA	2	29	-3.602350717	0.000659316	0.02164109	NA
Bile Duct Cancer	ACADVL	OTC	2	29	-4.40303694	9.54E-05	0.004076707	NA
Bile Duct Cancer	ACADVL	PCK2	2	29	-6.535334038	2.18E-07	2.47E-05	NA
Bile Duct Cancer	ACADVL	PCYT1A	2	29	-4.881888563	1.85E-05	0.000953393	NA
Bile Duct Cancer	ACADVL	PDXK	2	29	-6.593822007	1.83E-07	2.17E-05	NA
Bile Duct Cancer	ACADVL	PECR	2	29	-5.424533481	7.56E-06	0.00046701	NA
Bile Duct Cancer	ACADVL	PGM2	2	29	-6.621482038	7.36E-07	6.52E-05	NA
Bile Duct Cancer	ACADVL	PGP	2	29	-4.877295571	1.90E-05	0.000970864	NA
Bile Duct Cancer	ACADVL	PI4K2A	2	29	-7.560237373	1.58E-08	3.17E-06	NA
Bile Duct Cancer	ACADVL	PLA2G10	2	29	-4.413076533	0.000809939	0.025581856	NA
Bile Duct Cancer	ACADVL	PLA2G7	2	29	-6.101429313	6.03E-07	5.72E-05	NA
Bile Duct Cancer	ACADVL	PLCB2	2	29	-8.384534661	1.82E-09	5.39E-07	NA
Bile Duct Cancer	ACADVL	PLD2	2	29	-4.76969602	2.60E-05	0.001277263	NA
Bile Duct Cancer	ACADVL	PTDSS1	2	29	-3.26598633	0.001439927	0.040025733	NA
Bile Duct Cancer	ACADVL	SCARB1	2	29	-5.462628393	0.000920314	0.028529741	NA
Bile Duct Cancer	ACADVL	SLC14A2	2	29	-4.530658692	0.001868401	0.048987607	NA
Bile Duct Cancer	ACADVL	SLC15A1	2	29	-9.281018105	2.43E-10	1.31E-07	NA
Bile Duct Cancer	ACADVL	SLC17A6	2	29	-7.472740121	5.68E-06	0.000370628	NA
Bile Duct Cancer	ACADVL	SLC22A1	2	29	-6.11303049	6.49E-07	6.07E-05	NA
Bile Duct Cancer	ACADVL	SLC25A10	2	29	-5.940217831	1.89E-06	0.000139967	NA
Bile Duct Cancer	ACADVL	SLC26A4	2	29	-7.626237694	8.42E-06	0.00050929	NA
Bile Duct Cancer	ACADVL	SLC26A9	2	29	-9.787428139	6.92E-11	5.73E-08	NA
Bile Duct Cancer	ACADVL	SLC27A6	2	29	-5.547463782	1.81E-05	0.000935013	NA
Bile Duct Cancer	ACADVL	SLC43A1	2	29	-7.644072046	0.000246935	0.009231574	NA
Bile Duct Cancer	ACADVL	SLC4A2	2	29	-5.029439783	2.60E-05	0.001277263	NA
Bile Duct Cancer	ACADVL	SLCO1B1	2	29	-7.224470895	3.55E-08	5.76E-06	NA
Bile Duct Cancer	ACADVL	TM7SF2	2	29	-4.636878951	0.001617566	0.043831383	NA
Bile Duct Cancer	ACADVL	UAP1L1	2	29	-6.526184194	1.19E-05	0.000660203	NA
Bile Duct Cancer	ACADVL	UGT2B15	2	29	-3.412618485	0.001027463	0.031335538	NA
Bile Duct Cancer	FMO4	ABCA1	2	29	-5.396838549	4.51E-06	0.000302217	NA
Bile Duct Cancer	FMO4	ABCC3	2	29	-6.220671075	2.99E-05	0.001449268	NA
Bile Duct Cancer	FMO4	ACAA2	2	29	-6.959997734	6.01E-08	8.62E-06	NA
Bile Duct Cancer	FMO4	ACE	2	29	-5.571325761	2.61E-06	0.000187016	NA
Bile Duct Cancer	FMO4	AK4	2	29	-9.021494493	5.34E-10	2.51E-07	NA
Bile Duct Cancer	FMO4	AKR1C4	2	29	-5.890287545	2.51E-05	0.001262787	NA
Bile Duct Cancer	FMO4	ALDH2	2	29	-7.136621396	4.30E-08	6.75E-06	NA
Bile Duct Cancer	FMO4	ALPP	2	29	-4.593203449	4.26E-05	0.001993328	NA
Bile Duct Cancer	FMO4	AOC1	2	29	-6.082618882	6.57E-07	6.11E-05	NA
Bile Duct Cancer	FMO4	B3GALT4	2	29	-9.86954535	4.48E-11	5.25E-08	NA
Bile Duct Cancer	FMO4	BLVRA	2	29	-3.358296137	0.001128298	0.033661267	NA
Bile Duct Cancer	FMO4	CBR1	2	29	-8.130309526	2.89E-09	8.21E-07	NA
Bile Duct Cancer	FMO4	COQ6	2	29	-7.932234581	5.13E-05	0.002335137	NA
Bile Duct Cancer	FMO4	CPT1C	2	29	-3.500376339	0.001324655	0.038086362	NA
Bile Duct Cancer	FMO4	CRAT	2	29	-6.771194977	3.93E-07	4.05E-05	NA
Bile Duct Cancer	FMO4	CXXC5	2	29	-4.265492464	0.001489039	0.040863125	NA
Bile Duct Cancer	FMO4	CYP1A2	2	29	-6.965952111	1.27E-06	0.00010042	NA
Bile Duct Cancer	FMO4	CYP2J2	2	29	-5.197481106	7.52E-06	0.000466284	NA
Bile Duct Cancer	FMO4	ENTPD4	2	29	-6.881695834	9.50E-07	7.96E-05	NA
Bile Duct Cancer	FMO4	FMO2	2	29	-4.465358051	0.001286423	0.037487898	NA
Bile Duct Cancer	FMO4	GCNT2	2	29	-5.906322055	0.000542017	0.018521695	NA
Bile Duct Cancer	FMO4	GK2	2	29	-5.164185368	0.000164018	0.006537285	NA
Bile Duct Cancer	FMO4	GLUD1	2	29	-7.589594142	1.13E-07	1.43E-05	NA
Bile Duct Cancer	FMO4	GUCY1A2	2	29	-6.425964851	6.09E-06	0.000391956	NA
Bile Duct Cancer	FMO4	GUK1	2	29	-5.112077172	1.02E-05	0.000582832	NA
Bile Duct Cancer	FMO4	HAL	2	29	-6.952687114	3.06E-05	0.001475075	NA
Bile Duct Cancer	FMO4	HSD3B2	2	29	-3.499724212	0.000787314	0.025043861	NA
Bile Duct Cancer	FMO4	IDS	2	29	-6.929681633	7.80E-08	1.07E-05	NA
Bile Duct Cancer	FMO4	KDSR	2	29	-8.435088449	1.69E-09	5.23E-07	NA
Bile Duct Cancer	FMO4	LDHB	2	29	-4.749685686	0.000241058	0.009102206	NA
Bile Duct Cancer	FMO4	MAN1B1	2	29	-5.107016469	0.000691076	0.022439117	NA
Bile Duct Cancer	FMO4	MAT2B	2	29	-8.685354658	9.65E-10	3.73E-07	NA
Bile Duct Cancer	FMO4	MDH2	2	29	-10.76097549	6.15E-12	1.75E-08	NA
Bile Duct Cancer	FMO4	MGAT3	2	29	-4.68678337	3.05E-05	0.001470753	NA
Bile Duct Cancer	FMO4	MGAT4B	2	29	-8.57856102	1.25E-09	4.39E-07	NA
Bile Duct Cancer	FMO4	NOS3	2	29	-6.138624619	9.62E-07	8.01E-05	NA
Bile Duct Cancer	FMO4	P4HB	2	29	-8.780678274	6.97E-10	3.09E-07	NA
Bile Duct Cancer	FMO4	PCYT1A	2	29	-7.679467783	3.17E-08	5.42E-06	NA
Bile Duct Cancer	FMO4	PDE11A	2	29	-6.027499865	8.07E-07	6.99E-05	NA
Bile Duct Cancer	FMO4	PDE6C	2	29	-3.222680374	0.001593222	0.043249531	NA
Bile Duct Cancer	FMO4	PDHB	2	29	-6.512929604	1.99E-07	2.31E-05	NA
Bile Duct Cancer	FMO4	PHEX	2	29	-9.279871456	2.44E-10	1.31E-07	NA
Bile Duct Cancer	FMO4	PIGV	2	29	-8.811633994	5.54E-10	2.53E-07	NA
Bile Duct Cancer	FMO4	PIPOX	2	29	-8.553978305	1.13E-09	4.15E-07	NA
Bile Duct Cancer	FMO4	PLCB1	2	29	-8.24707068	4.92E-07	4.88E-05	NA
Bile Duct Cancer	FMO4	PLD2	2	29	-4.769696048	2.60E-05	0.001277263	NA
Bile Duct Cancer	FMO4	PLPP1	2	29	-5.829529244	0.000385925	0.013876717	NA
Bile Duct Cancer	FMO4	PPOX	2	29	-7.922950221	7.02E-07	6.33E-05	NA
Bile Duct Cancer	FMO4	PRPS1	2	29	-4.570926402	0.000683377	0.022325831	NA
Bile Duct Cancer	FMO4	PSPH	2	29	-4.896043341	1.72E-05	0.000900853	NA
Bile Duct Cancer	FMO4	PTDSS1	2	29	-3.265986307	0.001439927	0.040025733	NA
Bile Duct Cancer	FMO4	PYCR3	2	29	-6.760995157	1.20E-07	1.50E-05	NA
Bile Duct Cancer	FMO4	QDPR	2	29	-3.713386664	0.000591246	0.019883284	NA
Bile Duct Cancer	FMO4	RDH10	2	29	-6.818677761	9.00E-08	1.21E-05	NA
Bile Duct Cancer	FMO4	SAT2	2	29	-6.254701172	4.44E-07	4.46E-05	NA
Bile Duct Cancer	FMO4	SLC1A1	2	29	-3.468475025	0.000832001	0.026168944	NA
Bile Duct Cancer	FMO4	SLC25A10	2	29	-6.084274371	1.56E-05	0.000829428	NA
Bile Duct Cancer	FMO4	SLC26A8	2	29	-5.810778857	0.000570308	0.019308443	NA
Bile Duct Cancer	FMO4	SLC28A3	2	29	-5.777706076	0.000194964	0.007569858	NA
Bile Duct Cancer	FMO4	SLC34A2	2	29	-6.376566769	3.34E-07	3.57E-05	NA
Bile Duct Cancer	FMO4	SLC52A2	2	29	-3.933982255	0.000245901	0.009231574	NA
Bile Duct Cancer	FMO4	SLC52A3	2	29	-4.848165281	0.00029325	0.010802227	NA
Bile Duct Cancer	FMO4	SLC6A3	2	29	-4.17276992	0.00048337	0.016896642	NA
Bile Duct Cancer	FMO4	SLC8A3	2	29	-4.257591516	0.000104397	0.004418093	NA
Bile Duct Cancer	FMO4	SLCO1B1	2	29	-7.067835129	6.66E-08	9.46E-06	NA
Bile Duct Cancer	FMO4	ST6GALNAC6	2	29	-4.04956842	0.000200944	0.007762603	NA
Bile Duct Cancer	FMO4	STRA6	2	29	-4.375592928	7.40E-05	0.003270262	NA
Bile Duct Cancer	FMO4	SULT1E1	2	29	-6.096584062	6.67E-07	6.15E-05	NA
Bile Duct Cancer	FMO4	SUV39H1	2	29	-5.856049948	1.23E-06	9.74E-05	NA
Bile Duct Cancer	FMO4	UGT1A1	2	29	-4.05994605	0.000782247	0.024968918	NA
Bile Duct Cancer	KMT2C	ACP3	2	29	-5.673360038	1.96E-06	0.000144616	NA
Bile Duct Cancer	KMT2C	ADA	2	29	-4.836745675	2.77E-05	0.001348863	NA
Bile Duct Cancer	KMT2C	ADH6	2	29	-8.266313547	1.53E-08	3.15E-06	NA
Bile Duct Cancer	KMT2C	ADK	2	29	-6.802661985	5.29E-07	5.14E-05	NA
Bile Duct Cancer	KMT2C	AGXT	2	29	-6.504079508	2.38E-07	2.68E-05	NA
Bile Duct Cancer	KMT2C	ALDH3B2	2	29	-6.322063965	1.35E-06	0.000105603	NA
Bile Duct Cancer	KMT2C	AQP8	2	29	-6.620620139	2.78E-05	0.001348863	NA
Bile Duct Cancer	KMT2C	ATP1A3	2	29	-6.532731779	5.63E-05	0.002530295	NA
Bile Duct Cancer	KMT2C	ATP1B1	2	29	-5.003022779	1.32E-05	0.000720571	NA
Bile Duct Cancer	KMT2C	ATP5MG	2	29	-6.091500028	4.93E-05	0.002253708	NA
Bile Duct Cancer	KMT2C	ATP5PB	2	29	-4.41582128	9.55E-05	0.004076707	NA
Bile Duct Cancer	KMT2C	B3GNT7	2	29	-5.102928374	9.90E-06	0.000580543	NA
Bile Duct Cancer	KMT2C	BHMT2	2	29	-4.947013038	1.52E-05	0.000812035	NA
Bile Duct Cancer	KMT2C	BPGM	2	29	-6.356978256	2.17E-05	0.001102882	NA
Bile Duct Cancer	KMT2C	BSG	2	29	-3.618037114	0.000567035	0.019240893	NA
Bile Duct Cancer	KMT2C	CHST14	2	29	-5.984208832	8.33E-07	7.14E-05	NA
Bile Duct Cancer	KMT2C	CKB	2	29	-7.012900638	9.90E-08	1.30E-05	NA
Bile Duct Cancer	KMT2C	COQ2	2	29	-3.733814723	0.000531314	0.018234114	NA
Bile Duct Cancer	KMT2C	CYB5D1	2	29	-6.934771304	7.69E-08	1.06E-05	NA
Bile Duct Cancer	KMT2C	CYP1A2	2	29	-3.795310329	0.001355977	0.038764977	NA
Bile Duct Cancer	KMT2C	CYP2A13	2	29	-5.176297529	0.000521379	0.018016273	NA
Bile Duct Cancer	KMT2C	CYP2S1	2	29	-5.606768056	0.001447645	0.040092326	NA
Bile Duct Cancer	KMT2C	DCTD	2	29	-13.22875654	7.22E-14	1.09E-09	NA
Bile Duct Cancer	KMT2C	DLST	2	29	-5.544123063	2.82E-06	0.000200482	NA
Bile Duct Cancer	KMT2C	DNMT1	2	29	-7.48171925	3.01E-07	3.27E-05	NA
Bile Duct Cancer	KMT2C	DPAGT1	2	29	-5.307510516	8.23E-05	0.003573256	NA
Bile Duct Cancer	KMT2C	ECI2	2	29	-7.516908094	5.34E-07	5.16E-05	NA
Bile Duct Cancer	KMT2C	FDFT1	2	29	-7.68311758	9.60E-09	2.16E-06	NA
Bile Duct Cancer	KMT2C	FMO3	2	29	-5.467773845	0.000109231	0.004533522	NA
Bile Duct Cancer	KMT2C	FTMT	2	29	-6.571308924	1.69E-07	2.04E-05	NA
Bile Duct Cancer	KMT2C	FUT9	2	29	-5.716354288	0.001315662	0.038045623	NA
Bile Duct Cancer	KMT2C	GAD1	2	29	-4.358328183	0.000226688	0.008646299	NA
Bile Duct Cancer	KMT2C	GBGT1	2	29	-3.184522368	0.001738955	0.046223561	NA
Bile Duct Cancer	KMT2C	GLS	2	29	-4.550185469	4.66E-05	0.002148355	NA
Bile Duct Cancer	KMT2C	GPAT3	2	29	-6.31386371	0.000106884	0.004473082	NA
Bile Duct Cancer	KMT2C	GUK1	2	29	-5.112077205	1.02E-05	0.000582832	NA
Bile Duct Cancer	KMT2C	HADH	2	29	-4.991345257	1.42E-05	0.00076856	NA
Bile Duct Cancer	KMT2C	HCST	2	29	-6.919798565	4.57E-05	0.002125857	NA
Bile Duct Cancer	KMT2C	HIBADH	2	29	-3.850683767	0.001444567	0.040080737	NA
Bile Duct Cancer	KMT2C	HKDC1	2	29	-6.358610043	7.32E-07	6.52E-05	NA
Bile Duct Cancer	KMT2C	IDH1	2	29	-8.391339696	4.61E-09	1.20E-06	NA
Bile Duct Cancer	KMT2C	IDS	2	29	-12.05329333	7.60E-11	5.73E-08	NA
Bile Duct Cancer	KMT2C	LDHD	2	29	-4.445624884	0.000529246	0.018234114	NA
Bile Duct Cancer	KMT2C	LIPA	2	29	-10.36018014	2.19E-11	3.67E-08	NA
Bile Duct Cancer	KMT2C	MAOA	2	29	-6.562506083	1.71E-05	0.000899602	NA
Bile Duct Cancer	KMT2C	NDUFB5	2	29	-5.399481412	5.75E-06	0.000373421	NA
Bile Duct Cancer	KMT2C	NDUFV3	2	29	-6.249205802	0.001328999	0.038138482	NA
Bile Duct Cancer	KMT2C	NLN	2	29	-5.897396566	1.21E-06	9.63E-05	NA
Bile Duct Cancer	KMT2C	NME7	2	29	-4.93776446	0.001096987	0.032988435	NA
Bile Duct Cancer	KMT2C	PAOX	2	29	-6.381766829	3.28E-07	3.53E-05	NA
Bile Duct Cancer	KMT2C	PCK2	2	29	-4.327384782	0.000211751	0.008117646	NA
Bile Duct Cancer	KMT2C	PGM1	2	29	-4.363064089	0.001151515	0.03414758	NA
Bile Duct Cancer	KMT2C	PIGK	2	29	-7.467425205	3.42E-07	3.60E-05	NA
Bile Duct Cancer	KMT2C	PIGW	2	29	-11.24819661	6.96E-12	1.75E-08	NA
Bile Duct Cancer	KMT2C	PLA2G4E	2	29	-5.817966801	0.000698363	0.022578397	NA
Bile Duct Cancer	KMT2C	PLA2G7	2	29	-5.726120403	1.71E-06	0.000130136	NA
Bile Duct Cancer	KMT2C	PLCB2	2	29	-6.032648787	0.001002333	0.030818673	NA
Bile Duct Cancer	KMT2C	PLD2	2	29	-4.769696042	2.60E-05	0.001277263	NA
Bile Duct Cancer	KMT2C	PSPH	2	29	-5.909507488	0.001122475	0.033553978	NA
Bile Duct Cancer	KMT2C	PTDSS1	2	29	-3.265986332	0.001439927	0.040025733	NA
Bile Duct Cancer	KMT2C	PTS	2	29	-7.592713185	1.37E-08	2.95E-06	NA
Bile Duct Cancer	KMT2C	PYCR3	2	29	-3.417375824	0.000947453	0.02919086	NA
Bile Duct Cancer	KMT2C	RRM2	2	29	-7.888106358	6.82E-09	1.61E-06	NA
Bile Duct Cancer	KMT2C	RRM2B	2	29	-7.888106382	6.82E-09	1.61E-06	NA
Bile Duct Cancer	KMT2C	SARDH	2	29	-4.429796572	0.000542284	0.018521695	NA
Bile Duct Cancer	KMT2C	SLC1A4	2	29	-4.254857187	0.000127301	0.0051976	NA
Bile Duct Cancer	KMT2C	SLC23A1	2	29	-7.264134263	3.18E-05	0.001521453	NA
Bile Duct Cancer	KMT2C	SLC25A22	2	29	-3.575970802	0.000623869	0.020840835	NA
Bile Duct Cancer	KMT2C	SLC2A13	2	29	-5.811819909	0.001246539	0.036466702	NA
Bile Duct Cancer	KMT2C	SLC4A4	2	29	-5.1289091	0.000685712	0.022325831	NA
Bile Duct Cancer	KMT2C	SLC4A9	2	29	-7.631550755	1.03E-08	2.28E-06	NA
Bile Duct Cancer	KMT2C	SLC5A12	2	29	-5.444535239	7.11E-06	0.000448387	NA
Bile Duct Cancer	KMT2C	SLC6A14	2	29	-4.478131274	0.000485523	0.016932613	NA
Bile Duct Cancer	KMT2C	SLC9A1	2	29	-4.635925188	0.000116808	0.004821441	NA
Bile Duct Cancer	KMT2C	SPCS1	2	29	-5.429466595	3.98E-06	0.0002716	NA
Bile Duct Cancer	KMT2C	ST8SIA5	2	29	-7.917741833	1.40E-07	1.70E-05	NA
Bile Duct Cancer	KMT2C	SUCLG1	2	29	-4.998173275	0.000935665	0.028886729	NA
Bile Duct Cancer	KMT2C	XDH	2	29	-11.93619135	7.61E-13	5.73E-09	NA
Bile Duct Cancer	PEPD	AK7	3	28	-5.713120824	0.00103043	0.031362532	NA
Bile Duct Cancer	PEPD	AMPD2	3	28	-7.243310372	3.06E-08	5.30E-06	NA
Bile Duct Cancer	PEPD	APOC3	3	28	-4.657708929	0.000230598	0.008773188	NA
Bile Duct Cancer	PEPD	APRT	3	28	-4.509427839	0.000714499	0.02305064	NA
Bile Duct Cancer	PEPD	ATP6V1B1	3	28	-5.805901072	7.41E-06	0.000462308	NA
Bile Duct Cancer	PEPD	B3GALNT1	3	28	-5.319024404	0.000777397	0.024866801	NA
Bile Duct Cancer	PEPD	B4GALT5	3	28	-3.433793244	0.000922632	0.028542852	NA
Bile Duct Cancer	PEPD	CHPF	3	28	-5.162325858	0.001049103	0.031866513	NA
Bile Duct Cancer	PEPD	DGKI	3	28	-5.293659636	0.00015183	0.006099911	NA
Bile Duct Cancer	PEPD	G6PD	3	28	-5.47263487	6.24E-05	0.002791661	NA
Bile Duct Cancer	PEPD	GGT1	3	28	-6.00962799	4.47E-05	0.002083053	NA
Bile Duct Cancer	PEPD	GLB1	3	28	-3.987227525	0.001095121	0.032988435	NA
Bile Duct Cancer	PEPD	GNE	3	28	-4.324869034	0.000506684	0.017589174	NA
Bile Duct Cancer	PEPD	GUK1	3	28	-5.196152408	8.99E-06	0.00053763	NA
Bile Duct Cancer	PEPD	HAO1	3	28	-6.970654224	5.81E-08	8.42E-06	NA
Bile Duct Cancer	PEPD	HS6ST3	3	28	-4.991263565	0.001385376	0.039307099	NA
Bile Duct Cancer	PEPD	IDH2	3	28	-4.255461348	0.000104207	0.004418093	NA
Bile Duct Cancer	PEPD	LDHA	3	28	-4.621564606	0.000114662	0.004745885	NA
Bile Duct Cancer	PEPD	MMUT	3	28	-6.175460908	5.48E-07	5.26E-05	NA
Bile Duct Cancer	PEPD	NEU1	3	28	-6.302248406	3.46E-05	0.001642159	NA
Bile Duct Cancer	PEPD	NUDT9	3	28	-5.740779473	1.78E-05	0.000923099	NA
Bile Duct Cancer	PEPD	PDE6D	3	28	-5.436501645	4.05E-06	0.000274532	NA
Bile Duct Cancer	PEPD	PLPP3	3	28	-5.649453734	0.000262688	0.009771985	NA
Bile Duct Cancer	PEPD	PRODH2	3	28	-6.365155128	3.80E-07	3.95E-05	NA
Bile Duct Cancer	PEPD	PTDSS1	3	28	-3.286335373	0.001408157	0.039654758	NA
Bile Duct Cancer	PEPD	SAT2	3	28	-4.984343861	0.000266689	0.009896397	NA
Bile Duct Cancer	PEPD	SDR16C5	3	28	-4.519218176	0.000121301	0.004972479	NA
Bile Duct Cancer	PEPD	SDSL	3	28	-5.782549597	4.10E-06	0.000277156	NA
Bile Duct Cancer	PEPD	SLC12A6	3	28	-3.489938784	0.000789581	0.025043861	NA
Bile Duct Cancer	PEPD	SLC16A10	3	28	-7.945610612	3.19E-06	0.000222274	NA
Bile Duct Cancer	PEPD	SLC16A7	3	28	-6.430533273	0.000108116	0.004512141	NA
Bile Duct Cancer	PEPD	SLC1A5	3	28	-5.707815675	0.001714892	0.045972526	NA
Bile Duct Cancer	PEPD	SLC22A10	3	28	-6.380623364	4.62E-05	0.002140039	NA
Bile Duct Cancer	PEPD	SLC25A2	3	28	-7.325704154	2.75E-08	4.99E-06	NA
Bile Duct Cancer	PEPD	SLC34A1	3	28	-4.898950133	0.000131271	0.005345219	NA
Bile Duct Cancer	PEPD	SLC38A4	3	28	-4.131872553	0.001290655	0.037538614	NA
Bile Duct Cancer	PEPD	SLC9A4	3	28	-7.120237969	5.02E-07	4.91E-05	NA
Bile Duct Cancer	PEPD	SRD5A1	3	28	-4.519829143	0.000233987	0.008879729	NA
Bile Duct Cancer	PEPD	SUCLG2	3	28	-4.209570485	0.00030236	0.011083605	NA
Bile Duct Cancer	PEPD	TRHDE	3	28	-3.295769649	0.001297599	0.037595445	NA
Bile Duct Cancer	PEPD	UAP1L1	3	28	-3.714898948	0.000716803	0.02305278	NA
Bile Duct Cancer	PEPD	UPP1	3	28	-4.087188144	0.000902157	0.028082434	NA
Bile Duct Cancer	PLA2G4E	ABCC1	2	29	-9.295682989	7.22E-09	1.67E-06	NA
Bile Duct Cancer	PLA2G4E	ABCC9	2	29	-11.18987794	3.79E-12	1.43E-08	NA
Bile Duct Cancer	PLA2G4E	ACSBG1	2	29	-7.215778391	3.03E-08	5.30E-06	NA
Bile Duct Cancer	PLA2G4E	ACSL3	2	29	-7.05119496	4.68E-08	7.16E-06	NA
Bile Duct Cancer	PLA2G4E	ACSS1	2	29	-3.507424438	0.001731541	0.046223561	NA
Bile Duct Cancer	PLA2G4E	ADCY1	2	29	-4.259653488	0.000121457	0.004972479	NA
Bile Duct Cancer	PLA2G4E	ADCY3	2	29	-3.813613613	0.001483527	0.040786177	NA
Bile Duct Cancer	PLA2G4E	ADH6	2	29	-9.150159236	4.63E-10	2.25E-07	NA
Bile Duct Cancer	PLA2G4E	ADHFE1	2	29	-9.778234558	6.21E-11	5.73E-08	NA
Bile Duct Cancer	PLA2G4E	AK2	2	29	-5.98542862	0.000171617	0.006750859	NA
Bile Duct Cancer	PLA2G4E	ALPG	2	29	-4.646831823	7.59E-05	0.003335357	NA
Bile Duct Cancer	PLA2G4E	AQP1	2	29	-5.31451416	0.000139119	0.005622621	NA
Bile Duct Cancer	PLA2G4E	ATP5MGL	2	29	-6.213599771	4.69E-07	4.68E-05	NA
Bile Duct Cancer	PLA2G4E	ATP6V1B2	2	29	-4.059079562	0.000170454	0.006740302	NA
Bile Duct Cancer	PLA2G4E	B4GALT5	2	29	-4.296848263	0.000105492	0.004450083	NA
Bile Duct Cancer	PLA2G4E	CA1	2	29	-7.043499483	4.95E-08	7.42E-06	NA
Bile Duct Cancer	PLA2G4E	CA6	2	29	-5.024708947	1.26E-05	0.000691124	NA
Bile Duct Cancer	PLA2G4E	CA8	2	29	-5.441334745	3.77E-05	0.001778681	NA
Bile Duct Cancer	PLA2G4E	CERK	2	29	-6.82371825	9.97E-08	1.30E-05	NA
Bile Duct Cancer	PLA2G4E	COX6A2	2	29	-3.943486485	0.000655818	0.021573264	NA
Bile Duct Cancer	PLA2G4E	CPS1	2	29	-4.492336441	0.000789187	0.025043861	NA
Bile Duct Cancer	PLA2G4E	CYP3A5	2	29	-7.95025652	5.84E-09	1.49E-06	NA
Bile Duct Cancer	PLA2G4E	CYP46A1	2	29	-5.843856146	0.000183146	0.007148392	NA
Bile Duct Cancer	PLA2G4E	DDC	2	29	-5.205560219	0.000109225	0.004533522	NA
Bile Duct Cancer	PLA2G4E	DHCR7	2	29	-7.103005776	4.70E-08	7.16E-06	NA
Bile Duct Cancer	PLA2G4E	EHMT2	2	29	-5.449620422	0.001892684	0.049249013	NA
Bile Duct Cancer	PLA2G4E	FBP1	2	29	-5.55059365	2.75E-06	0.000196359	NA
Bile Duct Cancer	PLA2G4E	FGA	2	29	-10.32176868	6.62E-11	5.73E-08	NA
Bile Duct Cancer	PLA2G4E	FUCA1	2	29	-3.417089276	0.001157424	0.034191678	NA
Bile Duct Cancer	PLA2G4E	GALNT4	2	29	-6.128522137	9.34E-06	0.000556402	NA
Bile Duct Cancer	PLA2G4E	GAPDHS	2	29	-5.700236928	1.04E-05	0.000593794	NA
Bile Duct Cancer	PLA2G4E	GCLM	2	29	-6.095343366	9.22E-07	7.76E-05	NA
Bile Duct Cancer	PLA2G4E	GGPS1	2	29	-4.698305039	0.001472284	0.04055107	NA
Bile Duct Cancer	PLA2G4E	GGT1	2	29	-7.574654543	2.53E-08	4.82E-06	NA
Bile Duct Cancer	PLA2G4E	GLS2	2	29	-6.283191446	4.04E-07	4.11E-05	NA
Bile Duct Cancer	PLA2G4E	GPAA1	2	29	-6.06943925	0.001557027	0.042496691	NA
Bile Duct Cancer	PLA2G4E	GUK1	2	29	-5.112077169	1.02E-05	0.000582832	NA
Bile Duct Cancer	PLA2G4E	GYS2	2	29	-3.446740861	0.000888527	0.027772924	NA
Bile Duct Cancer	PLA2G4E	HAS2	2	29	-3.95060238	0.000238383	0.009023817	NA
Bile Duct Cancer	PLA2G4E	HGD	2	29	-5.836805363	0.001369791	0.039085753	NA
Bile Duct Cancer	PLA2G4E	HS3ST3B1	2	29	-5.043592658	1.16E-05	0.000645232	NA
Bile Duct Cancer	PLA2G4E	ITPKC	2	29	-6.817381252	1.10E-07	1.40E-05	NA
Bile Duct Cancer	PLA2G4E	MAN1A2	2	29	-6.24051472	0.000457391	0.016176178	NA
Bile Duct Cancer	PLA2G4E	MTHFD1	2	29	-4.79856569	0.001652191	0.044609153	NA
Bile Duct Cancer	PLA2G4E	NAGA	2	29	-8.857318927	1.58E-08	3.17E-06	NA
Bile Duct Cancer	PLA2G4E	NDUFA1	2	29	-7.420225451	1.81E-06	0.000135095	NA
Bile Duct Cancer	PLA2G4E	NDUFA7	2	29	-7.213679578	4.64E-06	0.000309356	NA
Bile Duct Cancer	PLA2G4E	PDE11A	2	29	-6.051939423	7.29E-06	0.000457688	NA
Bile Duct Cancer	PLA2G4E	PGM1	2	29	-5.175566189	7.79E-06	0.000477561	NA
Bile Duct Cancer	PLA2G4E	PHYH	2	29	-6.032720645	2.13E-06	0.000155018	NA
Bile Duct Cancer	PLA2G4E	PI4KB	2	29	-7.290086528	2.61E-08	4.86E-06	NA
Bile Duct Cancer	PLA2G4E	PIK3CB	2	29	-7.145265979	3.74E-08	6.00E-06	NA
Bile Duct Cancer	PLA2G4E	PIK3R1	2	29	-6.327598254	4.18E-06	0.000281102	NA
Bile Duct Cancer	PLA2G4E	PLCH1	2	29	-3.569483937	0.001294792	0.037586402	NA
Bile Duct Cancer	PLA2G4E	PLD2	2	29	-4.769695975	2.60E-05	0.001277263	NA
Bile Duct Cancer	PLA2G4E	PRDX3	2	29	-7.111103819	1.27E-07	1.57E-05	NA
Bile Duct Cancer	PLA2G4E	PTDSS1	2	29	-3.265986358	0.001439927	0.040025733	NA
Bile Duct Cancer	PLA2G4E	PTGES	2	29	-7.188484292	6.00E-06	0.000388265	NA
Bile Duct Cancer	PLA2G4E	RDH13	2	29	-3.408718467	0.001350462	0.038680715	NA
Bile Duct Cancer	PLA2G4E	RPL14	2	29	-6.749295874	6.85E-05	0.003044725	NA
Bile Duct Cancer	PLA2G4E	SLC17A6	2	29	-6.510666566	1.99E-07	2.31E-05	NA
Bile Duct Cancer	PLA2G4E	SLC1A2	2	29	-6.334262126	3.42E-07	3.60E-05	NA
Bile Duct Cancer	PLA2G4E	SLC27A5	2	29	-6.713913827	6.86E-07	6.23E-05	NA
Bile Duct Cancer	PLA2G4E	SLC2A13	2	29	-6.247220866	7.53E-07	6.62E-05	NA
Bile Duct Cancer	PLA2G4E	SLC5A11	2	29	-11.42307088	8.54E-12	1.84E-08	NA
Bile Duct Cancer	PLA2G4E	SLC5A8	2	29	-4.903539164	0.000695838	0.022545137	NA
Bile Duct Cancer	PLA2G4E	SLC6A14	2	29	-5.03550063	0.000544906	0.018531735	NA
Bile Duct Cancer	PLA2G4E	SOD3	2	29	-7.152155986	9.40E-06	0.000557765	NA
Bile Duct Cancer	PLA2G4E	SQLE	2	29	-3.551690347	0.000686105	0.022325831	NA
Bile Duct Cancer	PLA2G4E	ST3GAL6	2	29	-8.583874109	3.43E-08	5.75E-06	NA
Bile Duct Cancer	PLA2G4E	STS	2	29	-7.141570434	8.42E-06	0.00050929	NA
Bile Duct Cancer	PLA2G4E	TPH2	2	29	-7.260190363	2.69E-08	4.95E-06	NA
Bile Duct Cancer	PLA2G4E	TPTE2	2	29	-10.11518156	4.88E-11	5.25E-08	NA
Bile Duct Cancer	PLA2G4E	UCK2	2	29	-10.51863075	1.24E-11	2.34E-08	NA
Bile Duct Cancer	PLA2G4E	UQCR11	2	29	-5.685719896	2.08E-06	0.000152871	NA
Bile Duct Cancer	PLA2G4E	XYLB	2	29	-6.081955891	1.48E-05	0.000795185	NA
Bile Duct Cancer	PLCG1	AASDHPPT	2	29	-8.671367931	7.55E-10	3.23E-07	NA
Bile Duct Cancer	PLCG1	ABCB11	2	29	-7.490891018	1.48E-08	3.09E-06	NA
Bile Duct Cancer	PLCG1	ABCC2	2	29	-6.532278643	1.91E-07	2.25E-05	NA
Bile Duct Cancer	PLCG1	ADCY2	2	29	-10.96958239	4.48E-10	2.25E-07	NA
Bile Duct Cancer	PLCG1	AGPAT3	2	29	-7.093087102	6.49E-06	0.000412561	NA
Bile Duct Cancer	PLCG1	AGXT	2	29	-5.04021855	1.23E-05	0.000675836	NA
Bile Duct Cancer	PLCG1	ALDH18A1	2	29	-7.513591839	0.001392252	0.039355084	NA
Bile Duct Cancer	PLCG1	ALG2	2	29	-3.173437055	0.001817966	0.047883709	NA
Bile Duct Cancer	PLCG1	AQP8	2	29	-4.972069504	7.86E-05	0.003433336	NA
Bile Duct Cancer	PLCG1	ARG2	2	29	-6.395074189	0.000244379	0.009204546	NA
Bile Duct Cancer	PLCG1	ASNS	2	29	-9.248100251	1.89E-10	1.14E-07	NA
Bile Duct Cancer	PLCG1	ATP6V1B1	2	29	-4.355826181	8.00E-05	0.003484396	NA
Bile Duct Cancer	PLCG1	ATP6V1C1	2	29	-5.042418408	1.45E-05	0.000783839	NA
Bile Duct Cancer	PLCG1	B4GALT7	2	29	-4.247638315	0.001761557	0.046560737	NA
Bile Duct Cancer	PLCG1	BPGM	2	29	-5.206135652	7.43E-06	0.000462308	NA
Bile Duct Cancer	PLCG1	C1GALT1	2	29	-6.609444642	4.09E-07	4.13E-05	NA
Bile Duct Cancer	PLCG1	CDO1	2	29	-5.451398641	3.72E-06	0.000254986	NA
Bile Duct Cancer	PLCG1	CHIT1	2	29	-5.592470864	2.55E-06	0.000185034	NA
Bile Duct Cancer	PLCG1	CHST11	2	29	-3.650479229	0.001007519	0.030915039	NA
Bile Duct Cancer	PLCG1	CKB	2	29	-6.181070234	1.55E-06	0.000119097	NA
Bile Duct Cancer	PLCG1	CLC	2	29	-7.199585633	3.87E-08	6.14E-06	NA
Bile Duct Cancer	PLCG1	CLTRN	2	29	-6.755448602	1.20E-05	0.000664894	NA
Bile Duct Cancer	PLCG1	CYP27B1	2	29	-7.089408922	1.13E-05	0.000635252	NA
Bile Duct Cancer	PLCG1	CYP2S1	2	29	-3.961001836	0.000356719	0.012981456	NA
Bile Duct Cancer	PLCG1	DCXR	2	29	-7.048631381	4.97E-08	7.42E-06	NA
Bile Duct Cancer	PLCG1	DGKG	2	29	-6.774086484	9.85E-08	1.30E-05	NA
Bile Duct Cancer	PLCG1	DNMT3B	2	29	-6.515707116	3.04E-06	0.00021379	NA
Bile Duct Cancer	PLCG1	DUOX2	2	29	-5.488308389	0.000168688	0.006688046	NA
Bile Duct Cancer	PLCG1	EBP	2	29	-11.10438733	1.67E-10	1.05E-07	NA
Bile Duct Cancer	PLCG1	ECH1	2	29	-5.360693	4.94E-05	0.002253708	NA
Bile Duct Cancer	PLCG1	ELOVL2	2	29	-4.866208717	7.83E-05	0.003430427	NA
Bile Duct Cancer	PLCG1	ELOVL4	2	29	-5.102308427	1.09E-05	0.000618207	NA
Bile Duct Cancer	PLCG1	EPX	2	29	-9.636944281	8.58E-11	5.89E-08	NA
Bile Duct Cancer	PLCG1	FBP1	2	29	-3.763630401	0.00038291	0.013818706	NA
Bile Duct Cancer	PLCG1	FMO3	2	29	-4.78028901	0.000812416	0.025606408	NA
Bile Duct Cancer	PLCG1	GALK2	2	29	-6.107337293	6.73E-07	6.15E-05	NA
Bile Duct Cancer	PLCG1	GALNT11	2	29	-8.74706552	9.11E-10	3.61E-07	NA
Bile Duct Cancer	PLCG1	GALNT3	2	29	-4.574109535	4.15E-05	0.001948336	NA
Bile Duct Cancer	PLCG1	GCK	2	29	-7.186075677	2.74E-05	0.001339135	NA
Bile Duct Cancer	PLCG1	GOT2	2	29	-4.969415079	1.41E-05	0.000768393	NA
Bile Duct Cancer	PLCG1	GPI	2	29	-7.293833041	3.05E-08	5.30E-06	NA
Bile Duct Cancer	PLCG1	GPX2	2	29	-5.343534726	0.000105815	0.004450083	NA
Bile Duct Cancer	PLCG1	HACL1	2	29	-5.227414622	6.94E-06	0.000439115	NA
Bile Duct Cancer	PLCG1	HPRT1	2	29	-6.505519005	2.18E-07	2.47E-05	NA
Bile Duct Cancer	PLCG1	INPP5J	2	29	-7.792699385	1.14E-05	0.000636156	NA
Bile Duct Cancer	PLCG1	LDHAL6A	2	29	-7.082383327	5.10E-08	7.46E-06	NA
Bile Duct Cancer	PLCG1	LPO	2	29	-3.210003132	0.00174152	0.046223561	NA
Bile Duct Cancer	PLCG1	MDH1	2	29	-4.131335412	0.000190869	0.007430587	NA
Bile Duct Cancer	PLCG1	MGAT5	2	29	-8.560529936	1.24E-09	4.39E-07	NA
Bile Duct Cancer	PLCG1	MTHFS	2	29	-7.783073695	2.83E-08	5.07E-06	NA
Bile Duct Cancer	PLCG1	MTMR3	2	29	-6.586883021	1.79E-07	2.14E-05	NA
Bile Duct Cancer	PLCG1	MVK	2	29	-5.223502452	8.47E-06	0.000510238	NA
Bile Duct Cancer	PLCG1	NDST2	2	29	-8.324288313	1.94E-09	5.63E-07	NA
Bile Duct Cancer	PLCG1	NDUFA1	2	29	-5.188407727	0.001145097	0.034094923	NA
Bile Duct Cancer	PLCG1	NDUFA7	2	29	-8.457975199	3.25E-09	9.07E-07	NA
Bile Duct Cancer	PLCG1	NDUFS5	2	29	-5.927557673	1.07E-06	8.80E-05	NA
Bile Duct Cancer	PLCG1	NDUFV2	2	29	-4.377251726	0.001075852	0.032547758	NA
Bile Duct Cancer	PLCG1	PAICS	2	29	-5.488539618	3.41E-06	0.000236505	NA
Bile Duct Cancer	PLCG1	PDE6B	2	29	-8.3628199	1.74E-09	5.23E-07	NA
Bile Duct Cancer	PLCG1	PDHA1	2	29	-5.861580159	0.000453064	0.016098723	NA
Bile Duct Cancer	PLCG1	PIGZ	2	29	-4.60171387	0.000631503	0.021002696	NA
Bile Duct Cancer	PLCG1	PIK3C2B	2	29	-5.632651824	9.01E-05	0.003888094	NA
Bile Duct Cancer	PLCG1	PIPOX	2	29	-4.178464048	0.001469411	0.040546062	NA
Bile Duct Cancer	PLCG1	PLA2G2A	2	29	-5.708139408	2.09E-06	0.000152873	NA
Bile Duct Cancer	PLCG1	PLD2	2	29	-4.769696004	2.60E-05	0.001277263	NA
Bile Duct Cancer	PLCG1	PNLIP	2	29	-7.8202452	7.30E-09	1.67E-06	NA
Bile Duct Cancer	PLCG1	PNMT	2	29	-4.526375804	6.30E-05	0.002806312	NA
Bile Duct Cancer	PLCG1	PTDSS1	2	29	-3.265986373	0.001439927	0.040025733	NA
Bile Duct Cancer	PLCG1	RDH14	2	29	-5.72099863	1.77E-06	0.000133254	NA
Bile Duct Cancer	PLCG1	RWDD2A	2	29	-6.615818285	1.78E-06	0.000133661	NA
Bile Duct Cancer	PLCG1	SARDH	2	29	-7.779139237	4.81E-05	0.002209588	NA
Bile Duct Cancer	PLCG1	SAT1	2	29	-5.031187959	0.000602729	0.020179379	NA
Bile Duct Cancer	PLCG1	SCD5	2	29	-5.020492391	1.23E-05	0.000675836	NA
Bile Duct Cancer	PLCG1	SHMT1	2	29	-4.959766967	0.000543382	0.018521695	NA
Bile Duct Cancer	PLCG1	SLC15A1	2	29	-9.281018042	2.43E-10	1.31E-07	NA
Bile Duct Cancer	PLCG1	SLC22A1	2	29	-6.893652348	7.16E-08	1.01E-05	NA
Bile Duct Cancer	PLCG1	SLC22A13	2	29	-9.805867786	7.28E-11	5.73E-08	NA
Bile Duct Cancer	PLCG1	SLC26A9	2	29	-9.839803015	4.76E-11	5.25E-08	NA
Bile Duct Cancer	PLCG1	SLC27A2	2	29	-5.338043	0.001526122	0.041728771	NA
Bile Duct Cancer	PLCG1	SLC2A13	2	29	-5.602816446	2.58E-06	0.000186212	NA
Bile Duct Cancer	PLCG1	SLC2A2	2	29	-5.248480169	0.000650304	0.021485707	NA
Bile Duct Cancer	PLCG1	SLC2A6	2	29	-6.050085496	7.55E-07	6.62E-05	NA
Bile Duct Cancer	PLCG1	SLC52A1	2	29	-6.098245895	3.09E-05	0.001484068	NA
Bile Duct Cancer	PLCG1	SLC7A6	2	29	-5.111868571	1.02E-05	0.000582832	NA
Bile Duct Cancer	PLCG1	SLC9A4	2	29	-7.282904279	2.61E-08	4.86E-06	NA
Bile Duct Cancer	PLCG1	SLCO1B1	2	29	-5.740635673	1.59E-05	0.000842303	NA
Bile Duct Cancer	PLCG1	SOD3	2	29	-4.860155682	1.87E-05	0.00096323	NA
Bile Duct Cancer	PLCG1	SRD5A1	2	29	-8.018168075	3.90E-09	1.07E-06	NA
Bile Duct Cancer	PLCG1	ST6GALNAC2	2	29	-6.815682682	0.000474744	0.016711421	NA
Bile Duct Cancer	PLCG1	SUV39H1	2	29	-5.889592664	1.15E-06	9.25E-05	NA
Bile Duct Cancer	PLCG1	SYNJ1	2	29	-10.29571719	2.69E-11	4.05E-08	NA
Bile Duct Cancer	PLCG1	TCIRG1	2	29	-6.760011087	1.20E-07	1.50E-05	NA
Bile Duct Cancer	PLCG1	UCK1	2	29	-4.000388837	0.000411967	0.014742727	NA
Bile Duct Cancer	PLCG1	UROC1	2	29	-11.35024214	2.65E-07	2.94E-05	NA
Bile Duct Cancer	PTEN	ABCD3	3	28	-4.858113494	0.000479615	0.016843554	NA
Bile Duct Cancer	PTEN	ACACA	3	28	-5.054696872	0.000808639	0.025581856	NA
Bile Duct Cancer	PTEN	ACOX3	3	28	-3.295652757	0.001874803	0.049037808	NA
Bile Duct Cancer	PTEN	ADSL	3	28	-3.801115093	0.001150848	0.03414758	NA
Bile Duct Cancer	PTEN	AK4	3	28	-5.544859515	0.001153665	0.03414758	NA
Bile Duct Cancer	PTEN	AQP1	3	28	-6.098229133	8.34E-07	7.14E-05	NA
Bile Duct Cancer	PTEN	CSAD	3	28	-5.921198717	1.35E-06	0.000105603	NA
Bile Duct Cancer	PTEN	CYP11B1	3	28	-6.249544407	1.09E-06	8.83E-05	NA
Bile Duct Cancer	PTEN	CYP1A2	3	28	-4.05117628	0.001779287	0.046946994	NA
Bile Duct Cancer	PTEN	CYP3A4	3	28	-4.01823138	0.000910792	0.028292757	NA
Bile Duct Cancer	PTEN	CYP7B1	3	28	-4.284397455	9.35E-05	0.00401282	NA
Bile Duct Cancer	PTEN	DUOX2	3	28	-4.278388998	0.000248275	0.009258704	NA
Bile Duct Cancer	PTEN	ECHDC2	3	28	-4.777960955	0.00042757	0.015264864	NA
Bile Duct Cancer	PTEN	ELOVL4	3	28	-3.913871483	0.000500487	0.017414176	NA
Bile Duct Cancer	PTEN	ETFDH	3	28	-4.883786341	0.000655072	0.021573264	NA
Bile Duct Cancer	PTEN	GSTZ1	3	28	-6.390506191	0.000106039	0.004450083	NA
Bile Duct Cancer	PTEN	GUK1	3	28	-5.196152388	8.99E-06	0.00053763	NA
Bile Duct Cancer	PTEN	H6PD	3	28	-3.992085918	0.00037184	0.013466677	NA
Bile Duct Cancer	PTEN	HADHA	3	28	-4.435847084	8.90E-05	0.003852447	NA
Bile Duct Cancer	PTEN	IDI1	3	28	-4.754066792	0.00083665	0.026260361	NA
Bile Duct Cancer	PTEN	INPPL1	3	28	-6.428883791	2.71E-07	2.98E-05	NA
Bile Duct Cancer	PTEN	MLYCD	3	28	-6.796514996	1.31E-07	1.61E-05	NA
Bile Duct Cancer	PTEN	NDUFA10	3	28	-6.082152485	8.96E-07	7.59E-05	NA
Bile Duct Cancer	PTEN	NDUFB8	3	28	-4.329253401	0.001891246	0.049249013	NA
Bile Duct Cancer	PTEN	NDUFS4	3	28	-8.505056067	4.29E-09	1.13E-06	NA
Bile Duct Cancer	PTEN	PDE11A	3	28	-5.038540793	5.53E-05	0.002494408	NA
Bile Duct Cancer	PTEN	PDE9A	3	28	-6.588694376	0.000139203	0.005622621	NA
Bile Duct Cancer	PTEN	PLA2G3	3	28	-7.788451862	4.63E-08	7.16E-06	NA
Bile Duct Cancer	PTEN	PMM2	3	28	-3.899488114	0.000315916	0.011524417	NA
Bile Duct Cancer	PTEN	PTDSS1	3	28	-3.286335299	0.001408157	0.039654758	NA
Bile Duct Cancer	PTEN	PTGS2	3	28	-6.531045787	1.09E-06	8.83E-05	NA
Bile Duct Cancer	PTEN	SLC2A8	3	28	-5.339198137	0.000364897	0.01324707	NA
Bile Duct Cancer	PTEN	SLC4A3	3	28	-7.41519119	1.80E-08	3.53E-06	NA
Bile Duct Cancer	PTEN	SLC6A7	3	28	-3.945591351	0.001009995	0.030928007	NA
Bile Duct Cancer	PTEN	XYLT1	3	28	-4.540107892	0.00107058	0.032453435	NA
Bile Duct Cancer	SLC29A3	ABCD2	4	27	-4.086480027	0.000629333	0.02097683	NA
Bile Duct Cancer	SLC29A3	ACO2	4	27	-3.472883848	0.001265647	0.036953964	NA
Bile Duct Cancer	SLC29A3	AKR7A2	4	27	-4.56886343	0.001676129	0.045013482	NA
Bile Duct Cancer	SLC29A3	ALDH1A3	4	27	-4.360618979	0.000640847	0.021219776	NA
Bile Duct Cancer	SLC29A3	CYP39A1	4	27	-9.455616977	3.53E-08	5.76E-06	NA
Bile Duct Cancer	SLC29A3	DAO	4	27	-5.280929521	1.64E-05	0.000867502	NA
Bile Duct Cancer	SLC29A3	FLAD1	4	27	-4.957950067	0.000637697	0.021162002	NA
Bile Duct Cancer	SLC29A3	GPAT2	4	27	-4.374000871	0.000121173	0.004972479	NA
Bile Duct Cancer	SLC29A3	GUCY2C	4	27	-4.045027082	0.000456	0.016164919	NA
Bile Duct Cancer	SLC29A3	GUK1	4	27	-5.291502619	7.80E-06	0.000477561	NA
Bile Duct Cancer	SLC29A3	HIBADH	4	27	-4.244003256	0.001107765	0.033246179	NA
Bile Duct Cancer	SLC29A3	HKDC1	4	27	-4.413862135	0.001167431	0.034419783	NA
Bile Duct Cancer	SLC29A3	MAN2B1	4	27	-4.050137841	0.001660414	0.04475097	NA
Bile Duct Cancer	SLC29A3	MCAT	4	27	-4.351001326	9.22E-05	0.003970321	NA
Bile Duct Cancer	SLC29A3	MTMR2	4	27	-5.409899881	9.70E-06	0.000570742	NA
Bile Duct Cancer	SLC29A3	P4HA1	4	27	-3.822555938	0.001515935	0.041525598	NA
Bile Duct Cancer	SLC29A3	PDE8A	4	27	-4.02235312	0.001379601	0.039217116	NA
Bile Duct Cancer	SLC29A3	PI4KB	4	27	-4.372851833	0.001742664	0.046223561	NA
Bile Duct Cancer	SLC29A3	PTDSS1	4	27	-3.30868076	0.001374122	0.039135215	NA
Bile Duct Cancer	SLC29A3	RDH12	4	27	-3.373900322	0.00175271	0.046408307	NA
Bile Duct Cancer	SLC29A3	RENBP	4	27	-6.482530281	2.73E-07	2.98E-05	NA
Bile Duct Cancer	SLC29A3	RHAG	4	27	-4.982661915	5.83E-05	0.002615768	NA
Bile Duct Cancer	SLC29A3	SLC12A2	4	27	-5.471760209	5.53E-05	0.002494408	NA
Bile Duct Cancer	SLC29A3	SUCLG1	4	27	-4.28219952	0.001672545	0.044997442	NA
Bile Duct Cancer	SLC29A3	UPP1	4	27	-3.817846889	0.001232624	0.036129785	NA
Bile Duct Cancer	SLC3A2	AASS	2	29	-4.285319774	0.000676165	0.022145863	NA
Bile Duct Cancer	SLC3A2	ABCC4	2	29	-5.629662794	0.001321882	0.038079307	NA
Bile Duct Cancer	SLC3A2	ABCD2	2	29	-10.04733863	3.33E-11	4.56E-08	NA
Bile Duct Cancer	SLC3A2	ACADM	2	29	-4.426407374	0.001318616	0.038057982	NA
Bile Duct Cancer	SLC3A2	ADCY8	2	29	-5.430320455	0.001727345	0.046223561	NA
Bile Duct Cancer	SLC3A2	ALAD	2	29	-8.397337618	6.23E-06	0.000398047	NA
Bile Duct Cancer	SLC3A2	ALDH5A1	2	29	-5.070305478	0.000717626	0.02305278	NA
Bile Duct Cancer	SLC3A2	ALDOB	2	29	-4.295186072	9.67E-05	0.004113969	NA
Bile Duct Cancer	SLC3A2	ALG1	2	29	-3.389107167	0.001026565	0.031335538	NA
Bile Duct Cancer	SLC3A2	ALG10	2	29	-5.457550821	3.69E-06	0.000253771	NA
Bile Duct Cancer	SLC3A2	AQP5	2	29	-7.170155939	3.44E-08	5.75E-06	NA
Bile Duct Cancer	SLC3A2	ASMT	2	29	-8.206490022	1.42E-08	3.02E-06	NA
Bile Duct Cancer	SLC3A2	ATP1B1	2	29	-3.366625195	0.001110553	0.033263608	NA
Bile Duct Cancer	SLC3A2	B3GNT2	2	29	-4.970616952	1.47E-05	0.000792676	NA
Bile Duct Cancer	SLC3A2	BHMT2	2	29	-7.90998081	6.07E-09	1.53E-06	NA
Bile Duct Cancer	SLC3A2	BSG	2	29	-4.263890364	0.000291897	0.010778709	NA
Bile Duct Cancer	SLC3A2	CA9	2	29	-8.597027391	1.08E-09	4.05E-07	NA
Bile Duct Cancer	SLC3A2	CHIA	2	29	-6.759825838	1.01E-07	1.31E-05	NA
Bile Duct Cancer	SLC3A2	CYP4A11	2	29	-5.041484387	1.13E-05	0.000636156	NA
Bile Duct Cancer	SLC3A2	DBI	2	29	-5.543905199	4.73E-06	0.000314201	NA
Bile Duct Cancer	SLC3A2	DCT	2	29	-3.150432598	0.00189184	0.049249013	NA
Bile Duct Cancer	SLC3A2	DHODH	2	29	-10.51895795	9.81E-07	8.12E-05	NA
Bile Duct Cancer	SLC3A2	DPEP1	2	29	-9.682174407	6.83E-11	5.73E-08	NA
Bile Duct Cancer	SLC3A2	ENGASE	2	29	-5.610154206	5.27E-05	0.00239111	NA
Bile Duct Cancer	SLC3A2	ENTPD5	2	29	-4.11314518	0.001822106	0.047908974	NA
Bile Duct Cancer	SLC3A2	ESD	2	29	-6.08880122	7.18E-07	6.44E-05	NA
Bile Duct Cancer	SLC3A2	FMO5	2	29	-5.576802908	1.72E-05	0.000900853	NA
Bile Duct Cancer	SLC3A2	G6PC2	2	29	-6.459782752	1.76E-06	0.000133056	NA
Bile Duct Cancer	SLC3A2	GALNT2	2	29	-7.441013494	1.72E-08	3.40E-06	NA
Bile Duct Cancer	SLC3A2	GANC	2	29	-6.291575506	3.95E-07	4.05E-05	NA
Bile Duct Cancer	SLC3A2	GCK	2	29	-3.345443845	0.001568207	0.042647297	NA
Bile Duct Cancer	SLC3A2	GCLC	2	29	-4.879696627	0.000596421	0.020012637	NA
Bile Duct Cancer	SLC3A2	GUCY2D	2	29	-4.599721597	0.000383394	0.013818706	NA
Bile Duct Cancer	SLC3A2	GUK1	2	29	-5.112077177	1.02E-05	0.000582832	NA
Bile Duct Cancer	SLC3A2	GYS2	2	29	-3.995425024	0.000211746	0.008117646	NA
Bile Duct Cancer	SLC3A2	HEXA	2	29	-6.627196613	6.18E-07	5.82E-05	NA
Bile Duct Cancer	SLC3A2	HMGCS2	2	29	-5.380557132	2.55E-05	0.001277263	NA
Bile Duct Cancer	SLC3A2	HS3ST5	2	29	-8.480594894	1.56E-09	5.23E-07	NA
Bile Duct Cancer	SLC3A2	INPP5E	2	29	-4.693954213	4.66E-05	0.002148355	NA
Bile Duct Cancer	SLC3A2	IP6K2	2	29	-7.117879277	3.44E-05	0.001640505	NA
Bile Duct Cancer	SLC3A2	KHK	2	29	-4.840415314	2.09E-05	0.001066013	NA
Bile Duct Cancer	SLC3A2	KYAT3	2	29	-4.729047448	7.39E-05	0.003270262	NA
Bile Duct Cancer	SLC3A2	LDHB	2	29	-6.460676382	0.000140156	0.005645946	NA
Bile Duct Cancer	SLC3A2	MGAT1	2	29	-4.951391428	0.000167366	0.006653127	NA
Bile Duct Cancer	SLC3A2	NDUFB4	2	29	-5.149099544	0.0001724	0.006763994	NA
Bile Duct Cancer	SLC3A2	NDUFB7	2	29	-4.00719949	0.000246768	0.009231574	NA
Bile Duct Cancer	SLC3A2	NDUFC2	2	29	-5.912603314	1.05E-06	8.65E-05	NA
Bile Duct Cancer	SLC3A2	NME7	2	29	-3.309568307	0.001737114	0.046223561	NA
Bile Duct Cancer	SLC3A2	NT5C	2	29	-6.671515376	3.52E-07	3.68E-05	NA
Bile Duct Cancer	SLC3A2	NT5C1A	2	29	-5.33005915	0.000514351	0.017814275	NA
Bile Duct Cancer	SLC3A2	NT5C1B	2	29	-5.204443067	8.00E-06	0.000488051	NA
Bile Duct Cancer	SLC3A2	NT5M	2	29	-5.526973456	2.94E-06	0.00020778	NA
Bile Duct Cancer	SLC3A2	OGA	2	29	-9.116814799	3.52E-10	1.83E-07	NA
Bile Duct Cancer	SLC3A2	P4HA2	2	29	-3.706892124	0.000440991	0.015706776	NA
Bile Duct Cancer	SLC3A2	PFKM	2	29	-4.016933902	0.001418582	0.039873807	NA
Bile Duct Cancer	SLC3A2	PIGL	2	29	-4.430625415	0.000195452	0.007569858	NA
Bile Duct Cancer	SLC3A2	PIGT	2	29	-4.124058371	0.000224791	0.008595705	NA
Bile Duct Cancer	SLC3A2	PIGX	2	29	-5.136996824	1.73E-05	0.000900853	NA
Bile Duct Cancer	SLC3A2	PLA2G4B	2	29	-11.46824874	1.89E-12	9.50E-09	NA
Bile Duct Cancer	SLC3A2	PLD2	2	29	-4.769696025	2.60E-05	0.001277263	NA
Bile Duct Cancer	SLC3A2	PNPLA4	2	29	-4.662094875	0.000575421	0.019437879	NA
Bile Duct Cancer	SLC3A2	PTDSS1	2	29	-3.265986276	0.001439927	0.040025733	NA
Bile Duct Cancer	SLC3A2	RDH8	2	29	-5.330645322	0.000895215	0.027924036	NA
Bile Duct Cancer	SLC3A2	RRM2	2	29	-7.888106352	6.82E-09	1.61E-06	NA
Bile Duct Cancer	SLC3A2	RRM2B	2	29	-7.888106342	6.82E-09	1.61E-06	NA
Bile Duct Cancer	SLC3A2	SDHB	2	29	-8.743757104	8.10E-10	3.30E-07	NA
Bile Duct Cancer	SLC3A2	SEPHS1	2	29	-5.224123938	9.59E-06	0.000566817	NA
Bile Duct Cancer	SLC3A2	SERPINA1	2	29	-6.853233637	9.50E-08	1.27E-05	NA
Bile Duct Cancer	SLC3A2	SLC18A3	2	29	-3.962092457	0.000299228	0.010995524	NA
Bile Duct Cancer	SLC3A2	SLC20A2	2	29	-5.988678544	8.57E-07	7.29E-05	NA
Bile Duct Cancer	SLC3A2	SLC25A1	2	29	-3.76397213	0.00046156	0.016285398	NA
Bile Duct Cancer	SLC3A2	SLC25A13	2	29	-3.33128716	0.001188641	0.034976697	NA
Bile Duct Cancer	SLC3A2	SLC25A20	2	29	-3.879441495	0.000283618	0.010498747	NA
Bile Duct Cancer	SLC3A2	SLC27A5	2	29	-7.446827645	3.55E-08	5.76E-06	NA
Bile Duct Cancer	SLC3A2	SLC2A8	2	29	-3.602367615	0.000585326	0.019728225	NA
Bile Duct Cancer	SLC3A2	SLC7A11	2	29	-8.733537952	7.72E-10	3.23E-07	NA
Bile Duct Cancer	SLC3A2	SLC7A6	2	29	-5.111868623	1.02E-05	0.000582832	NA
Bile Duct Cancer	SLC3A2	SLC7A7	2	29	-7.34517229	0.001457773	0.040298721	NA
Bile Duct Cancer	SLC3A2	SLC9A7	2	29	-3.779441727	0.000843823	0.02643044	NA
Bile Duct Cancer	SLC3A2	SQLE	2	29	-8.458417937	1.65E-09	5.23E-07	NA
Bile Duct Cancer	SLC3A2	THNSL1	2	29	-5.32622794	5.25E-06	0.000346395	NA
Bile Duct Cancer	SLC3A2	TKTL2	2	29	-6.684428296	2.44E-07	2.72E-05	NA
Bile Duct Cancer	SLC3A2	TPK1	2	29	-7.642120504	1.07E-08	2.34E-06	NA
Brain Cancer	AADAC	A4GNT	2	62	-13.81168756	4.03E-16	1.18E-13	FALSE
Brain Cancer	AADAC	ABCC5	2	62	-8.768589881	8.47E-08	4.90E-06	FALSE
Brain Cancer	AADAC	ACSM1	2	62	-4.481340829	3.22E-05	0.001205683	FALSE
Brain Cancer	AADAC	ADCY3	2	62	-8.208080511	0.001904363	0.044960007	FALSE
Brain Cancer	AADAC	ADO	2	62	-5.376629714	0.000434913	0.012440962	FALSE
Brain Cancer	AADAC	ADSS2	2	62	-10.16450183	2.23E-08	1.38E-06	FALSE
Brain Cancer	AADAC	ALB	2	62	-9.727792355	0.000106958	0.003580953	FALSE
Brain Cancer	AADAC	ALDH1A2	2	62	-7.531669309	1.63E-06	7.61E-05	FALSE
Brain Cancer	AADAC	ALDH1A3	2	62	-11.66231482	1.49E-17	7.86E-15	FALSE
Brain Cancer	AADAC	ALDH7A1	2	62	-12.94574589	1.75E-19	2.39E-16	FALSE
Brain Cancer	AADAC	ALG10	2	62	-4.874153293	6.19E-06	0.000263568	FALSE
Brain Cancer	AADAC	ALOX12	2	62	-8.464705459	2.19E-08	1.36E-06	FALSE
Brain Cancer	AADAC	ASMT	2	62	-6.997520267	6.84E-06	0.000288515	FALSE
Brain Cancer	AADAC	ATP6V1F	2	62	-10.18997496	1.01E-10	9.45E-09	FALSE
Brain Cancer	AADAC	BBOX1	2	62	-11.56108251	2.06E-17	9.80E-15	FALSE
Brain Cancer	AADAC	BCO1	2	62	-8.196166682	0.001671899	0.040421124	FALSE
Brain Cancer	AADAC	CLYBL	2	62	-7.0130214	0.000104835	0.00352191	FALSE
Brain Cancer	AADAC	COX7A2	2	62	-7.937025282	4.68E-05	0.001691589	FALSE
Brain Cancer	AADAC	COX7B2	2	62	-4.056892226	7.11E-05	0.002489998	FALSE
Brain Cancer	AADAC	CS	2	62	-13.41310544	3.28E-18	2.37E-15	FALSE
Brain Cancer	AADAC	CSGALNACT1	2	62	-8.967793895	5.74E-13	7.96E-11	FALSE
Brain Cancer	AADAC	CTPS2	2	62	-12.3371581	1.77E-17	8.95E-15	FALSE
Brain Cancer	AADAC	CYP11B1	2	62	-6.234491844	1.90E-05	0.000745266	FALSE
Brain Cancer	AADAC	CYP17A1	2	62	-8.869420933	0.000336189	0.009859496	FALSE
Brain Cancer	AADAC	CYP2A13	2	62	-12.07133018	4.39E-17	1.82E-14	FALSE
Brain Cancer	AADAC	CYP2C19	2	62	-10.93983179	2.64E-10	2.32E-08	FALSE
Brain Cancer	AADAC	CYP2C9	2	62	-11.93850451	1.32E-17	7.08E-15	FALSE
Brain Cancer	AADAC	CYP3A4	2	62	-6.030907228	0.001480804	0.036347009	FALSE
Brain Cancer	AADAC	DCXR	2	62	-6.909185652	1.13E-08	7.30E-07	FALSE
Brain Cancer	AADAC	DDOST	2	62	-11.45171222	2.06E-15	4.73E-13	FALSE
Brain Cancer	AADAC	ENO2	2	62	-5.426839356	5.08E-07	2.58E-05	FALSE
Brain Cancer	AADAC	ETFDH	2	62	-8.326882381	0.000278992	0.008327971	FALSE
Brain Cancer	AADAC	FBP1	2	62	-5.025079758	7.17E-06	0.000300531	FALSE
Brain Cancer	AADAC	FLAD1	2	62	-4.050146056	7.24E-05	0.00253302	FALSE
Brain Cancer	AADAC	FMO4	2	62	-9.489082337	2.82E-05	0.001066043	FALSE
Brain Cancer	AADAC	GALNT10	2	62	-11.28474311	4.38E-12	5.13E-10	FALSE
Brain Cancer	AADAC	GFPT1	2	62	-7.237311888	1.64E-09	1.27E-07	FALSE
Brain Cancer	AADAC	GLB1	2	62	-3.360660325	0.000668473	0.01821329	FALSE
Brain Cancer	AADAC	GPAA1	2	62	-6.656035645	5.52E-09	3.80E-07	FALSE
Brain Cancer	AADAC	GUK1	2	62	-6.859820876	2.02E-09	1.51E-07	FALSE
Brain Cancer	AADAC	HMGCL	2	62	-5.289491988	0.000230688	0.007046942	FALSE
Brain Cancer	AADAC	HS6ST2	2	62	-8.12992299	0.001025567	0.026542959	FALSE
Brain Cancer	AADAC	IP6K2	2	62	-6.143416248	0.001331778	0.033096739	FALSE
Brain Cancer	AADAC	LARS1	2	62	-8.739061758	4.04E-12	4.76E-10	FALSE
Brain Cancer	AADAC	LGSN	2	62	-6.500511719	2.25E-06	0.000103283	FALSE
Brain Cancer	AADAC	LTA4H	2	62	-3.037171222	0.001748081	0.041996092	FALSE
Brain Cancer	AADAC	MAT2B	2	62	-10.12587826	5.35E-06	0.000230563	FALSE
Brain Cancer	AADAC	MPST	2	62	-7.917318147	1.67E-06	7.76E-05	FALSE
Brain Cancer	AADAC	NAPRT	2	62	-13.7069818	1.77E-19	2.39E-16	FALSE
Brain Cancer	AADAC	NDUFA4	2	62	-8.185666628	0.001826407	0.043627359	FALSE
Brain Cancer	AADAC	NDUFA9	2	62	-9.299341337	7.64E-07	3.75E-05	FALSE
Brain Cancer	AADAC	NDUFS5	2	62	-5.161045667	1.47E-06	6.91E-05	FALSE
Brain Cancer	AADAC	NDUFV3	2	62	-6.645549776	0.000274656	0.00823379	FALSE
Brain Cancer	AADAC	NNT	2	62	-11.62337673	1.38E-08	8.78E-07	FALSE
Brain Cancer	AADAC	PDE9A	2	62	-5.657841638	3.66E-07	1.89E-05	FALSE
Brain Cancer	AADAC	PDHA2	2	62	-5.934546996	7.31E-08	4.25E-06	FALSE
Brain Cancer	AADAC	PIGS	2	62	-3.171320896	0.001185414	0.029976946	FALSE
Brain Cancer	AADAC	PIK3C2A	2	62	-6.798553917	5.76E-08	3.39E-06	FALSE
Brain Cancer	AADAC	PIPOX	2	62	-11.27285824	6.32E-17	2.43E-14	FALSE
Brain Cancer	AADAC	PLA2G10	2	62	-3.636039343	0.000282795	0.008429474	FALSE
Brain Cancer	AADAC	PLOD3	2	62	-9.217086163	3.98E-09	2.81E-07	FALSE
Brain Cancer	AADAC	RBP1	2	62	-5.074545858	0.002120602	0.049112992	FALSE
Brain Cancer	AADAC	RBP2	2	62	-12.08697073	3.88E-18	2.75E-15	FALSE
Brain Cancer	AADAC	RPL14	2	62	-7.538404693	0.001704558	0.041021125	FALSE
Brain Cancer	AADAC	RRM1	2	62	-3.006166447	0.001918723	0.044960007	FALSE
Brain Cancer	AADAC	SDHD	2	62	-8.75348613	1.10E-12	1.44E-10	FALSE
Brain Cancer	AADAC	SLC12A1	2	62	-8.263631979	0.000174154	0.005492333	FALSE
Brain Cancer	AADAC	SLC15A3	2	62	-7.163330461	0.000638478	0.017510037	FALSE
Brain Cancer	AADAC	SLC25A3	2	62	-9.762140442	3.49E-05	0.001292197	FALSE
Brain Cancer	AADAC	SLC29A1	2	62	-42.77849932	1.69E-47	2.35E-43	FALSE
Brain Cancer	AADAC	SLC2A1	2	62	-11.89341306	7.45E-18	4.71E-15	FALSE
Brain Cancer	AADAC	SLC2A6	2	62	-6.313188494	0.001031514	0.026647456	FALSE
Brain Cancer	AADAC	SLC35A3	2	62	-13.34534457	3.99E-20	7.59E-17	FALSE
Brain Cancer	AADAC	SLC4A1	2	62	-4.181867207	5.05E-05	0.001814971	FALSE
Brain Cancer	AADAC	SLC4A3	2	62	-3.393454321	0.000610796	0.016839145	FALSE
Brain Cancer	AADAC	SLC6A20	2	62	-13.4541558	9.63E-18	5.54E-15	FALSE
Brain Cancer	AADAC	SLC9A1	2	62	-4.046730821	0.00128957	0.032220007	FALSE
Brain Cancer	AADAC	SMS	2	62	-9.599540468	3.63E-09	2.58E-07	FALSE
Brain Cancer	AADAC	SPCS3	2	62	-6.924168553	0.001072988	0.027515048	FALSE
Brain Cancer	AADAC	ST3GAL4	2	62	-12.37892817	1.37E-11	1.49E-09	FALSE
Brain Cancer	AADAC	ST8SIA1	2	62	-8.02954464	4.44E-07	2.26E-05	FALSE
Brain Cancer	AADAC	ST8SIA5	2	62	-13.26336519	4.67E-20	8.50E-17	FALSE
Brain Cancer	AADAC	SYNJ1	2	62	-8.72908348	3.45E-10	2.95E-08	FALSE
Brain Cancer	AADAC	TPTE2	2	62	-4.269578168	3.46E-05	0.001284107	FALSE
Brain Cancer	AADAC	TYRP1	2	62	-7.126364366	1.26E-09	9.96E-08	FALSE
Brain Cancer	AADAC	UCK1	2	62	-8.339051079	0.000532531	0.014930439	FALSE
Brain Cancer	ABCG5	ACOT4	2	62	-13.04880412	9.80E-20	1.64E-16	FALSE
Brain Cancer	ABCG5	ADK	2	62	-7.022312557	3.11E-05	0.001163831	FALSE
Brain Cancer	ABCG5	AK5	2	62	-7.577240097	0.001188301	0.029976946	FALSE
Brain Cancer	ABCG5	AKR1D1	2	62	-3.547856056	0.000773842	0.020799811	FALSE
Brain Cancer	ABCG5	ALAS1	2	62	-11.27403426	1.28E-12	1.65E-10	FALSE
Brain Cancer	ABCG5	ASRGL1	2	62	-4.125535379	5.61E-05	0.002000666	FALSE
Brain Cancer	ABCG5	ATP5PD	2	62	-8.250450427	8.06E-12	9.16E-10	FALSE
Brain Cancer	ABCG5	ATP6V1F	2	62	-5.230613321	1.08E-06	5.22E-05	FALSE
Brain Cancer	ABCG5	B3GNT2	2	62	-9.788911493	1.72E-14	3.33E-12	FALSE
Brain Cancer	ABCG5	CA1	2	62	-8.826312973	0.001840707	0.043868786	FALSE
Brain Cancer	ABCG5	CA4	2	62	-7.846365024	3.26E-06	0.000146034	FALSE
Brain Cancer	ABCG5	CEPT1	2	62	-10.53133846	1.19E-15	2.90E-13	FALSE
Brain Cancer	ABCG5	CHST6	2	62	-10.93078637	2.19E-16	6.89E-14	FALSE
Brain Cancer	ABCG5	CLYBL	2	62	-3.842879674	0.000181727	0.005691038	FALSE
Brain Cancer	ABCG5	CP	2	62	-6.067343155	3.39E-07	1.76E-05	FALSE
Brain Cancer	ABCG5	CS	2	62	-12.86808161	2.20E-19	2.71E-16	FALSE
Brain Cancer	ABCG5	DBT	2	62	-11.45118824	6.52E-12	7.49E-10	FALSE
Brain Cancer	ABCG5	DEGS1	2	62	-5.092624638	4.34E-05	0.00157914	FALSE
Brain Cancer	ABCG5	DERA	2	62	-7.746183392	8.07E-07	3.95E-05	FALSE
Brain Cancer	ABCG5	DNMT3B	2	62	-4.979848001	4.59E-06	0.000200297	FALSE
Brain Cancer	ABCG5	FABP1	2	62	-10.15306442	1.83E-10	1.65E-08	FALSE
Brain Cancer	ABCG5	FADS2	2	62	-9.1600428	2.40E-11	2.48E-09	FALSE
Brain Cancer	ABCG5	FDPS	2	62	-4.54241636	0.00085216	0.022544596	FALSE
Brain Cancer	ABCG5	FMO1	2	62	-7.249830444	1.63E-08	1.02E-06	FALSE
Brain Cancer	ABCG5	FPGT	2	62	-6.690573829	2.23E-08	1.38E-06	FALSE
Brain Cancer	ABCG5	GALE	2	62	-8.021557449	5.17E-06	0.000223286	FALSE
Brain Cancer	ABCG5	GALNT14	2	62	-4.703749093	7.41E-06	0.000310136	FALSE
Brain Cancer	ABCG5	GFUS	2	62	-3.525319104	0.000404316	0.011633857	FALSE
Brain Cancer	ABCG5	GGCT	2	62	-3.995707673	0.000922173	0.024181041	FALSE
Brain Cancer	ABCG5	GPX5	2	62	-8.038577945	1.72E-11	1.81E-09	FALSE
Brain Cancer	ABCG5	GSTM1	2	62	-4.799133806	1.37E-05	0.000548559	FALSE
Brain Cancer	ABCG5	GUCY2F	2	62	-3.284649748	0.00084103	0.022333176	FALSE
Brain Cancer	ABCG5	HAS1	2	62	-8.163798982	1.47E-11	1.57E-09	FALSE
Brain Cancer	ABCG5	HCST	2	62	-7.517356183	0.00012542	0.004126444	FALSE
Brain Cancer	ABCG5	HMBS	2	62	-7.918967935	2.98E-07	1.57E-05	FALSE
Brain Cancer	ABCG5	HS3ST2	2	62	-6.11675984	0.001186911	0.029976946	FALSE
Brain Cancer	ABCG5	HSD3B2	2	62	-5.664823917	0.000104353	0.003510589	FALSE
Brain Cancer	ABCG5	IDS	2	62	-9.357650541	2.98E-13	4.40E-11	FALSE
Brain Cancer	ABCG5	JKAMP	2	62	-6.153916886	0.001572145	0.038404134	FALSE
Brain Cancer	ABCG5	KHK	2	62	-6.552729043	6.71E-09	4.53E-07	FALSE
Brain Cancer	ABCG5	LOXL2	2	62	-5.601902992	5.34E-07	2.70E-05	FALSE
Brain Cancer	ABCG5	MDH1	2	62	-7.516228238	2.99E-10	2.59E-08	FALSE
Brain Cancer	ABCG5	MGAT1	2	62	-11.80089871	7.38E-17	2.73E-14	FALSE
Brain Cancer	ABCG5	MGST3	2	62	-4.836225666	4.32E-05	0.001573738	FALSE
Brain Cancer	ABCG5	MTHFD2L	2	62	-11.24892418	3.37E-05	0.001254159	FALSE
Brain Cancer	ABCG5	NAGLU	2	62	-8.408092213	0.000507988	0.014287162	FALSE
Brain Cancer	ABCG5	NDUFB4	2	62	-6.715867831	3.73E-06	0.000164694	FALSE
Brain Cancer	ABCG5	NDUFS6	2	62	-4.862654011	0.000910435	0.023918206	FALSE
Brain Cancer	ABCG5	NLN	2	62	-7.408547253	0.000663094	0.018102086	FALSE
Brain Cancer	ABCG5	PCYT2	2	62	-10.53133853	1.19E-15	2.90E-13	FALSE
Brain Cancer	ABCG5	PDE4D	2	62	-10.65389994	4.67E-12	5.46E-10	FALSE
Brain Cancer	ABCG5	PDXK	2	62	-7.109028974	7.09E-10	5.79E-08	FALSE
Brain Cancer	ABCG5	PGM2	2	62	-4.776379276	5.66E-06	0.000242779	FALSE
Brain Cancer	ABCG5	PI4KB	2	62	-11.62819354	1.05E-15	2.81E-13	FALSE
Brain Cancer	ABCG5	PLA2G2D	2	62	-7.552833503	3.48E-07	1.80E-05	FALSE
Brain Cancer	ABCG5	PLA2G6	2	62	-7.962886445	0.001131951	0.028815189	FALSE
Brain Cancer	ABCG5	PLD2	2	62	-6.637435897	4.85E-09	3.36E-07	FALSE
Brain Cancer	ABCG5	PLPBP	2	62	-4.988248991	2.69E-06	0.000122016	FALSE
Brain Cancer	ABCG5	PLPP3	2	62	-4.884834346	6.47E-06	0.000274423	FALSE
Brain Cancer	ABCG5	PMM1	2	62	-4.066867134	0.001396745	0.034465677	FALSE
Brain Cancer	ABCG5	PRDX1	2	62	-12.14338936	2.46E-18	2.03E-15	FALSE
Brain Cancer	ABCG5	PRODH2	2	62	-8.899267783	4.01E-05	0.001468402	FALSE
Brain Cancer	ABCG5	PYCR3	2	62	-8.621943571	1.46E-07	8.07E-06	FALSE
Brain Cancer	ABCG5	RBP4	2	62	-6.555632246	0.001309731	0.032645768	FALSE
Brain Cancer	ABCG5	RRM1	2	62	-3.006166456	0.001918723	0.044960007	FALSE
Brain Cancer	ABCG5	SDHC	2	62	-5.421512372	5.12E-05	0.001838061	FALSE
Brain Cancer	ABCG5	SLC10A2	2	62	-4.156930424	0.000201632	0.006259881	FALSE
Brain Cancer	ABCG5	SLC12A4	2	62	-9.822514418	0.000334572	0.009825842	FALSE
Brain Cancer	ABCG5	SLC25A10	2	62	-11.31057453	5.62E-09	3.85E-07	FALSE
Brain Cancer	ABCG5	SLC27A2	2	62	-6.951980345	6.01E-09	4.08E-07	FALSE
Brain Cancer	ABCG5	SLC2A1	2	62	-3.09731389	0.001701933	0.04098153	FALSE
Brain Cancer	ABCG5	SLC2A9	2	62	-11.54098731	9.00E-08	5.18E-06	FALSE
Brain Cancer	ABCG5	SLC36A1	2	62	-7.545353091	0.001137223	0.028931789	FALSE
Brain Cancer	ABCG5	SLC7A6	2	62	-6.409038954	1.19E-08	7.57E-07	FALSE
Brain Cancer	ABCG5	SLC7A7	2	62	-7.695051288	0.000381778	0.011034415	FALSE
Brain Cancer	ABCG5	SPCS1	2	62	-11.07848889	9.90E-12	1.11E-09	FALSE
Brain Cancer	ABCG5	STRA6	2	62	-9.192567231	1.59E-05	0.00062937	FALSE
Brain Cancer	ABCG5	TPK1	2	62	-7.634179912	9.25E-11	8.72E-09	FALSE
Brain Cancer	ABCG5	TXN2	2	62	-7.655271514	0.00166663	0.040317043	FALSE
Brain Cancer	ABCG5	UCP2	2	62	-3.909016678	0.000123656	0.004081236	FALSE
Brain Cancer	ABCG5	UGT1A9	2	62	-7.570064154	4.10E-05	0.0014996	FALSE
Brain Cancer	ABCG5	XYLT2	2	62	-5.164310333	0.00139475	0.034436749	FALSE
Brain Cancer	ACADVL	AANAT	2	62	-5.133240747	0.00144563	0.035588018	FALSE
Brain Cancer	ACADVL	ABCB4	2	62	-6.670966373	5.66E-09	3.87E-07	FALSE
Brain Cancer	ACADVL	ABCD3	2	62	-12.82417866	2.47E-19	2.96E-16	FALSE
Brain Cancer	ACADVL	ACAD10	2	62	-8.032420827	6.86E-07	3.40E-05	FALSE
Brain Cancer	ACADVL	ADCY4	2	62	-6.025720736	0.001433562	0.035311696	FALSE
Brain Cancer	ACADVL	ADHFE1	2	62	-7.086004586	0.001648265	0.039942025	FALSE
Brain Cancer	ACADVL	ALAD	2	62	-4.402913891	0.000261955	0.00788691	FALSE
Brain Cancer	ACADVL	ALAS1	2	62	-11.32598633	5.65E-17	2.20E-14	FALSE
Brain Cancer	ACADVL	ALOX12	2	62	-10.76589806	6.85E-16	1.91E-13	FALSE
Brain Cancer	ACADVL	ANPEP	2	62	-10.08493756	2.54E-10	2.24E-08	FALSE
Brain Cancer	ACADVL	ATP5ME	2	62	-5.433447427	1.33E-05	0.000531627	FALSE
Brain Cancer	ACADVL	ATP5PB	2	62	-5.10120886	0.000436829	0.012478704	FALSE
Brain Cancer	ACADVL	ATP6V1F	2	62	-6.042766933	4.74E-08	2.82E-06	FALSE
Brain Cancer	ACADVL	ATP6V1G3	2	62	-7.355154686	1.96E-05	0.00076421	FALSE
Brain Cancer	ACADVL	CA4	2	62	-10.32233582	2.70E-06	0.000122466	FALSE
Brain Cancer	ACADVL	CD36	2	62	-7.908532117	7.30E-07	3.61E-05	FALSE
Brain Cancer	ACADVL	CEPT1	2	62	-10.53133857	1.19E-15	2.90E-13	FALSE
Brain Cancer	ACADVL	CHST5	2	62	-7.582080047	0.001041994	0.026851879	FALSE
Brain Cancer	ACADVL	CHST7	2	62	-5.75329379	2.29E-05	0.00088098	FALSE
Brain Cancer	ACADVL	CMPK1	2	62	-10.53133859	1.19E-15	2.90E-13	FALSE
Brain Cancer	ACADVL	COASY	2	62	-7.650621207	8.78E-11	8.32E-09	FALSE
Brain Cancer	ACADVL	COQ2	2	62	-7.000387837	2.01E-05	0.000782814	FALSE
Brain Cancer	ACADVL	COX4I2	2	62	-7.795500015	1.70E-05	0.000671119	FALSE
Brain Cancer	ACADVL	CTPS1	2	62	-7.911487339	1.06E-05	0.000434898	FALSE
Brain Cancer	ACADVL	DDO	2	62	-9.864194748	1.30E-13	2.10E-11	FALSE
Brain Cancer	ACADVL	DGKA	2	62	-5.091614523	0.000172061	0.005434533	FALSE
Brain Cancer	ACADVL	DGKH	2	62	-11.02985957	1.50E-16	4.94E-14	FALSE
Brain Cancer	ACADVL	ECHS1	2	62	-11.77680101	2.16E-13	3.30E-11	FALSE
Brain Cancer	ACADVL	ECI1	2	62	-4.927036697	0.000107728	0.003603842	FALSE
Brain Cancer	ACADVL	FASN	2	62	-12.13680365	2.84E-18	2.16E-15	FALSE
Brain Cancer	ACADVL	FH	2	62	-5.842035487	1.07E-07	6.08E-06	FALSE
Brain Cancer	ACADVL	GAL3ST1	2	62	-7.971886159	2.26E-08	1.39E-06	FALSE
Brain Cancer	ACADVL	GALNT6	2	62	-13.26231095	2.57E-12	3.19E-10	FALSE
Brain Cancer	ACADVL	GART	2	62	-10.46685721	3.26E-15	7.26E-13	FALSE
Brain Cancer	ACADVL	GCLM	2	62	-7.141339183	3.79E-09	2.69E-07	FALSE
Brain Cancer	ACADVL	GNS	2	62	-11.11233118	1.95E-16	6.21E-14	FALSE
Brain Cancer	ACADVL	GUCY2F	2	62	-8.459035379	5.49E-09	3.78E-07	FALSE
Brain Cancer	ACADVL	H6PD	2	62	-10.32865574	0.000160056	0.005109349	FALSE
Brain Cancer	ACADVL	HIRIP3	2	62	-5.809717175	0.001057176	0.027192878	FALSE
Brain Cancer	ACADVL	HMBS	2	62	-7.38701225	5.82E-08	3.42E-06	FALSE
Brain Cancer	ACADVL	HSD17B10	2	62	-9.362911066	9.20E-06	0.000378014	FALSE
Brain Cancer	ACADVL	IDH1	2	62	-10.50181928	1.11E-15	2.90E-13	FALSE
Brain Cancer	ACADVL	IDH3G	2	62	-6.04732071	0.000308667	0.009122675	FALSE
Brain Cancer	ACADVL	INPP5A	2	62	-9.052700053	4.72E-13	6.67E-11	FALSE
Brain Cancer	ACADVL	IP6K1	2	62	-9.149234681	2.23E-13	3.40E-11	FALSE
Brain Cancer	ACADVL	LDHAL6B	2	62	-5.757591383	6.74E-05	0.002364882	FALSE
Brain Cancer	ACADVL	LGSN	2	62	-3.641476878	0.00129718	0.032371475	FALSE
Brain Cancer	ACADVL	MTHFD2L	2	62	-6.423441707	0.000285341	0.008493246	FALSE
Brain Cancer	ACADVL	MVK	2	62	-4.983831482	2.69E-06	0.000122016	FALSE
Brain Cancer	ACADVL	NAPRT	2	62	-7.052289198	0.000134128	0.004378513	FALSE
Brain Cancer	ACADVL	NDST3	2	62	-3.966166586	0.000111016	0.003699067	FALSE
Brain Cancer	ACADVL	NDUFA9	2	62	-8.622633572	0.000655562	0.01793154	FALSE
Brain Cancer	ACADVL	NDUFB8	2	62	-7.46549072	5.39E-06	0.000232033	FALSE
Brain Cancer	ACADVL	NDUFS2	2	62	-10.05832443	1.10E-14	2.25E-12	FALSE
Brain Cancer	ACADVL	NDUFS7	2	62	-8.087665541	5.12E-11	5.03E-09	FALSE
Brain Cancer	ACADVL	NT5C	2	62	-7.775881511	4.50E-06	0.000196814	FALSE
Brain Cancer	ACADVL	NT5C2	2	62	-4.782571716	1.95E-05	0.000763692	FALSE
Brain Cancer	ACADVL	NT5C3A	2	62	-7.17070897	1.03E-09	8.22E-08	FALSE
Brain Cancer	ACADVL	NUDT2	2	62	-5.422311746	0.000180167	0.005652169	FALSE
Brain Cancer	ACADVL	OSER1	2	62	-9.443735641	4.33E-13	6.18E-11	FALSE
Brain Cancer	ACADVL	PAICS	2	62	-11.97960175	1.67E-07	9.16E-06	FALSE
Brain Cancer	ACADVL	PANK4	2	62	-8.532207393	2.07E-10	1.85E-08	FALSE
Brain Cancer	ACADVL	PCYT2	2	62	-10.53133857	1.19E-15	2.90E-13	FALSE
Brain Cancer	ACADVL	PDE6D	2	62	-10.63482705	7.19E-16	1.99E-13	FALSE
Brain Cancer	ACADVL	PFKFB4	2	62	-9.993792881	2.08E-13	3.21E-11	FALSE
Brain Cancer	ACADVL	PIKFYVE	2	62	-9.013126639	0.000662042	0.018096961	FALSE
Brain Cancer	ACADVL	PLCD1	2	62	-5.319720135	0.000467156	0.013227646	FALSE
Brain Cancer	ACADVL	RDH16	2	62	-8.015690243	2.13E-11	2.22E-09	FALSE
Brain Cancer	ACADVL	SDHA	2	62	-5.021747183	3.54E-06	0.000157572	FALSE
Brain Cancer	ACADVL	SEPHS2	2	62	-4.809717235	0.000121337	0.004014183	FALSE
Brain Cancer	ACADVL	SLC12A3	2	62	-5.385510292	5.94E-07	2.99E-05	FALSE
Brain Cancer	ACADVL	SLC14A1	2	62	-6.929730138	1.49E-09	1.16E-07	FALSE
Brain Cancer	ACADVL	SLC16A7	2	62	-6.803540919	2.77E-07	1.46E-05	FALSE
Brain Cancer	ACADVL	SLC35D2	2	62	-7.612422837	0.000999515	0.025932861	FALSE
Brain Cancer	ACADVL	SLC52A1	2	62	-7.271108366	5.55E-10	4.61E-08	FALSE
Brain Cancer	ACADVL	SLC5A11	2	62	-7.389672669	0.000278078	0.008306607	FALSE
Brain Cancer	ACADVL	SLC5A2	2	62	-9.388800243	4.59E-10	3.84E-08	FALSE
Brain Cancer	ACADVL	SLC6A1	2	62	-11.89909318	1.84E-17	9.16E-15	FALSE
Brain Cancer	ACADVL	SLC7A6	2	62	-6.409038879	1.19E-08	7.57E-07	FALSE
Brain Cancer	ACADVL	ST6GALNAC6	2	62	-10.14407245	1.01E-06	4.89E-05	FALSE
Brain Cancer	ACADVL	TALDO1	2	62	-8.71896472	1.78E-07	9.69E-06	FALSE
Brain Cancer	ACADVL	TKT	2	62	-7.034014388	3.02E-07	1.58E-05	FALSE
Brain Cancer	ACADVL	TM7SF2	2	62	-8.378091783	0.001035223	0.026710297	FALSE
Brain Cancer	ACADVL	TPK1	2	62	-11.80523503	4.41E-10	3.73E-08	FALSE
Brain Cancer	ACADVL	UGT1A8	2	62	-12.69885391	2.31E-07	1.24E-05	FALSE
Brain Cancer	ACADVL	UGT2B4	2	62	-9.797994781	0.000257446	0.007771997	FALSE
Brain Cancer	ACADVL	UPB1	2	62	-9.526339232	1.70E-08	1.07E-06	FALSE
Brain Cancer	ACOX1	ABCC11	2	62	-6.951896438	0.000261605	0.007882044	FALSE
Brain Cancer	ACOX1	ACP3	2	62	-6.05421461	4.65E-08	2.77E-06	FALSE
Brain Cancer	ACOX1	ACSS1	2	62	-7.465837818	4.88E-05	0.001759021	FALSE
Brain Cancer	ACOX1	ADCY7	2	62	-13.7983856	1.01E-20	2.12E-17	FALSE
Brain Cancer	ACOX1	ADH5	2	62	-3.265729585	0.000967151	0.025202534	FALSE
Brain Cancer	ACOX1	AHCYL1	2	62	-14.06577677	3.27E-21	7.72E-18	FALSE
Brain Cancer	ACOX1	AHCYL2	2	62	-6.489141222	9.40E-09	6.20E-07	FALSE
Brain Cancer	ACOX1	AK5	2	62	-6.580628999	5.99E-09	4.07E-07	FALSE
Brain Cancer	ACOX1	AKR1B1	2	62	-5.304424344	3.72E-06	0.000164381	FALSE
Brain Cancer	ACOX1	ALDH3A1	2	62	-8.005861289	1.14E-10	1.06E-08	FALSE
Brain Cancer	ACOX1	ALDH7A1	2	62	-3.839831113	0.001348374	0.033429773	FALSE
Brain Cancer	ACOX1	ALPG	2	62	-9.104726109	9.77E-08	5.59E-06	FALSE
Brain Cancer	ACOX1	ALPP	2	62	-9.700616935	9.99E-05	0.00337415	FALSE
Brain Cancer	ACOX1	AMDHD2	2	62	-9.195325179	2.21E-07	1.19E-05	FALSE
Brain Cancer	ACOX1	AOC1	2	62	-9.497607921	4.92E-13	6.93E-11	FALSE
Brain Cancer	ACOX1	ARG1	2	62	-11.83757965	7.54E-18	4.71E-15	FALSE
Brain Cancer	ACOX1	ATP1A3	2	62	-7.340738143	2.76E-10	2.42E-08	FALSE
Brain Cancer	ACOX1	ATP5ME	2	62	-6.843656959	2.02E-09	1.51E-07	FALSE
Brain Cancer	ACOX1	ATP5MG	2	62	-7.430574435	0.000623181	0.017157979	FALSE
Brain Cancer	ACOX1	ATP6V1F	2	62	-12.31722362	1.48E-16	4.94E-14	FALSE
Brain Cancer	ACOX1	B4GALT3	2	62	-14.96835932	1.48E-22	4.75E-19	FALSE
Brain Cancer	ACOX1	CBR1	2	62	-8.729735878	6.36E-10	5.23E-08	FALSE
Brain Cancer	ACOX1	CHIT1	2	62	-5.129397121	1.97E-06	9.13E-05	FALSE
Brain Cancer	ACOX1	CHSY3	2	62	-8.610341873	1.88E-12	2.37E-10	FALSE
Brain Cancer	ACOX1	COX6B1	2	62	-5.905298846	9.07E-06	0.00037396	FALSE
Brain Cancer	ACOX1	COX7B	2	62	-6.908141539	0.002009361	0.046926206	FALSE
Brain Cancer	ACOX1	CSGALNACT2	2	62	-6.274576019	0.000930491	0.024353371	FALSE
Brain Cancer	ACOX1	CYC1	2	62	-4.061168295	7.96E-05	0.002742631	FALSE
Brain Cancer	ACOX1	CYP2J2	2	62	-7.271584392	1.78E-05	0.000699717	FALSE
Brain Cancer	ACOX1	CYP3A7	2	62	-4.929482804	0.001941336	0.045413581	FALSE
Brain Cancer	ACOX1	CYP4F12	2	62	-9.071363456	0.00041631	0.011957834	FALSE
Brain Cancer	ACOX1	CYP7B1	2	62	-11.45585308	3.05E-17	1.37E-14	FALSE
Brain Cancer	ACOX1	DCK	2	62	-4.341214435	5.68E-05	0.00202182	FALSE
Brain Cancer	ACOX1	DHODH	2	62	-6.373371351	1.47E-07	8.14E-06	FALSE
Brain Cancer	ACOX1	EHMT1	2	62	-8.34858774	8.39E-06	0.000347209	FALSE
Brain Cancer	ACOX1	ENTPD8	2	62	-4.688067279	1.46E-05	0.000581864	FALSE
Brain Cancer	ACOX1	GALNT14	2	62	-11.91529547	1.13E-08	7.30E-07	FALSE
Brain Cancer	ACOX1	GALNT2	2	62	-7.881993231	9.34E-07	4.54E-05	FALSE
Brain Cancer	ACOX1	GALNT4	2	62	-8.276704404	1.20E-06	5.73E-05	FALSE
Brain Cancer	ACOX1	GALNT5	2	62	-10.21269637	9.18E-13	1.22E-10	FALSE
Brain Cancer	ACOX1	GBE1	2	62	-12.18899472	5.06E-17	2.04E-14	FALSE
Brain Cancer	ACOX1	GCNT3	2	62	-12.23893268	4.54E-15	9.75E-13	FALSE
Brain Cancer	ACOX1	GCNT4	2	62	-3.519982378	0.001639305	0.039817123	FALSE
Brain Cancer	ACOX1	GFPT2	2	62	-5.152741998	1.42E-06	6.73E-05	FALSE
Brain Cancer	ACOX1	GGTLC2	2	62	-8.655161536	6.88E-05	0.002413681	FALSE
Brain Cancer	ACOX1	GMPS	2	62	-6.276920739	0.000140301	0.004555142	FALSE
Brain Cancer	ACOX1	GPX2	2	62	-7.196290476	7.79E-09	5.21E-07	FALSE
Brain Cancer	ACOX1	GPX7	2	62	-4.003281206	0.001201025	0.030260627	FALSE
Brain Cancer	ACOX1	GRHPR	2	62	-7.551717526	0.000275039	0.008239345	FALSE
Brain Cancer	ACOX1	GUK1	2	62	-6.859820921	2.02E-09	1.51E-07	FALSE
Brain Cancer	ACOX1	HACL1	2	62	-10.93301433	6.21E-07	3.10E-05	FALSE
Brain Cancer	ACOX1	HADHB	2	62	-9.036368558	4.34E-09	3.05E-07	FALSE
Brain Cancer	ACOX1	HSD17B7	2	62	-11.84663377	7.16E-18	4.71E-15	FALSE
Brain Cancer	ACOX1	IDH1	2	62	-9.442042427	1.30E-12	1.66E-10	FALSE
Brain Cancer	ACOX1	IDH3A	2	62	-5.955884051	5.52E-05	0.00197076	FALSE
Brain Cancer	ACOX1	ITPKA	2	62	-9.896091969	3.24E-12	3.88E-10	FALSE
Brain Cancer	ACOX1	KMO	2	62	-13.16443061	7.62E-20	1.33E-16	FALSE
Brain Cancer	ACOX1	LOXL2	2	62	-12.9129349	1.89E-19	2.39E-16	FALSE
Brain Cancer	ACOX1	MAN1C1	2	62	-4.263985289	3.54E-05	0.001307811	FALSE
Brain Cancer	ACOX1	MGAT2	2	62	-7.042213532	0.000137937	0.004485204	FALSE
Brain Cancer	ACOX1	NAGA	2	62	-9.612223157	1.02E-10	9.59E-09	FALSE
Brain Cancer	ACOX1	NDUFA10	2	62	-6.606928459	0.000850709	0.022544596	FALSE
Brain Cancer	ACOX1	NDUFB11	2	62	-9.049821521	8.75E-13	1.17E-10	FALSE
Brain Cancer	ACOX1	NDUFC1	2	62	-6.177299971	6.20E-06	0.000263792	FALSE
Brain Cancer	ACOX1	NME1	2	62	-11.58745604	9.18E-09	6.06E-07	FALSE
Brain Cancer	ACOX1	PCYT1A	2	62	-9.46667842	3.11E-07	1.62E-05	FALSE
Brain Cancer	ACOX1	PDHA2	2	62	-7.707210974	0.000935119	0.024446789	FALSE
Brain Cancer	ACOX1	PECR	2	62	-8.359074304	9.21E-10	7.37E-08	FALSE
Brain Cancer	ACOX1	PGK1	2	62	-4.296221023	0.001360776	0.033657494	FALSE
Brain Cancer	ACOX1	PHEX	2	62	-2.981972728	0.002045278	0.047711745	FALSE
Brain Cancer	ACOX1	PIGM	2	62	-5.348980498	0.000184964	0.005785309	FALSE
Brain Cancer	ACOX1	PIGV	2	62	-5.1740582	2.12E-05	0.000820144	FALSE
Brain Cancer	ACOX1	PSPH	2	62	-5.301994481	3.12E-06	0.000140441	FALSE
Brain Cancer	ACOX1	RRM1	2	62	-3.006166475	0.001918723	0.044960007	FALSE
Brain Cancer	ACOX1	SLC16A3	2	62	-9.504348761	5.82E-14	1.01E-11	FALSE
Brain Cancer	ACOX1	SLC17A1	2	62	-4.032054975	0.001766001	0.042353655	FALSE
Brain Cancer	ACOX1	SLC18A1	2	62	-10.40352854	1.59E-15	3.74E-13	FALSE
Brain Cancer	ACOX1	SLC19A3	2	62	-8.515220939	6.65E-06	0.000281741	FALSE
Brain Cancer	ACOX1	SLC25A12	2	62	-3.96004951	9.92E-05	0.003357757	FALSE
Brain Cancer	ACOX1	SLC25A13	2	62	-11.51149713	4.03E-17	1.74E-14	FALSE
Brain Cancer	ACOX1	SLC25A26	2	62	-7.781501682	8.48E-11	8.06E-09	FALSE
Brain Cancer	ACOX1	SLC29A1	2	62	-42.77849924	1.69E-47	2.35E-43	FALSE
Brain Cancer	ACOX1	SLC2A13	2	62	-8.819960883	1.03E-12	1.35E-10	FALSE
Brain Cancer	ACOX1	SLC38A4	2	62	-9.809116346	1.56E-14	3.13E-12	FALSE
Brain Cancer	ACOX1	SLC6A14	2	62	-10.57362804	3.84E-11	3.81E-09	FALSE
Brain Cancer	ACOX1	SLCO1B3	2	62	-9.354255302	1.97E-05	0.000768258	FALSE
Brain Cancer	ACOX1	SLCO1C1	2	62	-8.391618459	3.91E-08	2.35E-06	FALSE
Brain Cancer	ACOX1	SOD3	2	62	-6.605025191	9.79E-05	0.003316024	FALSE
Brain Cancer	ACOX1	SPCS3	2	62	-4.973376135	3.44E-06	0.000153533	FALSE
Brain Cancer	ACOX1	STRA6	2	62	-12.19753626	2.52E-18	2.03E-15	FALSE
Brain Cancer	ACOX1	TKTL2	2	62	-7.271307674	1.73E-07	9.44E-06	FALSE
Brain Cancer	ACOX1	UGCG	2	62	-7.091176785	2.02E-09	1.51E-07	FALSE
Brain Cancer	ACOX1	UGT1A7	2	62	-8.592945959	1.87E-12	2.35E-10	FALSE
Brain Cancer	ACOX1	UGT2B28	2	62	-7.398973661	4.35E-05	0.001582499	FALSE
Brain Cancer	ACOX1	UPP1	2	62	-12.71068451	3.38E-19	3.93E-16	FALSE
Brain Cancer	ALOX15	ABCC9	2	62	-10.95330951	1.16E-15	2.90E-13	FALSE
Brain Cancer	ALOX15	ACOT4	2	62	-10.72182483	1.25E-15	3.03E-13	FALSE
Brain Cancer	ALOX15	ACOX1	2	62	-7.017405494	1.06E-07	6.02E-06	FALSE
Brain Cancer	ALOX15	ACSBG2	2	62	-14.00676817	4.19E-13	6.01E-11	FALSE
Brain Cancer	ALOX15	AHCYL2	2	62	-5.122832733	1.58E-06	7.41E-05	FALSE
Brain Cancer	ALOX15	ATP5PB	2	62	-8.57426695	7.79E-05	0.002693417	FALSE
Brain Cancer	ALOX15	B3GNT7	2	62	-7.528625419	2.18E-06	0.000100119	FALSE
Brain Cancer	ALOX15	B4GALT7	2	62	-9.113310112	1.48E-06	6.97E-05	FALSE
Brain Cancer	ALOX15	BCKDHB	2	62	-6.865644679	0.001492469	0.036590417	FALSE
Brain Cancer	ALOX15	BLVRB	2	62	-8.857970852	3.67E-12	4.36E-10	FALSE
Brain Cancer	ALOX15	BTD	2	62	-5.772369265	1.41E-07	7.81E-06	FALSE
Brain Cancer	ALOX15	CDS1	2	62	-6.566894474	1.54E-06	7.24E-05	FALSE
Brain Cancer	ALOX15	CEPT1	2	62	-10.53133848	1.19E-15	2.90E-13	FALSE
Brain Cancer	ALOX15	CH25H	2	62	-6.020834182	0.00168842	0.040726434	FALSE
Brain Cancer	ALOX15	CHIT1	2	62	-7.550720472	8.78E-05	0.003005207	FALSE
Brain Cancer	ALOX15	CHKA	2	62	-5.05336941	0.000251083	0.007614358	FALSE
Brain Cancer	ALOX15	COX7C	2	62	-6.11252517	1.21E-07	6.82E-06	FALSE
Brain Cancer	ALOX15	CPA5	2	62	-13.12099651	5.16E-15	1.09E-12	FALSE
Brain Cancer	ALOX15	CPS1	2	62	-12.38949734	1.15E-11	1.28E-09	FALSE
Brain Cancer	ALOX15	CYP2C19	2	62	-9.518153997	2.77E-12	3.41E-10	FALSE
Brain Cancer	ALOX15	DCTD	2	62	-15.1632146	1.16E-22	4.03E-19	FALSE
Brain Cancer	ALOX15	DCTPP1	2	62	-4.608108613	0.000549135	0.015341325	FALSE
Brain Cancer	ALOX15	DCXR	2	62	-14.45074901	1.65E-21	4.32E-18	FALSE
Brain Cancer	ALOX15	DGKG	2	62	-9.654439754	1.15E-09	9.17E-08	FALSE
Brain Cancer	ALOX15	EPX	2	62	-9.404789781	8.10E-14	1.33E-11	FALSE
Brain Cancer	ALOX15	FBP2	2	62	-7.519556567	0.000665909	0.018167076	FALSE
Brain Cancer	ALOX15	FGA	2	62	-10.27705033	4.41E-13	6.28E-11	FALSE
Brain Cancer	ALOX15	FMO1	2	62	-9.171851188	1.91E-13	2.95E-11	FALSE
Brain Cancer	ALOX15	FMO5	2	62	-6.423091739	6.45E-07	3.21E-05	FALSE
Brain Cancer	ALOX15	GALNT14	2	62	-5.021788312	0.00056947	0.01584595	FALSE
Brain Cancer	ALOX15	GALNT8	2	62	-7.545237325	1.31E-10	1.20E-08	FALSE
Brain Cancer	ALOX15	GATM	2	62	-5.210658892	1.18E-06	5.61E-05	FALSE
Brain Cancer	ALOX15	GGT6	2	62	-5.75207485	1.55E-07	8.56E-06	FALSE
Brain Cancer	ALOX15	GGTLC1	2	62	-9.729126222	7.52E-14	1.26E-11	FALSE
Brain Cancer	ALOX15	GLA	2	62	-12.60183474	4.98E-19	5.34E-16	FALSE
Brain Cancer	ALOX15	GNMT	2	62	-6.306199215	1.62E-05	0.000643025	FALSE
Brain Cancer	ALOX15	GPT	2	62	-7.116409208	1.44E-06	6.82E-05	FALSE
Brain Cancer	ALOX15	GPX3	2	62	-6.676205002	4.15E-09	2.93E-07	FALSE
Brain Cancer	ALOX15	GRHPR	2	62	-5.206058685	0.000780489	0.020951558	FALSE
Brain Cancer	ALOX15	GUCY1A1	2	62	-10.05004519	1.45E-07	8.02E-06	FALSE
Brain Cancer	ALOX15	GYG1	2	62	-6.215376098	2.42E-07	1.29E-05	FALSE
Brain Cancer	ALOX15	IDO1	2	62	-5.943865811	8.96E-05	0.003058882	FALSE
Brain Cancer	ALOX15	IVD	2	62	-3.883801311	0.00012738	0.00417779	FALSE
Brain Cancer	ALOX15	MLYCD	2	62	-10.71232048	3.30E-15	7.30E-13	FALSE
Brain Cancer	ALOX15	MOGS	2	62	-9.024863697	7.99E-11	7.61E-09	FALSE
Brain Cancer	ALOX15	MVD	2	62	-6.952154921	0.000888774	0.023437425	FALSE
Brain Cancer	ALOX15	NDUFA7	2	62	-4.880492733	0.000369715	0.010715072	FALSE
Brain Cancer	ALOX15	NDUFV2	2	62	-10.81247775	5.41E-16	1.56E-13	FALSE
Brain Cancer	ALOX15	PCYT2	2	62	-10.53133851	1.19E-15	2.90E-13	FALSE
Brain Cancer	ALOX15	PGAP1	2	62	-9.065513783	7.32E-13	9.98E-11	FALSE
Brain Cancer	ALOX15	PIK3CB	2	62	-7.857244603	6.93E-06	0.000291242	FALSE
Brain Cancer	ALOX15	PIP5K1B	2	62	-10.87398134	5.51E-05	0.001969192	FALSE
Brain Cancer	ALOX15	PLCB2	2	62	-8.964844947	9.88E-09	6.50E-07	FALSE
Brain Cancer	ALOX15	PNLIPRP1	2	62	-7.786499251	0.000895899	0.023610427	FALSE
Brain Cancer	ALOX15	PRDX3	2	62	-9.970014623	2.22E-14	4.21E-12	FALSE
Brain Cancer	ALOX15	PYCR3	2	62	-4.728541897	1.53E-05	0.000608044	FALSE
Brain Cancer	ALOX15	RPN2	2	62	-8.786951593	1.09E-11	1.21E-09	FALSE
Brain Cancer	ALOX15	RRM1	2	62	-3.00616643	0.001918723	0.044960007	FALSE
Brain Cancer	ALOX15	RRM2	2	62	-9.827681979	1.73E-14	3.33E-12	FALSE
Brain Cancer	ALOX15	RRM2B	2	62	-9.82768196	1.73E-14	3.33E-12	FALSE
Brain Cancer	ALOX15	SETDB1	2	62	-9.96546107	1.12E-14	2.28E-12	FALSE
Brain Cancer	ALOX15	SLC13A1	2	62	-10.75259982	1.79E-13	2.78E-11	FALSE
Brain Cancer	ALOX15	SLC26A11	2	62	-5.449094906	0.000106012	0.003557834	FALSE
Brain Cancer	ALOX15	SLC2A7	2	62	-8.776176645	1.73E-05	0.000683505	FALSE
Brain Cancer	ALOX15	SLC32A1	2	62	-11.5796558	1.69E-11	1.78E-09	FALSE
Brain Cancer	ALOX15	SLC34A2	2	62	-9.193200421	1.76E-13	2.75E-11	FALSE
Brain Cancer	ALOX15	SLC5A11	2	62	-3.919754679	0.000161175	0.00513721	FALSE
Brain Cancer	ALOX15	SLC6A6	2	62	-10.80817227	3.55E-16	1.05E-13	FALSE
Brain Cancer	ALOX15	SLC7A6	2	62	-6.409038937	1.19E-08	7.57E-07	FALSE
Brain Cancer	ALOX15	SLC9A1	2	62	-12.14894936	2.43E-18	2.03E-15	FALSE
Brain Cancer	ALOX15	SPHK2	2	62	-11.83741589	5.65E-14	9.90E-12	FALSE
Brain Cancer	ALOX15	SQLE	2	62	-8.900581113	0.00013483	0.004397992	FALSE
Brain Cancer	ALOX15	ST8SIA1	2	62	-10.36476132	0.000108433	0.003624552	FALSE
Brain Cancer	ALOX15	TALDO1	2	62	-3.572595739	0.000362528	0.01055062	FALSE
Brain Cancer	ALOX15	TKT	2	62	-4.905986051	7.03E-06	0.000295162	FALSE
Brain Cancer	ALOX15	TPK1	2	62	-10.39130898	2.85E-10	2.49E-08	FALSE
Brain Cancer	ALOX15	TPTE2	2	62	-6.19758744	8.36E-07	4.08E-05	FALSE
Brain Cancer	ALOX15	TRDMT1	2	62	-6.548619836	0.000109919	0.003668349	FALSE
Brain Cancer	ALOX15	UGT2B11	2	62	-5.306836097	8.12E-07	3.97E-05	FALSE
Brain Cancer	ALOX15	UGT2B7	2	62	-4.844069234	1.33E-05	0.000532236	FALSE
Brain Cancer	ALOX15	UPP2	2	62	-9.097736468	3.31E-07	1.72E-05	FALSE
Brain Cancer	ALOX15	UQCR10	2	62	-5.702274276	0.001789304	0.042814383	FALSE
Brain Cancer	AOX1	ACAD9	2	62	-10.32611967	4.97E-08	2.95E-06	TRUE
Brain Cancer	AOX1	ACP6	2	62	-8.733874398	3.59E-06	0.000159129	TRUE
Brain Cancer	AOX1	ADCY6	2	62	-7.000357108	0.000144142	0.004658528	TRUE
Brain Cancer	AOX1	ADSL	2	62	-7.614233259	0.000358941	0.010453493	TRUE
Brain Cancer	AOX1	AHCYL2	2	62	-6.505217153	2.44E-08	1.49E-06	TRUE
Brain Cancer	AOX1	ALG2	2	62	-9.846758865	9.13E-12	1.03E-09	TRUE
Brain Cancer	AOX1	ARG1	2	62	-10.46866218	5.06E-06	0.000219036	TRUE
Brain Cancer	AOX1	ASPG	2	62	-9.706777854	2.17E-07	1.17E-05	TRUE
Brain Cancer	AOX1	ATP1B3	2	62	-6.192980737	0.001026529	0.026551456	TRUE
Brain Cancer	AOX1	ATP2B2	2	62	-7.355065968	0.001069704	0.027471372	TRUE
Brain Cancer	AOX1	ATP4B	2	62	-9.506330798	5.18E-14	9.14E-12	TRUE
Brain Cancer	AOX1	ATP5MC1	2	62	-12.11417675	2.86E-18	2.16E-15	TRUE
Brain Cancer	AOX1	ATP6V0B	2	62	-5.392519895	0.001917929	0.044960007	TRUE
Brain Cancer	AOX1	ATP6V1A	2	62	-11.32598763	8.49E-10	6.86E-08	TRUE
Brain Cancer	AOX1	ATP6V1C2	2	62	-12.53467115	5.97E-19	6.24E-16	TRUE
Brain Cancer	AOX1	AUH	2	62	-5.272539495	0.000630747	0.017320709	TRUE
Brain Cancer	AOX1	CA14	2	62	-3.681870842	0.00024526	0.007453984	TRUE
Brain Cancer	AOX1	CA4	2	62	-7.151772992	2.46E-09	1.82E-07	TRUE
Brain Cancer	AOX1	CERK	2	62	-3.716032167	0.000371097	0.010747675	TRUE
Brain Cancer	AOX1	CHAT	2	62	-10.46135123	6.14E-15	1.28E-12	TRUE
Brain Cancer	AOX1	CYP3A4	2	62	-8.419783345	1.39E-10	1.27E-08	TRUE
Brain Cancer	AOX1	CYP3A43	2	62	-3.009705467	0.001896718	0.044960007	TRUE
Brain Cancer	AOX1	CYP46A1	2	62	-7.547961385	3.86E-09	2.73E-07	TRUE
Brain Cancer	AOX1	CYP7B1	2	62	-4.10552796	0.001863237	0.044329992	TRUE
Brain Cancer	AOX1	DECR2	2	62	-5.377739416	0.000144874	0.004673199	TRUE
Brain Cancer	AOX1	DGAT2	2	62	-8.989683491	3.85E-07	1.97E-05	TRUE
Brain Cancer	AOX1	DMAC2L	2	62	-7.284909755	5.02E-10	4.18E-08	TRUE
Brain Cancer	AOX1	DUOX2	2	62	-3.692262855	0.000703014	0.019055137	TRUE
Brain Cancer	AOX1	EHHADH	2	62	-8.735124191	3.47E-05	0.001284642	TRUE
Brain Cancer	AOX1	ELOVL2	2	62	-6.635779942	3.46E-06	0.000153927	TRUE
Brain Cancer	AOX1	EPX	2	62	-8.621028658	3.68E-10	3.13E-08	TRUE
Brain Cancer	AOX1	ETFB	2	62	-11.05531935	1.38E-16	4.67E-14	TRUE
Brain Cancer	AOX1	ETNPPL	2	62	-6.774865156	4.51E-06	0.000196814	TRUE
Brain Cancer	AOX1	FAH	2	62	-7.29542251	0.00015153	0.004866879	TRUE
Brain Cancer	AOX1	GALE	2	62	-2.980425945	0.002053999	0.0478885	TRUE
Brain Cancer	AOX1	GAPDHS	2	62	-8.57738863	0.000233528	0.007128468	TRUE
Brain Cancer	AOX1	GFPT1	2	62	-7.445656544	7.98E-06	0.000331415	TRUE
Brain Cancer	AOX1	GLDC	2	62	-4.472120278	1.90E-05	0.00074458	TRUE
Brain Cancer	AOX1	GMPR2	2	62	-8.597296799	4.18E-12	4.91E-10	TRUE
Brain Cancer	AOX1	GMPS	2	62	-8.66843037	1.56E-12	1.98E-10	TRUE
Brain Cancer	AOX1	GNE	2	62	-8.184535539	0.000804766	0.021479245	TRUE
Brain Cancer	AOX1	GNPDA1	2	62	-9.103245251	3.95E-05	0.001445554	TRUE
Brain Cancer	AOX1	GUK1	2	62	-6.859820951	2.02E-09	1.51E-07	TRUE
Brain Cancer	AOX1	HACL1	2	62	-9.371777605	2.40E-09	1.77E-07	TRUE
Brain Cancer	AOX1	HMGCR	2	62	-7.974271657	2.38E-11	2.46E-09	TRUE
Brain Cancer	AOX1	HNMT	2	62	-8.047897738	5.89E-10	4.88E-08	TRUE
Brain Cancer	AOX1	HPD	2	62	-8.753590965	1.21E-11	1.33E-09	TRUE
Brain Cancer	AOX1	HSD17B3	2	62	-5.619405577	2.45E-07	1.30E-05	TRUE
Brain Cancer	AOX1	IDH3B	2	62	-5.434512337	0.000178679	0.005618123	TRUE
Brain Cancer	AOX1	IDO1	2	62	-8.610014615	5.70E-05	0.002025459	TRUE
Brain Cancer	AOX1	KMT5A	2	62	-12.47864474	1.62E-18	1.54E-15	TRUE
Brain Cancer	AOX1	LRAT	2	62	-3.464469276	0.001161731	0.029501484	TRUE
Brain Cancer	AOX1	ME2	2	62	-5.013283095	2.45E-06	0.000111863	TRUE
Brain Cancer	AOX1	MECR	2	62	-8.227601177	8.92E-12	1.01E-09	TRUE
Brain Cancer	AOX1	MGAM	2	62	-3.817392663	0.000179821	0.005645551	TRUE
Brain Cancer	AOX1	MGAT5	2	62	-6.00205941	2.43E-07	1.29E-05	TRUE
Brain Cancer	AOX1	MPO	2	62	-5.26391521	7.52E-06	0.00031408	TRUE
Brain Cancer	AOX1	MTHFD1L	2	62	-6.494770281	8.13E-09	5.42E-07	TRUE
Brain Cancer	AOX1	NAA10	2	62	-5.469520922	3.72E-06	0.000164381	TRUE
Brain Cancer	AOX1	NDUFB9	2	62	-7.381746157	0.000349483	0.010213604	TRUE
Brain Cancer	AOX1	NNMT	2	62	-8.030711671	8.21E-10	6.66E-08	TRUE
Brain Cancer	AOX1	NOS2	2	62	-10.74793352	5.21E-16	1.51E-13	TRUE
Brain Cancer	AOX1	OCRL	2	62	-7.452683717	1.92E-10	1.72E-08	TRUE
Brain Cancer	AOX1	PAFAH1B2	2	62	-4.38754591	2.86E-05	0.001078489	TRUE
Brain Cancer	AOX1	PANK3	2	62	-12.13173215	5.02E-18	3.49E-15	TRUE
Brain Cancer	AOX1	PAPSS2	2	62	-9.514475992	1.67E-13	2.63E-11	TRUE
Brain Cancer	AOX1	PDE4C	2	62	-8.511299649	2.87E-12	3.49E-10	TRUE
Brain Cancer	AOX1	PDE6D	2	62	-2.985149326	0.00202637	0.047297036	TRUE
Brain Cancer	AOX1	PDE7A	2	62	-9.728402859	1.12E-13	1.81E-11	TRUE
Brain Cancer	AOX1	PIGA	2	62	-13.04030621	1.21E-19	1.95E-16	TRUE
Brain Cancer	AOX1	PIGH	2	62	-4.274265689	0.000198342	0.006166877	TRUE
Brain Cancer	AOX1	PIGQ	2	62	-9.812740734	1.08E-07	6.10E-06	TRUE
Brain Cancer	AOX1	PLA2G1B	2	62	-9.158251341	6.09E-11	5.91E-09	TRUE
Brain Cancer	AOX1	PLA2G2F	2	62	-9.514747802	7.55E-14	1.26E-11	TRUE
Brain Cancer	AOX1	PLCB2	2	62	-9.135716373	7.11E-05	0.002489998	TRUE
Brain Cancer	AOX1	PLCG2	2	62	-9.737986071	1.23E-07	6.92E-06	TRUE
Brain Cancer	AOX1	PPCDC	2	62	-9.224873854	2.06E-09	1.53E-07	TRUE
Brain Cancer	AOX1	RDH16	2	62	-9.530045741	5.21E-14	9.15E-12	TRUE
Brain Cancer	AOX1	RRM1	2	62	-3.006166559	0.001918723	0.044960007	TRUE
Brain Cancer	AOX1	RRM2	2	62	-9.827682021	1.73E-14	3.33E-12	TRUE
Brain Cancer	AOX1	RRM2B	2	62	-9.827682048	1.73E-14	3.33E-12	TRUE
Brain Cancer	AOX1	SCP2	2	62	-4.117504044	6.09E-05	0.002150876	TRUE
Brain Cancer	AOX1	SLC10A1	2	62	-9.731897038	2.92E-07	1.54E-05	TRUE
Brain Cancer	AOX1	SLC12A3	2	62	-9.748455438	0.000157498	0.005043075	TRUE
Brain Cancer	AOX1	SLC17A3	2	62	-8.899097579	4.50E-09	3.16E-07	TRUE
Brain Cancer	AOX1	SLC1A6	2	62	-11.71412931	4.67E-15	9.97E-13	TRUE
Brain Cancer	AOX1	SLC28A3	2	62	-4.967735936	4.99E-06	0.000216211	TRUE
Brain Cancer	AOX1	SLC36A1	2	62	-11.70112919	1.99E-17	9.70E-15	TRUE
Brain Cancer	AOX1	SLC36A4	2	62	-8.936916066	2.80E-12	3.42E-10	TRUE
Brain Cancer	AOX1	SLC38A1	2	62	-8.706818138	1.66E-11	1.76E-09	TRUE
Brain Cancer	AOX1	SLC6A1	2	62	-11.07559311	3.82E-08	2.30E-06	TRUE
Brain Cancer	AOX1	SLC6A12	2	62	-6.740980091	3.51E-09	2.51E-07	TRUE
Brain Cancer	AOX1	SLC6A2	2	62	-6.764445434	0.001011412	0.026193612	TRUE
Brain Cancer	AOX1	SLC7A6	2	62	-6.409038873	1.19E-08	7.57E-07	TRUE
Brain Cancer	AOX1	SLC8A3	2	62	-7.137112222	0.002135346	0.049372508	TRUE
Brain Cancer	AOX1	SLC9A4	2	62	-11.14808572	1.14E-16	3.92E-14	TRUE
Brain Cancer	AOX1	SOAT1	2	62	-7.819536467	8.18E-09	5.44E-07	TRUE
Brain Cancer	AOX1	ST6GALNAC2	2	62	-5.388738725	1.62E-06	7.57E-05	TRUE
Brain Cancer	AOX1	ST6GALNAC6	2	62	-9.681402438	7.28E-12	8.33E-10	TRUE
Brain Cancer	AOX1	STARD3	2	62	-5.240711551	0.000124181	0.004095331	TRUE
Brain Cancer	AOX1	STRA6	2	62	-8.401282864	6.25E-07	3.12E-05	TRUE
Brain Cancer	AOX1	THNSL1	2	62	-9.402800786	0.000638165	0.017510037	TRUE
Brain Cancer	AOX1	TMEM14C	2	62	-9.080434873	3.23E-13	4.72E-11	TRUE
Brain Cancer	AOX1	UAP1L1	2	62	-4.44686084	0.000136371	0.004442528	TRUE
Brain Cancer	AOX1	UCP1	2	62	-4.336628539	0.000396755	0.011443268	TRUE
Brain Cancer	AOX1	UGT2B15	2	62	-7.256316195	7.16E-08	4.18E-06	TRUE
Brain Cancer	ATP8A1	A4GALT	2	62	-8.407924929	0.000397101	0.011445382	FALSE
Brain Cancer	ATP8A1	ACOT8	2	62	-4.396417541	2.24E-05	0.000864242	FALSE
Brain Cancer	ATP8A1	ACSBG1	2	62	-7.117420295	0.000809014	0.021565122	FALSE
Brain Cancer	ATP8A1	ACSL5	2	62	-4.938075129	4.20E-06	0.000184172	FALSE
Brain Cancer	ATP8A1	ALDH5A1	2	62	-4.711236566	0.00087708	0.023167868	FALSE
Brain Cancer	ATP8A1	AQP9	2	62	-11.70680446	1.40E-13	2.24E-11	FALSE
Brain Cancer	ATP8A1	ASS1	2	62	-6.220860081	3.51E-08	2.11E-06	FALSE
Brain Cancer	ATP8A1	ATP6V1C1	2	62	-11.22733468	7.09E-17	2.65E-14	FALSE
Brain Cancer	ATP8A1	CA6	2	62	-9.422473959	2.18E-06	0.000100119	FALSE
Brain Cancer	ATP8A1	CDA	2	62	-7.911237612	2.84E-11	2.90E-09	FALSE
Brain Cancer	ATP8A1	CHIA	2	62	-7.706264372	0.000956184	0.02493228	FALSE
Brain Cancer	ATP8A1	CHST13	2	62	-6.420418625	1.12E-08	7.25E-07	FALSE
Brain Cancer	ATP8A1	CHST2	2	62	-5.2118583	0.000144153	0.004658528	FALSE
Brain Cancer	ATP8A1	CMPK1	2	62	-10.53133853	1.19E-15	2.90E-13	FALSE
Brain Cancer	ATP8A1	CPOX	2	62	-7.864516814	1.11E-05	0.000451247	FALSE
Brain Cancer	ATP8A1	CYP11A1	2	62	-8.143568149	0.0006099	0.016825522	FALSE
Brain Cancer	ATP8A1	CYP11B2	2	62	-3.281872879	0.000852223	0.022544596	FALSE
Brain Cancer	ATP8A1	DAO	2	62	-12.2628066	8.73E-18	5.22E-15	FALSE
Brain Cancer	ATP8A1	DLST	2	62	-7.286568432	0.000968887	0.02523205	FALSE
Brain Cancer	ATP8A1	DMGDH	2	62	-7.398812951	0.000217748	0.006680892	FALSE
Brain Cancer	ATP8A1	DPM2	2	62	-7.413799898	2.28E-08	1.40E-06	FALSE
Brain Cancer	ATP8A1	EHHADH	2	62	-9.605259498	0.000903198	0.023772853	FALSE
Brain Cancer	ATP8A1	ELOVL6	2	62	-8.953591693	7.62E-13	1.03E-10	FALSE
Brain Cancer	ATP8A1	ESD	2	62	-8.633171989	1.90E-10	1.71E-08	FALSE
Brain Cancer	ATP8A1	FMO5	2	62	-6.780302758	0.000233745	0.007129904	FALSE
Brain Cancer	ATP8A1	FTCD	2	62	-7.524269513	1.35E-10	1.23E-08	FALSE
Brain Cancer	ATP8A1	GALNT9	2	62	-11.99190354	3.02E-16	9.23E-14	FALSE
Brain Cancer	ATP8A1	GCNT2	2	62	-8.478780256	3.18E-12	3.83E-10	FALSE
Brain Cancer	ATP8A1	GGT7	2	62	-10.28293459	1.58E-10	1.43E-08	FALSE
Brain Cancer	ATP8A1	GLO1	2	62	-8.834046155	7.84E-13	1.06E-10	FALSE
Brain Cancer	ATP8A1	GOT1	2	62	-9.796781716	1.94E-14	3.71E-12	FALSE
Brain Cancer	ATP8A1	GPD2	2	62	-6.60493689	7.79E-06	0.000324363	FALSE
Brain Cancer	ATP8A1	GPX2	2	62	-8.566982916	6.83E-08	4.00E-06	FALSE
Brain Cancer	ATP8A1	HACL1	2	62	-3.711763161	0.000221697	0.006797078	FALSE
Brain Cancer	ATP8A1	HAS1	2	62	-4.656949486	0.00036874	0.010709058	FALSE
Brain Cancer	ATP8A1	HDC	2	62	-7.533037656	0.000338575	0.009915584	FALSE
Brain Cancer	ATP8A1	HMGCS2	2	62	-8.18788264	0.000369438	0.010714477	FALSE
Brain Cancer	ATP8A1	HSD17B10	2	62	-10.47263054	1.44E-15	3.41E-13	FALSE
Brain Cancer	ATP8A1	JKAMP	2	62	-7.349585551	4.00E-06	0.000175639	FALSE
Brain Cancer	ATP8A1	KCNJ11	2	62	-9.028924197	0.001278502	0.031981651	FALSE
Brain Cancer	ATP8A1	KYAT1	2	62	-11.8599192	5.09E-15	1.08E-12	FALSE
Brain Cancer	ATP8A1	LIPC	2	62	-6.162887486	0.000562115	0.015662129	FALSE
Brain Cancer	ATP8A1	MANSC1	2	62	-6.798088828	8.86E-09	5.88E-07	FALSE
Brain Cancer	ATP8A1	MGAT2	2	62	-5.411133965	0.00126198	0.031625059	FALSE
Brain Cancer	ATP8A1	MVD	2	62	-9.040757244	1.95E-09	1.48E-07	FALSE
Brain Cancer	ATP8A1	NDUFV2	2	62	-4.736958747	6.67E-06	0.000282309	FALSE
Brain Cancer	ATP8A1	NEU2	2	62	-11.30711434	9.94E-17	3.53E-14	FALSE
Brain Cancer	ATP8A1	NMNAT3	2	62	-8.236348644	7.69E-08	4.47E-06	FALSE
Brain Cancer	ATP8A1	NT5C3A	2	62	-5.973303717	9.64E-05	0.003271473	FALSE
Brain Cancer	ATP8A1	PAFAH2	2	62	-10.92370565	3.94E-12	4.66E-10	FALSE
Brain Cancer	ATP8A1	PANK2	2	62	-4.936318906	5.66E-06	0.000242779	FALSE
Brain Cancer	ATP8A1	PDE6D	2	62	-8.798097297	9.42E-13	1.25E-10	FALSE
Brain Cancer	ATP8A1	PGK1	2	62	-6.399465854	3.06E-06	0.000137764	FALSE
Brain Cancer	ATP8A1	PIGW	2	62	-5.194179324	0.000206006	0.006381471	FALSE
Brain Cancer	ATP8A1	PIP4K2A	2	62	-7.800203293	4.74E-11	4.68E-09	FALSE
Brain Cancer	ATP8A1	PIP4K2C	2	62	-11.84822546	7.23E-18	4.71E-15	FALSE
Brain Cancer	ATP8A1	PLA2G10	2	62	-4.590452427	0.00192467	0.045048895	FALSE
Brain Cancer	ATP8A1	PLA2G4A	2	62	-6.42570227	1.07E-08	7.02E-07	FALSE
Brain Cancer	ATP8A1	PLCL1	2	62	-7.820473959	6.45E-11	6.22E-09	FALSE
Brain Cancer	ATP8A1	PLD2	2	62	-6.637435976	4.85E-09	3.36E-07	FALSE
Brain Cancer	ATP8A1	PNMT	2	62	-5.890236097	5.60E-07	2.83E-05	FALSE
Brain Cancer	ATP8A1	PPOX	2	62	-5.56732097	3.38E-07	1.75E-05	FALSE
Brain Cancer	ATP8A1	PSPH	2	62	-6.636943899	0.001686291	0.040698544	FALSE
Brain Cancer	ATP8A1	PTDSS1	2	62	-5.389584307	6.02E-07	3.01E-05	FALSE
Brain Cancer	ATP8A1	PYCR3	2	62	-3.122078635	0.001364478	0.033729113	FALSE
Brain Cancer	ATP8A1	PYGB	2	62	-7.385369822	1.99E-06	9.19E-05	FALSE
Brain Cancer	ATP8A1	QDPR	2	62	-6.901798182	1.68E-05	0.000662972	FALSE
Brain Cancer	ATP8A1	RDH11	2	62	-7.279283868	4.09E-10	3.47E-08	FALSE
Brain Cancer	ATP8A1	RFK	2	62	-8.578942352	1.57E-10	1.43E-08	FALSE
Brain Cancer	ATP8A1	RPL14	2	62	-6.628245129	0.000926902	0.024289815	FALSE
Brain Cancer	ATP8A1	RRM1	2	62	-3.006166493	0.001918723	0.044960007	FALSE
Brain Cancer	ATP8A1	SDHD	2	62	-4.916582778	4.95E-05	0.0017811	FALSE
Brain Cancer	ATP8A1	SERPINA3	2	62	-4.206742524	0.000170771	0.005406011	FALSE
Brain Cancer	ATP8A1	SLC22A13	2	62	-5.693718281	1.93E-07	1.05E-05	FALSE
Brain Cancer	ATP8A1	SLC24A4	2	62	-7.185287706	0.001697212	0.040891387	FALSE
Brain Cancer	ATP8A1	SLC25A2	2	62	-13.14021071	2.36E-14	4.42E-12	FALSE
Brain Cancer	ATP8A1	SLC28A3	2	62	-11.80524913	9.73E-18	5.54E-15	FALSE
Brain Cancer	ATP8A1	SLC34A3	2	62	-8.227905125	2.30E-08	1.41E-06	FALSE
Brain Cancer	ATP8A1	SLC35A3	2	62	-9.206428809	8.10E-06	0.000335611	FALSE
Brain Cancer	ATP8A1	SLC35C1	2	62	-12.06161423	1.27E-15	3.05E-13	FALSE
Brain Cancer	ATP8A1	SLC37A1	2	62	-10.47555955	4.94E-13	6.94E-11	FALSE
Brain Cancer	ATP8A1	SLC38A4	2	62	-4.307863763	3.02E-05	0.001134327	FALSE
Brain Cancer	ATP8A1	SLC4A5	2	62	-4.259989642	4.47E-05	0.001621912	FALSE
Brain Cancer	ATP8A1	SLC6A19	2	62	-5.446530145	0.00075689	0.020422862	FALSE
Brain Cancer	ATP8A1	SLC6A3	2	62	-8.838106862	1.74E-05	0.000684861	FALSE
Brain Cancer	ATP8A1	SLCO1B3	2	62	-12.96048391	1.26E-16	4.30E-14	FALSE
Brain Cancer	ATP8A1	SOAT1	2	62	-5.048109488	4.81E-06	0.000209232	FALSE
Brain Cancer	ATP8A1	TCIRG1	2	62	-4.352254436	9.99E-05	0.00337415	FALSE
Brain Cancer	ATP8A1	THTPA	2	62	-6.82310957	2.30E-09	1.71E-07	FALSE
Brain Cancer	ATP8A1	TKTL1	2	62	-11.77715194	9.97E-18	5.54E-15	FALSE
Brain Cancer	ATP8A1	TRDMT1	2	62	-8.22546344	1.80E-11	1.89E-09	FALSE
Brain Cancer	ATP8A1	UAP1	2	62	-7.982849346	2.48E-09	1.83E-07	FALSE
Brain Cancer	ATP8A1	UGT2B7	2	62	-8.928092298	6.03E-05	0.00213289	FALSE
Brain Cancer	ATP8A1	UROS	2	62	-9.547536086	1.42E-11	1.53E-09	FALSE
Brain Cancer	CEL	ABCC11	3	61	-6.367831429	1.05E-06	5.09E-05	FALSE
Brain Cancer	CEL	ACACB	3	61	-5.282452543	1.11E-05	0.000453827	FALSE
Brain Cancer	CEL	ACAD11	3	61	-6.189243156	1.24E-05	0.000499577	FALSE
Brain Cancer	CEL	ACADM	3	61	-4.918238352	3.43E-06	0.0001532	FALSE
Brain Cancer	CEL	ADSL	3	61	-3.604754479	0.001250856	0.031365081	FALSE
Brain Cancer	CEL	AK5	3	61	-6.727723712	3.40E-09	2.45E-07	FALSE
Brain Cancer	CEL	ALDH1L2	3	61	-5.486316962	0.000488909	0.013778353	FALSE
Brain Cancer	CEL	ATP5MC3	3	61	-5.61080046	2.36E-05	0.000904667	FALSE
Brain Cancer	CEL	B3GAT1	3	61	-5.773314993	0.000555532	0.015499331	FALSE
Brain Cancer	CEL	BPNT1	3	61	-11.14872464	1.83E-09	1.40E-07	FALSE
Brain Cancer	CEL	CEPT1	3	61	-10.69044967	8.03E-16	2.18E-13	FALSE
Brain Cancer	CEL	CMPK1	3	61	-10.69044967	8.03E-16	2.18E-13	FALSE
Brain Cancer	CEL	CYP2A7	3	61	-5.994454913	0.00149054	0.036564541	FALSE
Brain Cancer	CEL	DGKH	3	61	-5.257408315	0.001094039	0.027969172	FALSE
Brain Cancer	CEL	DOLPP1	3	61	-6.97680646	2.94E-07	1.55E-05	FALSE
Brain Cancer	CEL	EHHADH	3	61	-4.808600885	0.001357784	0.033603338	FALSE
Brain Cancer	CEL	GALNT11	3	61	-11.42316566	4.32E-17	1.82E-14	FALSE
Brain Cancer	CEL	GCNT2	3	61	-6.02965632	0.000945057	0.024657492	FALSE
Brain Cancer	CEL	GMPS	3	61	-8.290751174	0.000144942	0.004673199	FALSE
Brain Cancer	CEL	GNPNAT1	3	61	-5.684545131	0.001336036	0.033163167	FALSE
Brain Cancer	CEL	GUK1	3	61	-6.902684904	1.83E-09	1.40E-07	FALSE
Brain Cancer	CEL	INPP5A	3	61	-10.774028	4.24E-06	0.000185719	FALSE
Brain Cancer	CEL	ITPKB	3	61	-7.896542537	1.32E-05	0.00053073	FALSE
Brain Cancer	CEL	MOXD1	3	61	-9.58923278	2.74E-07	1.45E-05	FALSE
Brain Cancer	CEL	NDUFC2	3	61	-6.557185362	0.001786657	0.042775515	FALSE
Brain Cancer	CEL	NSF	3	61	-8.745787894	2.92E-05	0.001100154	FALSE
Brain Cancer	CEL	NT5C	3	61	-6.947962461	0.000196181	0.00610423	FALSE
Brain Cancer	CEL	PCYT1A	3	61	-8.679416515	2.32E-07	1.24E-05	FALSE
Brain Cancer	CEL	PCYT2	3	61	-10.69044969	8.03E-16	2.18E-13	FALSE
Brain Cancer	CEL	PIK3R5	3	61	-3.834655072	0.000770805	0.020740449	FALSE
Brain Cancer	CEL	PLPBP	3	61	-5.001689556	0.000793435	0.021217426	FALSE
Brain Cancer	CEL	RRM1	3	61	-3.009419144	0.0019118	0.044960007	FALSE
Brain Cancer	CEL	SLC12A2	3	61	-4.797595338	0.001003877	0.026029885	FALSE
Brain Cancer	CEL	SLC15A4	3	61	-7.033127117	1.73E-08	1.08E-06	FALSE
Brain Cancer	CEL	SLC17A2	3	61	-3.327330413	0.000833119	0.022165295	FALSE
Brain Cancer	CEL	SLC23A1	3	61	-5.780954422	0.001679258	0.040552197	FALSE
Brain Cancer	CEL	SLC25A16	3	61	-4.644481571	0.002102477	0.048855451	FALSE
Brain Cancer	CEL	SLC25A17	3	61	-9.479144709	3.02E-12	3.66E-10	FALSE
Brain Cancer	CEL	SLC2A8	3	61	-8.952172991	5.72E-06	0.000245101	FALSE
Brain Cancer	CEL	SLC5A11	3	61	-12.03168971	5.01E-17	2.04E-14	FALSE
Brain Cancer	CEL	SLC7A6	3	61	-6.443842878	1.10E-08	7.16E-07	FALSE
Brain Cancer	CEL	SLC9A7	3	61	-7.639776425	8.53E-10	6.86E-08	FALSE
Brain Cancer	CEL	ST6GALNAC5	3	61	-7.9913061	1.61E-08	1.01E-06	FALSE
Brain Cancer	CEL	UCP2	3	61	-6.364625735	0.000698164	0.018935947	FALSE
Brain Cancer	CHIA	ABCD2	2	62	-4.540012736	0.001242092	0.031182686	FALSE
Brain Cancer	CHIA	ACMSD	2	62	-3.274479864	0.000943874	0.024642011	FALSE
Brain Cancer	CHIA	ACSL4	2	62	-9.223079977	1.70E-13	2.66E-11	FALSE
Brain Cancer	CHIA	ACYP1	2	62	-7.149617661	3.56E-09	2.54E-07	FALSE
Brain Cancer	CHIA	ADCY9	2	62	-12.95225239	1.44E-19	2.15E-16	FALSE
Brain Cancer	CHIA	ADH1B	2	62	-8.966155981	1.93E-12	2.42E-10	FALSE
Brain Cancer	CHIA	AK2	2	62	-6.447352696	5.35E-05	0.001912926	FALSE
Brain Cancer	CHIA	AK7	2	62	-9.335806187	9.93E-14	1.62E-11	FALSE
Brain Cancer	CHIA	ALOX15B	2	62	-10.88588711	3.07E-16	9.31E-14	FALSE
Brain Cancer	CHIA	APOC3	2	62	-9.592998082	3.84E-07	1.97E-05	FALSE
Brain Cancer	CHIA	AQP4	2	62	-6.129818145	3.59E-05	0.001320642	FALSE
Brain Cancer	CHIA	ATP5F1B	2	62	-8.56662285	0.000189242	0.005905876	FALSE
Brain Cancer	CHIA	ATP5F1D	2	62	-4.35218656	0.000106497	0.003568366	FALSE
Brain Cancer	CHIA	ATP5F1E	2	62	-3.729043517	0.000211596	0.006520837	FALSE
Brain Cancer	CHIA	B3GNT6	2	62	-6.48004813	0.001764098	0.042332295	FALSE
Brain Cancer	CHIA	B4GALT3	2	62	-11.82383687	9.21E-18	5.43E-15	FALSE
Brain Cancer	CHIA	B4GALT5	2	62	-8.444599423	0.000160244	0.005111438	FALSE
Brain Cancer	CHIA	BLVRB	2	62	-8.992063928	3.50E-07	1.81E-05	FALSE
Brain Cancer	CHIA	CA7	2	62	-6.095125394	3.92E-08	2.35E-06	FALSE
Brain Cancer	CHIA	CDO1	2	62	-3.914284892	0.000117541	0.003897842	FALSE
Brain Cancer	CHIA	CLC	2	62	-10.29436265	2.74E-09	2.00E-07	FALSE
Brain Cancer	CHIA	COX6B1	2	62	-11.76694382	1.01E-17	5.54E-15	FALSE
Brain Cancer	CHIA	COX7B2	2	62	-10.67840336	5.94E-09	4.05E-07	FALSE
Brain Cancer	CHIA	CYP11A1	2	62	-4.044817042	0.000418388	0.012005091	FALSE
Brain Cancer	CHIA	DHFR	2	62	-9.501578815	6.07E-14	1.04E-11	FALSE
Brain Cancer	CHIA	DPYSL2	2	62	-10.50672858	3.71E-12	4.40E-10	FALSE
Brain Cancer	CHIA	EXT2	2	62	-12.24882694	1.20E-11	1.32E-09	FALSE
Brain Cancer	CHIA	EXTL2	2	62	-12.31259165	1.36E-18	1.34E-15	FALSE
Brain Cancer	CHIA	FUCA1	2	62	-6.557740935	1.53E-05	0.000608201	FALSE
Brain Cancer	CHIA	GCNT1	2	62	-9.375676018	9.18E-09	6.06E-07	FALSE
Brain Cancer	CHIA	GGTLC2	2	62	-12.16956768	2.39E-18	2.03E-15	FALSE
Brain Cancer	CHIA	GLO1	2	62	-16.61292209	1.10E-24	4.59E-21	FALSE
Brain Cancer	CHIA	GLS2	2	62	-8.10437747	1.56E-06	7.30E-05	FALSE
Brain Cancer	CHIA	GLUD2	2	62	-8.640977989	3.49E-12	4.16E-10	FALSE
Brain Cancer	CHIA	GMPPA	2	62	-3.869269997	0.000217648	0.006680892	FALSE
Brain Cancer	CHIA	GNPDA1	2	62	-6.411948876	0.000159654	0.005100411	FALSE
Brain Cancer	CHIA	GUK1	2	62	-6.859820877	2.02E-09	1.51E-07	FALSE
Brain Cancer	CHIA	HMBS	2	62	-11.36523231	4.38E-15	9.50E-13	FALSE
Brain Cancer	CHIA	HMGCL	2	62	-3.61497354	0.000301869	0.008953374	FALSE
Brain Cancer	CHIA	HPD	2	62	-5.182297451	3.24E-05	0.00121111	FALSE
Brain Cancer	CHIA	IP6K1	2	62	-8.751769128	4.43E-08	2.65E-06	FALSE
Brain Cancer	CHIA	ITPKC	2	62	-11.91153489	3.52E-15	7.75E-13	FALSE
Brain Cancer	CHIA	LCT	2	62	-10.25405822	1.61E-11	1.72E-09	FALSE
Brain Cancer	CHIA	LDHAL6B	2	62	-5.59001122	3.35E-06	0.000149775	FALSE
Brain Cancer	CHIA	LGSN	2	62	-9.236335402	1.54E-12	1.96E-10	FALSE
Brain Cancer	CHIA	LOXL2	2	62	-6.07106422	7.81E-05	0.002700083	FALSE
Brain Cancer	CHIA	MOGAT2	2	62	-8.329965086	8.43E-06	0.000348545	FALSE
Brain Cancer	CHIA	NADSYN1	2	62	-7.091489509	7.50E-10	6.12E-08	FALSE
Brain Cancer	CHIA	NAGLU	2	62	-7.638756049	0.000323946	0.009531925	FALSE
Brain Cancer	CHIA	NAPRT	2	62	-8.833526788	6.09E-09	4.13E-07	FALSE
Brain Cancer	CHIA	NDUFA5	2	62	-8.185920923	1.24E-10	1.14E-08	FALSE
Brain Cancer	CHIA	NDUFA6	2	62	-7.619500154	0.000306873	0.009082471	FALSE
Brain Cancer	CHIA	NDUFV1	2	62	-7.759746359	4.92E-09	3.41E-07	FALSE
Brain Cancer	CHIA	OLAH	2	62	-10.70470939	6.05E-16	1.73E-13	FALSE
Brain Cancer	CHIA	PANK2	2	62	-6.255367311	6.90E-08	4.03E-06	FALSE
Brain Cancer	CHIA	PAOX	2	62	-6.730798436	3.17E-09	2.30E-07	FALSE
Brain Cancer	CHIA	PCK1	2	62	-8.845176037	0.000143902	0.004657904	FALSE
Brain Cancer	CHIA	PDE11A	2	62	-8.063675698	1.94E-11	2.02E-09	FALSE
Brain Cancer	CHIA	PDE4C	2	62	-9.159881837	2.27E-13	3.44E-11	FALSE
Brain Cancer	CHIA	PFKFB2	2	62	-5.112087597	0.00155835	0.038160887	FALSE
Brain Cancer	CHIA	PFKFB3	2	62	-4.109285823	5.98E-05	0.002117611	FALSE
Brain Cancer	CHIA	PFKM	2	62	-7.391461257	2.46E-07	1.31E-05	FALSE
Brain Cancer	CHIA	PIKFYVE	2	62	-10.2053113	6.10E-15	1.28E-12	FALSE
Brain Cancer	CHIA	PIP4K2C	2	62	-9.070729074	3.24E-13	4.72E-11	FALSE
Brain Cancer	CHIA	PIP5K1B	2	62	-11.25388024	7.71E-17	2.78E-14	FALSE
Brain Cancer	CHIA	PLA2G5	2	62	-8.583671218	0.000102689	0.003460161	FALSE
Brain Cancer	CHIA	PLCD4	2	62	-5.921606375	7.76E-08	4.51E-06	FALSE
Brain Cancer	CHIA	PLPP1	2	62	-8.425184199	9.00E-05	0.003070662	FALSE
Brain Cancer	CHIA	PPT2	2	62	-7.573053982	0.000404475	0.011633857	FALSE
Brain Cancer	CHIA	PTDSS1	2	62	-5.389584247	6.02E-07	3.01E-05	FALSE
Brain Cancer	CHIA	PTGDS	2	62	-9.29702132	7.83E-12	8.93E-10	FALSE
Brain Cancer	CHIA	RPN2	2	62	-7.738608519	0.000178379	0.005612895	FALSE
Brain Cancer	CHIA	SLC12A1	2	62	-6.796480931	7.45E-09	5.00E-07	FALSE
Brain Cancer	CHIA	SLC16A10	2	62	-7.467388371	0.000688547	0.018711483	FALSE
Brain Cancer	CHIA	SLC1A2	2	62	-3.302089417	0.001327793	0.033036944	FALSE
Brain Cancer	CHIA	SLC25A13	2	62	-4.78218813	5.60E-06	0.000240804	FALSE
Brain Cancer	CHIA	SLC34A3	2	62	-12.1721617	2.52E-18	2.03E-15	FALSE
Brain Cancer	CHIA	SLC43A1	2	62	-5.313487469	7.75E-07	3.80E-05	FALSE
Brain Cancer	CHIA	SLC5A3	2	62	-18.95315862	1.50E-27	8.96E-24	FALSE
Brain Cancer	CHIA	SLC5A5	2	62	-9.143677709	2.11E-13	3.23E-11	FALSE
Brain Cancer	CHIA	SLC5A8	2	62	-3.20742375	0.001921569	0.045001493	FALSE
Brain Cancer	CHIA	SLC7A5	2	62	-9.341631744	3.75E-11	3.74E-09	FALSE
Brain Cancer	CHIA	SLC7A6	2	62	-6.409038882	1.19E-08	7.57E-07	FALSE
Brain Cancer	CHIA	SLC7A8	2	62	-6.872412889	0.000252127	0.007631832	FALSE
Brain Cancer	CHIA	SOAT1	2	62	-7.516485265	3.36E-06	0.000149967	FALSE
Brain Cancer	CHIA	ST3GAL1	2	62	-8.785969619	4.46E-10	3.75E-08	FALSE
Brain Cancer	CHIA	STRA6	2	62	-6.440647445	1.23E-06	5.82E-05	FALSE
Brain Cancer	CHIA	TPP1	2	62	-6.607327128	0.000111462	0.003710976	FALSE
Brain Cancer	CHIA	TXN	2	62	-5.965271907	2.81E-07	1.48E-05	FALSE
Brain Cancer	CHIA	TYMS	2	62	-9.501578802	6.07E-14	1.04E-11	FALSE
Brain Cancer	CHIA	UAP1	2	62	-4.575319396	1.18E-05	0.000477264	FALSE
Brain Cancer	CHIA	UQCRB	2	62	-5.858065958	4.79E-06	0.000208337	FALSE
Brain Cancer	CHIA	UROD	2	62	-7.643556042	3.72E-05	0.001365521	FALSE
Brain Cancer	CHIA	XYLT1	2	62	-9.163928642	1.68E-07	9.24E-06	FALSE
Brain Cancer	CTPS2	ABCB11	4	60	-5.704452526	0.000365046	0.01061653	FALSE
Brain Cancer	CTPS2	ATP5F1C	4	60	-5.529135932	0.00058012	0.016099497	FALSE
Brain Cancer	CTPS2	BTD	4	60	-4.036777351	0.000306753	0.009082471	FALSE
Brain Cancer	CTPS2	COX4I1	4	60	-5.019840454	4.97E-05	0.001787889	FALSE
Brain Cancer	CTPS2	CTH	4	60	-5.811635031	0.000906939	0.023856326	FALSE
Brain Cancer	CTPS2	DGKZ	4	60	-7.324330272	1.15E-05	0.000466904	FALSE
Brain Cancer	CTPS2	GNE	4	60	-4.45543815	0.002067126	0.04814092	FALSE
Brain Cancer	CTPS2	HIBADH	4	60	-6.237049023	3.92E-08	2.35E-06	FALSE
Brain Cancer	CTPS2	LDHA	4	60	-5.952659426	1.39E-05	0.000555672	FALSE
Brain Cancer	CTPS2	LPO	4	60	-7.735419572	2.43E-06	0.000111037	FALSE
Brain Cancer	CTPS2	MTMR3	4	60	-4.616073803	9.29E-05	0.003163282	FALSE
Brain Cancer	CTPS2	OGA	4	60	-4.540865374	0.000350418	0.01023377	FALSE
Brain Cancer	CTPS2	PIGS	4	60	-4.97238431	0.001083423	0.027743213	FALSE
Brain Cancer	CTPS2	PIP5K1C	4	60	-5.246051087	0.001223481	0.030733912	FALSE
Brain Cancer	CTPS2	PPA1	4	60	-4.445568195	0.000255098	0.007713761	FALSE
Brain Cancer	CTPS2	RRM1	4	60	-3.012793224	0.001904645	0.044960007	FALSE
Brain Cancer	CTPS2	SDHC	4	60	-4.55344778	0.00191487	0.044960007	FALSE
Brain Cancer	CTPS2	SDR16C5	4	60	-3.908578193	0.001902847	0.044960007	FALSE
Brain Cancer	CTPS2	SLC13A2	4	60	-6.072813323	0.000275897	0.008253252	FALSE
Brain Cancer	CTPS2	SLC1A5	4	60	-5.637709575	0.000877445	0.023167868	FALSE
Brain Cancer	CTPS2	SLC26A7	4	60	-5.478473255	0.000156556	0.005016741	FALSE
Brain Cancer	CTPS2	SLC36A1	4	60	-5.96723842	5.88E-05	0.002086475	FALSE
Brain Cancer	CTPS2	TPK1	4	60	-4.896388043	0.0003911	0.011295733	FALSE
Brain Cancer	CTSA	AGL	2	62	-7.81241718	0.001761023	0.042282744	FALSE
Brain Cancer	CTSA	AGPAT1	2	62	-8.834969804	7.63E-13	1.03E-10	FALSE
Brain Cancer	CTSA	AGPS	2	62	-8.067799313	6.78E-10	5.55E-08	FALSE
Brain Cancer	CTSA	ALDH3A2	2	62	-6.686470473	0.001472799	0.036171724	FALSE
Brain Cancer	CTSA	ALDOB	2	62	-3.456466314	0.001637144	0.039787728	FALSE
Brain Cancer	CTSA	AMT	2	62	-6.153251895	0.000974064	0.025335343	FALSE
Brain Cancer	CTSA	APOB	2	62	-7.802626106	0.001464053	0.0359992	FALSE
Brain Cancer	CTSA	ATP5PF	2	62	-10.33312761	2.09E-15	4.75E-13	FALSE
Brain Cancer	CTSA	ATP6V1E1	2	62	-10.96014523	1.96E-16	6.21E-14	FALSE
Brain Cancer	CTSA	ATP6V1F	2	62	-5.943251349	4.97E-05	0.00178757	FALSE
Brain Cancer	CTSA	B3GNT4	2	62	-4.378782891	5.97E-05	0.002115854	FALSE
Brain Cancer	CTSA	B3GNT8	2	62	-4.66545037	7.78E-05	0.002692584	FALSE
Brain Cancer	CTSA	BTD	2	62	-4.680668475	7.78E-05	0.002692584	FALSE
Brain Cancer	CTSA	CA14	2	62	-7.574069849	8.29E-10	6.71E-08	FALSE
Brain Cancer	CTSA	CA2	2	62	-11.45076735	5.68E-17	2.20E-14	FALSE
Brain Cancer	CTSA	CA5B	2	62	-11.69740771	1.50E-17	7.86E-15	FALSE
Brain Cancer	CTSA	CBR3	2	62	-9.782439754	0.000270596	0.008123705	FALSE
Brain Cancer	CTSA	CH25H	2	62	-11.64769269	3.20E-09	2.32E-07	FALSE
Brain Cancer	CTSA	CHST1	2	62	-7.88459317	1.96E-07	1.06E-05	FALSE
Brain Cancer	CTSA	CHST2	2	62	-7.282336163	0.000801973	0.02141837	FALSE
Brain Cancer	CTSA	COX5A	2	62	-4.928284402	0.000941201	0.024587542	FALSE
Brain Cancer	CTSA	COX6A2	2	62	-4.284510868	0.000174703	0.005501363	FALSE
Brain Cancer	CTSA	CROT	2	62	-4.252235852	4.31E-05	0.00157186	FALSE
Brain Cancer	CTSA	CXXC5	2	62	-7.297978832	9.77E-05	0.003312066	FALSE
Brain Cancer	CTSA	CYP1B1	2	62	-9.259411134	7.97E-05	0.00274366	FALSE
Brain Cancer	CTSA	CYP2E1	2	62	-6.096346023	0.000853637	0.022567717	FALSE
Brain Cancer	CTSA	CYP4B1	2	62	-10.68909688	3.07E-08	1.86E-06	FALSE
Brain Cancer	CTSA	DCXR	2	62	-8.263783807	7.18E-05	0.002514074	FALSE
Brain Cancer	CTSA	DERA	2	62	-8.647335901	1.37E-11	1.49E-09	FALSE
Brain Cancer	CTSA	DNMT3B	2	62	-8.011787993	2.97E-08	1.81E-06	FALSE
Brain Cancer	CTSA	DPEP1	2	62	-8.815205824	1.17E-09	9.25E-08	FALSE
Brain Cancer	CTSA	ECHDC2	2	62	-4.326152854	0.000450149	0.012806761	FALSE
Brain Cancer	CTSA	ENTPD6	2	62	-9.67825516	7.45E-07	3.67E-05	FALSE
Brain Cancer	CTSA	ESD	2	62	-12.28836067	1.66E-18	1.54E-15	FALSE
Brain Cancer	CTSA	FLAD1	2	62	-4.536105148	0.000166786	0.005287884	FALSE
Brain Cancer	CTSA	G6PD	2	62	-6.647740422	1.06E-08	6.95E-07	FALSE
Brain Cancer	CTSA	GALT	2	62	-8.073864055	1.58E-11	1.68E-09	FALSE
Brain Cancer	CTSA	GGCT	2	62	-13.48259314	3.47E-16	1.03E-13	FALSE
Brain Cancer	CTSA	GGH	2	62	-7.318823043	3.05E-10	2.63E-08	FALSE
Brain Cancer	CTSA	GOT1	2	62	-9.796781664	1.94E-14	3.71E-12	FALSE
Brain Cancer	CTSA	GPAT2	2	62	-9.066886395	6.28E-08	3.69E-06	FALSE
Brain Cancer	CTSA	GUK1	2	62	-6.859820914	2.02E-09	1.51E-07	FALSE
Brain Cancer	CTSA	HEPH	2	62	-6.586681128	0.000255374	0.007716537	FALSE
Brain Cancer	CTSA	HIRIP3	2	62	-9.144352102	2.49E-05	0.000945763	FALSE
Brain Cancer	CTSA	HK2	2	62	-11.53166986	2.55E-17	1.20E-14	FALSE
Brain Cancer	CTSA	HYAL3	2	62	-5.302662123	8.80E-05	0.003008988	FALSE
Brain Cancer	CTSA	INMT	2	62	-7.77396918	0.000267731	0.008049249	FALSE
Brain Cancer	CTSA	IPMK	2	62	-5.462504864	2.36E-05	0.000905496	FALSE
Brain Cancer	CTSA	MAOB	2	62	-8.281017749	1.31E-08	8.35E-07	FALSE
Brain Cancer	CTSA	MAT2B	2	62	-6.960425645	5.59E-08	3.30E-06	FALSE
Brain Cancer	CTSA	MGST2	2	62	-7.565302154	2.36E-05	0.000905169	FALSE
Brain Cancer	CTSA	MPO	2	62	-4.415759374	0.000747215	0.020174798	FALSE
Brain Cancer	CTSA	MTMR3	2	62	-8.208962242	2.86E-11	2.92E-09	FALSE
Brain Cancer	CTSA	NEU2	2	62	-9.081322049	7.54E-06	0.000314406	FALSE
Brain Cancer	CTSA	NT5C2	2	62	-10.21510711	1.66E-05	0.000657906	FALSE
Brain Cancer	CTSA	PANK2	2	62	-13.05491367	3.76E-17	1.67E-14	FALSE
Brain Cancer	CTSA	PDE11A	2	62	-12.2240194	3.53E-11	3.54E-09	FALSE
Brain Cancer	CTSA	PGK2	2	62	-5.841037047	0.002104827	0.048882906	FALSE
Brain Cancer	CTSA	PKM	2	62	-6.393590799	0.000475587	0.013439119	FALSE
Brain Cancer	CTSA	PLD2	2	62	-6.637435946	4.85E-09	3.36E-07	FALSE
Brain Cancer	CTSA	PSPH	2	62	-9.075087583	3.15E-13	4.62E-11	FALSE
Brain Cancer	CTSA	RRM1	2	62	-3.006166467	0.001918723	0.044960007	FALSE
Brain Cancer	CTSA	RRM2	2	62	-9.827682013	1.73E-14	3.33E-12	FALSE
Brain Cancer	CTSA	RRM2B	2	62	-9.82768199	1.73E-14	3.33E-12	FALSE
Brain Cancer	CTSA	SC5D	2	62	-10.86524713	3.19E-16	9.60E-14	FALSE
Brain Cancer	CTSA	SLC2A8	2	62	-7.255030313	1.97E-05	0.000768788	FALSE
Brain Cancer	CTSA	SLC38A4	2	62	-5.243753359	8.63E-06	0.000356169	FALSE
Brain Cancer	CTSA	SLC6A11	2	62	-9.469801112	1.17E-05	0.000473517	FALSE
Brain Cancer	CTSA	SLC6A14	2	62	-10.35458637	3.38E-13	4.89E-11	FALSE
Brain Cancer	CTSA	SLC6A20	2	62	-4.323620315	2.88E-05	0.001084765	FALSE
Brain Cancer	CTSA	SLC6A7	2	62	-9.394355934	1.54E-13	2.45E-11	FALSE
Brain Cancer	CTSA	SLCO2A1	2	62	-11.54351112	2.32E-16	7.26E-14	FALSE
Brain Cancer	CTSA	SUOX	2	62	-4.476033192	7.65E-05	0.002656364	FALSE
Brain Cancer	CTSA	TPSD1	2	62	-6.089161881	0.00014733	0.004739255	FALSE
Brain Cancer	CTSA	UGT1A1	2	62	-11.60946541	1.77E-17	8.95E-15	FALSE
Brain Cancer	CTSA	XYLT1	2	62	-7.742696395	6.10E-11	5.91E-09	FALSE
Brain Cancer	DPAGT1	AASDHPPT	2	62	-5.113217087	1.69E-06	7.85E-05	FALSE
Brain Cancer	DPAGT1	ABCB11	2	62	-9.037224975	0.00121483	0.030534929	FALSE
Brain Cancer	DPAGT1	ACOX3	2	62	-3.389080489	0.001145216	0.029117431	FALSE
Brain Cancer	DPAGT1	ACSL4	2	62	-10.27479899	5.92E-09	4.04E-07	FALSE
Brain Cancer	DPAGT1	ADCY2	2	62	-5.723563789	0.000317861	0.009367952	FALSE
Brain Cancer	DPAGT1	ADH1A	2	62	-9.65272108	3.27E-14	5.97E-12	FALSE
Brain Cancer	DPAGT1	ADK	2	62	-8.928624845	1.36E-12	1.74E-10	FALSE
Brain Cancer	DPAGT1	AGPAT5	2	62	-7.435603138	2.71E-09	1.99E-07	FALSE
Brain Cancer	DPAGT1	ALG5	2	62	-3.720455992	0.001087249	0.027812567	FALSE
Brain Cancer	DPAGT1	AQP9	2	62	-10.94136986	2.85E-13	4.26E-11	FALSE
Brain Cancer	DPAGT1	ATP1B1	2	62	-8.682717562	0.000122883	0.004062143	FALSE
Brain Cancer	DPAGT1	ATP2B1	2	62	-6.641161231	2.25E-08	1.39E-06	FALSE
Brain Cancer	DPAGT1	B4GAT1	2	62	-6.323315806	1.60E-08	1.01E-06	FALSE
Brain Cancer	DPAGT1	BAAT	2	62	-8.583016788	3.13E-10	2.69E-08	FALSE
Brain Cancer	DPAGT1	BCAT1	2	62	-3.726286136	0.000213558	0.006569061	FALSE
Brain Cancer	DPAGT1	BTD	2	62	-5.772369181	1.41E-07	7.81E-06	FALSE
Brain Cancer	DPAGT1	CA12	2	62	-6.462002456	0.000289022	0.008596701	FALSE
Brain Cancer	DPAGT1	CES2	2	62	-9.129681373	9.51E-11	8.94E-09	FALSE
Brain Cancer	DPAGT1	COX7A2L	2	62	-4.501142573	2.44E-05	0.0009302	FALSE
Brain Cancer	DPAGT1	CYP11A1	2	62	-4.704408881	2.18E-05	0.000844569	FALSE
Brain Cancer	DPAGT1	CYP17A1	2	62	-11.07124097	2.72E-09	1.99E-07	FALSE
Brain Cancer	DPAGT1	CYP26A1	2	62	-5.183534996	0.000541867	0.01515851	FALSE
Brain Cancer	DPAGT1	DDC	2	62	-7.824833482	0.000211017	0.006512574	FALSE
Brain Cancer	DPAGT1	DLD	2	62	-10.7783163	6.35E-16	1.79E-13	FALSE
Brain Cancer	DPAGT1	DMGDH	2	62	-4.645438768	0.000298547	0.008861129	FALSE
Brain Cancer	DPAGT1	ECI2	2	62	-7.094643617	0.000776288	0.020852149	FALSE
Brain Cancer	DPAGT1	ENPP1	2	62	-6.711264312	0.001193904	0.03009933	FALSE
Brain Cancer	DPAGT1	EPX	2	62	-10.69607572	6.29E-12	7.31E-10	FALSE
Brain Cancer	DPAGT1	FLAD1	2	62	-10.38525545	5.85E-10	4.84E-08	FALSE
Brain Cancer	DPAGT1	FOLR1	2	62	-10.64771674	1.13E-06	5.43E-05	FALSE
Brain Cancer	DPAGT1	FUT9	2	62	-8.428862006	0.000420334	0.012048624	FALSE
Brain Cancer	DPAGT1	GCAT	2	62	-8.754484875	9.82E-13	1.30E-10	FALSE
Brain Cancer	DPAGT1	GCNT2	2	62	-8.722909093	1.17E-12	1.53E-10	FALSE
Brain Cancer	DPAGT1	GCSH	2	62	-7.226192212	4.36E-10	3.69E-08	FALSE
Brain Cancer	DPAGT1	GPX3	2	62	-4.403073652	2.46E-05	0.000937717	FALSE
Brain Cancer	DPAGT1	HIBCH	2	62	-5.715401658	1.73E-07	9.44E-06	FALSE
Brain Cancer	DPAGT1	INMT	2	62	-6.389967847	2.43E-05	0.000928203	FALSE
Brain Cancer	DPAGT1	JKAMP	2	62	-14.79479385	6.30E-14	1.07E-11	FALSE
Brain Cancer	DPAGT1	LTA4H	2	62	-7.426632967	1.08E-06	5.22E-05	FALSE
Brain Cancer	DPAGT1	MAN2C1	2	62	-8.133617936	0.001046186	0.026943326	FALSE
Brain Cancer	DPAGT1	NDUFB4	2	62	-8.456368669	0.001630165	0.03966418	FALSE
Brain Cancer	DPAGT1	NDUFV3	2	62	-6.981460797	3.71E-05	0.001364251	FALSE
Brain Cancer	DPAGT1	NEU4	2	62	-8.150752793	1.29E-05	0.000519918	FALSE
Brain Cancer	DPAGT1	NMNAT3	2	62	-7.351768875	1.42E-09	1.11E-07	FALSE
Brain Cancer	DPAGT1	NT5C2	2	62	-11.34548083	1.18E-11	1.30E-09	FALSE
Brain Cancer	DPAGT1	NUDT5	2	62	-6.342067663	3.86E-06	0.000169992	FALSE
Brain Cancer	DPAGT1	PECR	2	62	-4.021352168	0.000106136	0.003559143	FALSE
Brain Cancer	DPAGT1	PEMT	2	62	-10.41261205	1.66E-06	7.71E-05	FALSE
Brain Cancer	DPAGT1	PGLS	2	62	-9.270867772	2.80E-12	3.42E-10	FALSE
Brain Cancer	DPAGT1	PIK3R3	2	62	-11.95903491	6.67E-18	4.50E-15	FALSE
Brain Cancer	DPAGT1	PLA2G12A	2	62	-8.045156276	8.07E-06	0.000334551	FALSE
Brain Cancer	DPAGT1	PLD2	2	62	-6.637435926	4.85E-09	3.36E-07	FALSE
Brain Cancer	DPAGT1	PLG	2	62	-5.848954672	1.00E-07	5.72E-06	FALSE
Brain Cancer	DPAGT1	PPT1	2	62	-6.001548885	5.80E-08	3.41E-06	FALSE
Brain Cancer	DPAGT1	PRODH2	2	62	-8.613654298	2.19E-12	2.72E-10	FALSE
Brain Cancer	DPAGT1	RRM1	2	62	-3.006166485	0.001918723	0.044960007	FALSE
Brain Cancer	DPAGT1	SDHD	2	62	-4.096941729	6.27E-05	0.002212014	FALSE
Brain Cancer	DPAGT1	SLC12A5	2	62	-11.14946666	2.23E-05	0.000861475	FALSE
Brain Cancer	DPAGT1	SLC12A6	2	62	-9.928403679	1.46E-14	2.94E-12	FALSE
Brain Cancer	DPAGT1	SLC13A2	2	62	-5.929133224	3.48E-07	1.80E-05	FALSE
Brain Cancer	DPAGT1	SLC13A4	2	62	-12.16052581	2.99E-07	1.57E-05	FALSE
Brain Cancer	DPAGT1	SLC14A2	2	62	-8.02464843	9.72E-10	7.76E-08	FALSE
Brain Cancer	DPAGT1	SLC16A8	2	62	-5.6725922	0.000134023	0.004378494	FALSE
Brain Cancer	DPAGT1	SLC22A4	2	62	-4.979693861	4.94E-05	0.0017811	FALSE
Brain Cancer	DPAGT1	SLC24A2	2	62	-5.006755907	0.001208139	0.030421542	FALSE
Brain Cancer	DPAGT1	SLC26A1	2	62	-9.045441807	5.64E-13	7.85E-11	FALSE
Brain Cancer	DPAGT1	SLC26A3	2	62	-6.717673298	3.41E-09	2.45E-07	FALSE
Brain Cancer	DPAGT1	SLC28A2	2	62	-7.664222936	0.000746032	0.020155856	FALSE
Brain Cancer	DPAGT1	SLC2A10	2	62	-10.48392302	3.75E-15	8.22E-13	FALSE
Brain Cancer	DPAGT1	SLC30A1	2	62	-8.170698348	0.002110041	0.04894968	FALSE
Brain Cancer	DPAGT1	SLC4A10	2	62	-4.573630218	1.18E-05	0.000478079	FALSE
Brain Cancer	DPAGT1	SLC6A14	2	62	-8.790519801	1.10E-12	1.44E-10	FALSE
Brain Cancer	DPAGT1	SLC6A20	2	62	-12.1896402	5.10E-15	1.08E-12	FALSE
Brain Cancer	DPAGT1	SQLE	2	62	-7.023175532	0.000210202	0.006492227	FALSE
Brain Cancer	DPAGT1	TH	2	62	-3.310636203	0.00084929	0.022523933	FALSE
Brain Cancer	DPAGT1	THNSL1	2	62	-6.461846279	1.45E-08	9.17E-07	FALSE
Brain Cancer	DPAGT1	UCP2	2	62	-5.619677205	2.86E-05	0.001078829	FALSE
Brain Cancer	DPAGT1	UST	2	62	-5.426129972	0.001048344	0.026982276	FALSE
Brain Cancer	ENO3	ABCA1	2	62	-7.719181297	0.000674975	0.018366521	FALSE
Brain Cancer	ENO3	ACAA2	2	62	-9.101181479	7.42E-05	0.00258924	FALSE
Brain Cancer	ENO3	ACOT7	2	62	-8.538943995	2.89E-10	2.51E-08	FALSE
Brain Cancer	ENO3	ACP6	2	62	-9.7754245	2.79E-12	3.42E-10	FALSE
Brain Cancer	ENO3	ACY1	2	62	-6.715415786	3.35E-09	2.42E-07	FALSE
Brain Cancer	ENO3	ADCY1	2	62	-4.477191604	2.07E-05	0.000803335	FALSE
Brain Cancer	ENO3	ADCY6	2	62	-10.07675218	0.000109521	0.003657981	FALSE
Brain Cancer	ENO3	ADO	2	62	-12.23132391	2.28E-18	2.03E-15	FALSE
Brain Cancer	ENO3	ADSS1	2	62	-5.882244652	0.001573833	0.038405191	FALSE
Brain Cancer	ENO3	AFMID	2	62	-11.36390718	6.47E-17	2.44E-14	FALSE
Brain Cancer	ENO3	AHCYL2	2	62	-7.732219888	3.03E-08	1.84E-06	FALSE
Brain Cancer	ENO3	ALAS2	2	62	-6.607934291	0.000245568	0.007457917	FALSE
Brain Cancer	ENO3	AMACR	2	62	-7.641001871	0.000718097	0.019451369	FALSE
Brain Cancer	ENO3	APOB	2	62	-9.401246202	8.93E-14	1.47E-11	FALSE
Brain Cancer	ENO3	ASPG	2	62	-8.884430323	0.000532644	0.014930439	FALSE
Brain Cancer	ENO3	ATP6V1H	2	62	-8.740086789	1.17E-12	1.53E-10	FALSE
Brain Cancer	ENO3	B4GALT5	2	62	-5.498831217	1.16E-05	0.000470689	FALSE
Brain Cancer	ENO3	CPT1B	2	62	-8.111798119	1.27E-11	1.39E-09	FALSE
Brain Cancer	ENO3	CUBN	2	62	-10.21554013	4.85E-06	0.000210381	FALSE
Brain Cancer	ENO3	CYB5R1	2	62	-6.0264962	0.001031397	0.026647456	FALSE
Brain Cancer	ENO3	CYP26A1	2	62	-9.159508145	0.000127356	0.00417779	FALSE
Brain Cancer	ENO3	CYP3A43	2	62	-5.215604954	3.63E-06	0.000160776	FALSE
Brain Cancer	ENO3	CYP4F12	2	62	-14.43014819	8.71E-22	2.43E-18	FALSE
Brain Cancer	ENO3	DDC	2	62	-10.05080875	1.54E-11	1.64E-09	FALSE
Brain Cancer	ENO3	DPYSL3	2	62	-7.364069233	0.001320669	0.032879225	FALSE
Brain Cancer	ENO3	DTYMK	2	62	-21.89259501	6.90E-31	5.78E-27	FALSE
Brain Cancer	ENO3	EBP	2	62	-10.31290751	2.94E-15	6.59E-13	FALSE
Brain Cancer	ENO3	ENO3	2	62	-6.95461455	3.15E-09	2.29E-07	FALSE
Brain Cancer	ENO3	ENPP7	2	62	-10.49692569	1.48E-15	3.49E-13	FALSE
Brain Cancer	ENO3	FBP1	2	62	-9.002399059	1.98E-05	0.000770034	FALSE
Brain Cancer	ENO3	FPGT	2	62	-8.180609961	1.59E-06	7.43E-05	FALSE
Brain Cancer	ENO3	GGT5	2	62	-8.679200135	0.000172048	0.005434533	FALSE
Brain Cancer	ENO3	GPX1	2	62	-10.91516493	1.14E-06	5.47E-05	FALSE
Brain Cancer	ENO3	HS3ST2	2	62	-6.325904204	1.58E-08	1.00E-06	FALSE
Brain Cancer	ENO3	HSD17B8	2	62	-7.031609184	8.65E-08	5.00E-06	FALSE
Brain Cancer	ENO3	KYAT1	2	62	-3.895239435	0.000471087	0.013320939	FALSE
Brain Cancer	ENO3	KYAT3	2	62	-8.101269268	1.39E-11	1.51E-09	FALSE
Brain Cancer	ENO3	MAN2A1	2	62	-3.03950706	0.001734395	0.041715202	FALSE
Brain Cancer	ENO3	MAN2C1	2	62	-5.573267372	3.02E-06	0.000136077	FALSE
Brain Cancer	ENO3	ME1	2	62	-9.061612844	3.02E-13	4.45E-11	FALSE
Brain Cancer	ENO3	MGAM	2	62	-5.822124231	3.77E-06	0.000166145	FALSE
Brain Cancer	ENO3	MGAT4B	2	62	-7.753625747	5.70E-11	5.56E-09	FALSE
Brain Cancer	ENO3	MSMO1	2	62	-3.324451646	0.000745926	0.020155856	FALSE
Brain Cancer	ENO3	MVK	2	62	-7.714692746	6.33E-11	6.12E-09	FALSE
Brain Cancer	ENO3	NAGA	2	62	-8.850368687	1.74E-12	2.20E-10	FALSE
Brain Cancer	ENO3	NANS	2	62	-5.650833742	2.68E-07	1.42E-05	FALSE
Brain Cancer	ENO3	NDUFC2	2	62	-9.948422152	3.01E-14	5.55E-12	FALSE
Brain Cancer	ENO3	NMNAT3	2	62	-9.02613914	2.27E-07	1.22E-05	FALSE
Brain Cancer	ENO3	NMRK1	2	62	-5.173083965	0.000453739	0.012891363	FALSE
Brain Cancer	ENO3	OGDH	2	62	-10.4828677	1.45E-10	1.32E-08	FALSE
Brain Cancer	ENO3	P4HA2	2	62	-9.707624299	7.93E-14	1.31E-11	FALSE
Brain Cancer	ENO3	PC	2	62	-6.547675046	0.000643259	0.01762959	FALSE
Brain Cancer	ENO3	PHOSPHO1	2	62	-16.81719904	6.95E-25	3.23E-21	FALSE
Brain Cancer	ENO3	PHYH	2	62	-6.622443572	0.00033555	0.009847666	FALSE
Brain Cancer	ENO3	PIGL	2	62	-10.35815512	1.56E-11	1.67E-09	FALSE
Brain Cancer	ENO3	PIGW	2	62	-7.690764798	0.000149076	0.004791733	FALSE
Brain Cancer	ENO3	PIGZ	2	62	-10.28090266	1.65E-11	1.75E-09	FALSE
Brain Cancer	ENO3	PLCD4	2	62	-4.894039411	0.000662502	0.018097731	FALSE
Brain Cancer	ENO3	PLD2	2	62	-6.637435975	4.85E-09	3.36E-07	FALSE
Brain Cancer	ENO3	PLPP2	2	62	-10.23514989	4.94E-09	3.42E-07	FALSE
Brain Cancer	ENO3	PPT1	2	62	-8.75896798	1.26E-05	0.000508921	FALSE
Brain Cancer	ENO3	PTDSS2	2	62	-16.81719905	6.95E-25	3.23E-21	FALSE
Brain Cancer	ENO3	PTGES3	2	62	-6.801979527	1.07E-08	7.00E-07	FALSE
Brain Cancer	ENO3	QDPR	2	62	-13.94179465	5.11E-21	1.13E-17	FALSE
Brain Cancer	ENO3	RDH16	2	62	-7.373310718	8.56E-05	0.002938283	FALSE
Brain Cancer	ENO3	RDH8	2	62	-11.31079191	5.63E-17	2.20E-14	FALSE
Brain Cancer	ENO3	RRM1	2	62	-3.006166463	0.001918723	0.044960007	FALSE
Brain Cancer	ENO3	SEPHS1	2	62	-7.43896536	0.000269908	0.008108877	FALSE
Brain Cancer	ENO3	SLC18A2	2	62	-9.122859419	9.00E-07	4.38E-05	FALSE
Brain Cancer	ENO3	SLC18A3	2	62	-3.713716809	0.000800003	0.021379389	FALSE
Brain Cancer	ENO3	SLC22A13	2	62	-10.58893031	9.03E-09	5.98E-07	FALSE
Brain Cancer	ENO3	SLC25A27	2	62	-4.104107441	0.001349746	0.033443982	FALSE
Brain Cancer	ENO3	SLC26A6	2	62	-12.57107867	2.33E-14	4.37E-12	FALSE
Brain Cancer	ENO3	SLC2A5	2	62	-6.193577414	0.000449113	0.01278598	FALSE
Brain Cancer	ENO3	SLC4A10	2	62	-4.674848798	0.00021255	0.006545412	FALSE
Brain Cancer	ENO3	SLC5A5	2	62	-11.14043302	1.79E-09	1.38E-07	FALSE
Brain Cancer	ENO3	SLC6A13	2	62	-8.225580278	0.000394911	0.011397949	FALSE
Brain Cancer	ENO3	SLC7A10	2	62	-11.58341225	4.29E-14	7.77E-12	FALSE
Brain Cancer	ENO3	SLC7A2	2	62	-5.07623127	0.000553032	0.015439897	FALSE
Brain Cancer	ENO3	SLC7A3	2	62	-5.919011059	2.12E-06	9.77E-05	FALSE
Brain Cancer	ENO3	SLC7A7	2	62	-10.6378711	1.08E-15	2.87E-13	FALSE
Brain Cancer	ENO3	SLC9A7	2	62	-6.258712005	0.001981361	0.046298142	FALSE
Brain Cancer	ENO3	STARD3	2	62	-8.617704641	7.11E-07	3.52E-05	FALSE
Brain Cancer	ENO3	TPH1	2	62	-8.459281558	6.91E-06	0.000290578	FALSE
Brain Cancer	ENO3	UGT2B15	2	62	-4.105497925	0.000114604	0.003803462	FALSE
Brain Cancer	ENO3	UPP2	2	62	-7.596422395	0.000607926	0.016782126	FALSE
Brain Cancer	ENO3	XDH	2	62	-7.082379841	4.81E-08	2.86E-06	FALSE
Brain Cancer	ENPP3	ABCC2	2	62	-4.448673259	1.94E-05	0.000758304	FALSE
Brain Cancer	ENPP3	ACACA	2	62	-9.243074685	3.48E-05	0.001290611	FALSE
Brain Cancer	ENPP3	ACE	2	62	-5.372964606	1.14E-06	5.47E-05	FALSE
Brain Cancer	ENPP3	ACLY	2	62	-9.279242758	0.000297518	0.008836869	FALSE
Brain Cancer	ENPP3	ACSS2	2	62	-8.305805688	0.00017072	0.005406011	FALSE
Brain Cancer	ENPP3	ADCY10	2	62	-7.415248948	0.000222131	0.006805393	FALSE
Brain Cancer	ENPP3	ALDOA	2	62	-3.491903607	0.000592241	0.016381546	FALSE
Brain Cancer	ENPP3	APOE	2	62	-9.513873432	6.07E-06	0.000259103	FALSE
Brain Cancer	ENPP3	ATP1A1	2	62	-10.45419609	3.35E-09	2.42E-07	FALSE
Brain Cancer	ENPP3	ATP1B2	2	62	-9.516878161	7.92E-11	7.56E-09	FALSE
Brain Cancer	ENPP3	ATP6V1E1	2	62	-9.770430689	5.10E-07	2.58E-05	FALSE
Brain Cancer	ENPP3	B3GNT5	2	62	-7.264945966	0.000181814	0.005691038	FALSE
Brain Cancer	ENPP3	B3GNT6	2	62	-8.103166339	0.000348633	0.01020299	FALSE
Brain Cancer	ENPP3	CA5A	2	62	-5.222605154	1.98E-06	9.18E-05	FALSE
Brain Cancer	ENPP3	CHST2	2	62	-9.965570429	7.62E-05	0.002647764	FALSE
Brain Cancer	ENPP3	CMPK1	2	62	-10.53133848	1.19E-15	2.90E-13	FALSE
Brain Cancer	ENPP3	CYP11B2	2	62	-3.567054464	0.000381788	0.011034415	FALSE
Brain Cancer	ENPP3	CYP2E1	2	62	-7.97591687	9.12E-11	8.61E-09	FALSE
Brain Cancer	ENPP3	DEGS1	2	62	-4.9897998	0.000825726	0.021982592	FALSE
Brain Cancer	ENPP3	DPAGT1	2	62	-10.70885911	6.36E-05	0.002239849	FALSE
Brain Cancer	ENPP3	DPM3	2	62	-13.07998788	1.79E-15	4.14E-13	FALSE
Brain Cancer	ENPP3	EBP	2	62	-4.167326374	0.001645973	0.039909594	FALSE
Brain Cancer	ENPP3	ECH1	2	62	-12.21136667	4.47E-17	1.83E-14	FALSE
Brain Cancer	ENPP3	ENTPD6	2	62	-10.94984495	2.43E-14	4.49E-12	FALSE
Brain Cancer	ENPP3	FDPS	2	62	-7.979292016	9.52E-08	5.46E-06	FALSE
Brain Cancer	ENPP3	FH	2	62	-12.9773418	2.61E-06	0.000118709	FALSE
Brain Cancer	ENPP3	FMO5	2	62	-4.777888807	0.001839069	0.043854712	FALSE
Brain Cancer	ENPP3	GALNT5	2	62	-8.353548288	0.001306558	0.032586077	FALSE
Brain Cancer	ENPP3	GLYAT	2	62	-11.82420274	9.94E-18	5.54E-15	FALSE
Brain Cancer	ENPP3	GPX5	2	62	-5.65216403	0.000490721	0.013820107	FALSE
Brain Cancer	ENPP3	GSR	2	62	-9.087000731	0.000901631	0.023746548	FALSE
Brain Cancer	ENPP3	GUCY2C	2	62	-7.757882551	0.000667234	0.018191376	FALSE
Brain Cancer	ENPP3	GUCY2F	2	62	-10.97880422	1.95E-16	6.21E-14	FALSE
Brain Cancer	ENPP3	IDS	2	62	-8.038549674	1.80E-11	1.89E-09	FALSE
Brain Cancer	ENPP3	LHPP	2	62	-5.597902159	0.000628707	0.017276033	FALSE
Brain Cancer	ENPP3	MAT1A	2	62	-11.2592513	9.89E-09	6.50E-07	FALSE
Brain Cancer	ENPP3	MCAT	2	62	-5.977093216	0.001294053	0.032312726	FALSE
Brain Cancer	ENPP3	ME2	2	62	-4.323102474	0.000357614	0.01042211	FALSE
Brain Cancer	ENPP3	MGAT2	2	62	-4.132810307	9.45E-05	0.003213497	FALSE
Brain Cancer	ENPP3	NDUFA13	2	62	-8.987347754	1.10E-11	1.23E-09	FALSE
Brain Cancer	ENPP3	NT5C3A	2	62	-12.50538325	6.09E-13	8.42E-11	FALSE
Brain Cancer	ENPP3	OCRL	2	62	-4.992823578	7.50E-06	0.000313733	FALSE
Brain Cancer	ENPP3	PDE5A	2	62	-6.154010914	8.85E-07	4.32E-05	FALSE
Brain Cancer	ENPP3	PDE6A	2	62	-6.890191977	7.15E-09	4.80E-07	FALSE
Brain Cancer	ENPP3	PDE6C	2	62	-6.922753845	2.35E-05	0.000904177	FALSE
Brain Cancer	ENPP3	PFKM	2	62	-8.147815902	4.64E-06	0.000202448	FALSE
Brain Cancer	ENPP3	PGM2	2	62	-10.27143011	2.93E-15	6.58E-13	FALSE
Brain Cancer	ENPP3	PLA2G7	2	62	-7.32137354	3.53E-09	2.52E-07	FALSE
Brain Cancer	ENPP3	QPRT	2	62	-8.782279434	2.23E-10	1.98E-08	FALSE
Brain Cancer	ENPP3	RRM1	2	62	-3.006166489	0.001918723	0.044960007	FALSE
Brain Cancer	ENPP3	SAT1	2	62	-7.74398843	5.51E-11	5.38E-09	FALSE
Brain Cancer	ENPP3	SCARB1	2	62	-6.603707374	4.72E-06	0.000205472	FALSE
Brain Cancer	ENPP3	SLC17A4	2	62	-6.481395995	0.001334402	0.033142278	FALSE
Brain Cancer	ENPP3	SLC29A3	2	62	-7.935151835	0.000117764	0.003902147	FALSE
Brain Cancer	ENPP3	SLC2A12	2	62	-10.04253914	3.15E-05	0.001177795	FALSE
Brain Cancer	ENPP3	SLC32A1	2	62	-7.358125215	0.00023876	0.007266983	FALSE
Brain Cancer	ENPP3	SLC3A2	2	62	-8.358794864	2.82E-11	2.89E-09	FALSE
Brain Cancer	ENPP3	SLCO3A1	2	62	-8.555917708	6.36E-12	7.36E-10	FALSE
Brain Cancer	ENPP3	SOAT2	2	62	-8.390128177	0.001080317	0.027686012	FALSE
Brain Cancer	ENPP3	SORD	2	62	-9.446545317	6.51E-14	1.10E-11	FALSE
Brain Cancer	ENPP3	SPCS3	2	62	-9.962131793	3.69E-05	0.001357632	FALSE
Brain Cancer	ENPP3	SUCLG2	2	62	-7.788630153	5.06E-11	4.98E-09	FALSE
Brain Cancer	ENPP3	SYNJ1	2	62	-9.719420107	2.33E-14	4.37E-12	FALSE
Brain Cancer	ENPP3	UAP1	2	62	-6.774427102	0.001102376	0.028113601	FALSE
Brain Cancer	ENTPD2	ACADSB	3	61	-4.318481325	0.002126674	0.049221828	FALSE
Brain Cancer	ENTPD2	ACHE	3	61	-7.015086267	1.13E-06	5.42E-05	FALSE
Brain Cancer	ENTPD2	ACSS3	3	61	-6.597825013	4.51E-05	0.001633942	FALSE
Brain Cancer	ENTPD2	AFMID	3	61	-5.646508513	0.002096485	0.04877038	FALSE
Brain Cancer	ENTPD2	AGXT2	3	61	-7.631301752	0.000228446	0.006983553	FALSE
Brain Cancer	ENTPD2	BLVRB	3	61	-7.443910493	8.73E-05	0.002991043	FALSE
Brain Cancer	ENTPD2	CPT1A	3	61	-5.804637956	0.000684059	0.018601611	FALSE
Brain Cancer	ENTPD2	CPT1C	3	61	-7.737313814	6.04E-11	5.88E-09	FALSE
Brain Cancer	ENTPD2	CYC1	3	61	-8.062095687	6.52E-09	4.41E-07	FALSE
Brain Cancer	ENTPD2	DBT	3	61	-6.116959987	0.000792051	0.021193949	FALSE
Brain Cancer	ENTPD2	DHFR	3	61	-9.617692038	4.58E-14	8.12E-12	FALSE
Brain Cancer	ENTPD2	ETNPPL	3	61	-11.59652842	4.30E-17	1.82E-14	FALSE
Brain Cancer	ENTPD2	GAPDHS	3	61	-8.099417219	1.88E-09	1.43E-07	FALSE
Brain Cancer	ENTPD2	GCNT2	3	61	-5.665151177	9.58E-05	0.003253371	FALSE
Brain Cancer	ENTPD2	GLA	3	61	-11.81871876	1.53E-17	7.92E-15	FALSE
Brain Cancer	ENTPD2	GLRX	3	61	-7.585805594	4.40E-07	2.24E-05	FALSE
Brain Cancer	ENTPD2	GUK1	3	61	-6.902684943	1.83E-09	1.40E-07	FALSE
Brain Cancer	ENTPD2	GYG1	3	61	-8.633486128	2.48E-08	1.51E-06	FALSE
Brain Cancer	ENTPD2	MGAT5	3	61	-4.739003836	0.001083875	0.027743213	FALSE
Brain Cancer	ENTPD2	MTHFS	3	61	-6.905396262	0.000613144	0.016892731	FALSE
Brain Cancer	ENTPD2	OLAH	3	61	-9.518397995	3.38E-13	4.89E-11	FALSE
Brain Cancer	ENTPD2	OXSM	3	61	-4.440885112	0.00109623	0.028008083	FALSE
Brain Cancer	ENTPD2	PAFAH1B1	3	61	-5.788152144	0.000351634	0.010254982	FALSE
Brain Cancer	ENTPD2	PDE2A	3	61	-7.637864717	2.52E-06	0.000115008	FALSE
Brain Cancer	ENTPD2	PDE3B	3	61	-3.146250841	0.001270485	0.031819147	FALSE
Brain Cancer	ENTPD2	PGM2	3	61	-6.28047813	0.00083558	0.022216668	FALSE
Brain Cancer	ENTPD2	PTDSS1	3	61	-5.410017834	5.79E-07	2.92E-05	FALSE
Brain Cancer	ENTPD2	PTGES3	3	61	-10.47321872	1.79E-15	4.14E-13	FALSE
Brain Cancer	ENTPD2	RDH5	3	61	-4.192856993	0.000162257	0.005166934	FALSE
Brain Cancer	ENTPD2	RRM1	3	61	-3.00941918	0.0019118	0.044960007	FALSE
Brain Cancer	ENTPD2	SDSL	3	61	-6.30349679	7.11E-06	0.000298205	FALSE
Brain Cancer	ENTPD2	SLC13A1	3	61	-4.999623392	2.50E-06	0.000114114	FALSE
Brain Cancer	ENTPD2	SLC19A3	3	61	-5.946861442	0.000744575	0.020142511	FALSE
Brain Cancer	ENTPD2	SLC1A3	3	61	-5.248733072	6.19E-06	0.000263568	FALSE
Brain Cancer	ENTPD2	SLC38A4	3	61	-6.431956158	8.29E-07	4.05E-05	FALSE
Brain Cancer	ENTPD2	SLC7A6	3	61	-6.443842875	1.10E-08	7.16E-07	FALSE
Brain Cancer	ENTPD2	TXN2	3	61	-5.539751049	0.001961294	0.045854839	FALSE
Brain Cancer	ENTPD2	TYMS	3	61	-9.617692046	4.58E-14	8.12E-12	FALSE
Brain Cancer	ENTPD2	UGT2B11	3	61	-4.632071921	1.24E-05	0.000499465	FALSE
Brain Cancer	GALNT8	ABCC11	2	62	-5.311989683	0.000187398	0.005852689	FALSE
Brain Cancer	GALNT8	ACAD11	2	62	-6.694784585	0.001458863	0.035892649	FALSE
Brain Cancer	GALNT8	ACAT2	2	62	-9.615458406	6.63E-12	7.60E-10	FALSE
Brain Cancer	GALNT8	ACOX3	2	62	-4.900178339	3.61E-06	0.000159951	FALSE
Brain Cancer	GALNT8	ACY1	2	62	-8.826339568	8.08E-08	4.68E-06	FALSE
Brain Cancer	GALNT8	ADA	2	62	-10.63778345	9.13E-06	0.000375663	FALSE
Brain Cancer	GALNT8	AGXT2	2	62	-7.82595817	0.001895244	0.044960007	FALSE
Brain Cancer	GALNT8	ALDH18A1	2	62	-9.02232621	3.62E-08	2.18E-06	FALSE
Brain Cancer	GALNT8	ALOX5	2	62	-5.854496049	1.13E-07	6.38E-06	FALSE
Brain Cancer	GALNT8	AMY2A	2	62	-3.951611738	0.000101822	0.003433736	FALSE
Brain Cancer	GALNT8	AOC3	2	62	-8.170406393	0.000131626	0.004303545	FALSE
Brain Cancer	GALNT8	APRT	2	62	-11.44699325	3.30E-16	9.85E-14	FALSE
Brain Cancer	GALNT8	ASRGL1	2	62	-5.33889475	0.000491751	0.0138398	FALSE
Brain Cancer	GALNT8	ATP6V0A1	2	62	-6.504508965	0.000193344	0.006024911	FALSE
Brain Cancer	GALNT8	BPNT1	2	62	-7.906779002	0.000771135	0.020740449	FALSE
Brain Cancer	GALNT8	CANT1	2	62	-10.76305507	5.45E-13	7.60E-11	FALSE
Brain Cancer	GALNT8	CAT	2	62	-8.625401775	2.75E-10	2.41E-08	FALSE
Brain Cancer	GALNT8	CHST12	2	62	-4.501326261	3.50E-05	0.001292197	FALSE
Brain Cancer	GALNT8	CNP	2	62	-7.797355024	1.55E-06	7.28E-05	FALSE
Brain Cancer	GALNT8	COX7A1	2	62	-4.861870413	2.64E-05	0.001003075	FALSE
Brain Cancer	GALNT8	CPT2	2	62	-9.846994923	1.17E-10	1.08E-08	FALSE
Brain Cancer	GALNT8	CYP21A2	2	62	-9.987827963	2.43E-08	1.49E-06	FALSE
Brain Cancer	GALNT8	DLD	2	62	-5.273199922	1.27E-06	6.02E-05	FALSE
Brain Cancer	GALNT8	DMAC2L	2	62	-9.206407613	1.17E-06	5.61E-05	FALSE
Brain Cancer	GALNT8	DPYSL3	2	62	-9.734117216	1.62E-06	7.58E-05	FALSE
Brain Cancer	GALNT8	ECHDC2	2	62	-7.052954971	0.002127653	0.049221828	FALSE
Brain Cancer	GALNT8	FOLR1	2	62	-3.900176876	0.000585882	0.016237866	FALSE
Brain Cancer	GALNT8	GALC	2	62	-9.474732382	6.11E-14	1.04E-11	FALSE
Brain Cancer	GALNT8	GGT6	2	62	-3.69391679	0.000513652	0.01441739	FALSE
Brain Cancer	GALNT8	GOT2	2	62	-4.463623821	1.74E-05	0.000687494	FALSE
Brain Cancer	GALNT8	GPX7	2	62	-4.929793958	0.001385533	0.034229365	FALSE
Brain Cancer	GALNT8	GUK1	2	62	-6.859820963	2.02E-09	1.51E-07	FALSE
Brain Cancer	GALNT8	HS6ST1	2	62	-13.55968549	3.95E-19	4.47E-16	FALSE
Brain Cancer	GALNT8	HSD17B3	2	62	-9.862645	2.40E-05	0.000916105	FALSE
Brain Cancer	GALNT8	IMPA1	2	62	-7.170092558	7.93E-09	5.29E-07	FALSE
Brain Cancer	GALNT8	INMT	2	62	-6.965324203	0.001876022	0.044608809	FALSE
Brain Cancer	GALNT8	ITPA	2	62	-14.1098439	2.88E-18	2.16E-15	FALSE
Brain Cancer	GALNT8	ITPKC	2	62	-5.231672012	8.79E-05	0.003008988	FALSE
Brain Cancer	GALNT8	KCNJ11	2	62	-9.742257589	2.07E-14	3.94E-12	FALSE
Brain Cancer	GALNT8	KMT5A	2	62	-13.28059604	1.24E-11	1.35E-09	FALSE
Brain Cancer	GALNT8	MAN2C1	2	62	-7.9738725	1.97E-07	1.06E-05	FALSE
Brain Cancer	GALNT8	NDUFB11	2	62	-3.259452967	0.000907839	0.023864987	FALSE
Brain Cancer	GALNT8	NDUFS3	2	62	-8.733033375	1.21E-12	1.57E-10	FALSE
Brain Cancer	GALNT8	OGA	2	62	-5.8003355	0.001179901	0.029890342	FALSE
Brain Cancer	GALNT8	OXSM	2	62	-5.73080199	1.58E-07	8.71E-06	FALSE
Brain Cancer	GALNT8	PDE6H	2	62	-7.978294237	0.000881098	0.023249646	FALSE
Brain Cancer	GALNT8	PEMT	2	62	-4.937852758	4.10E-06	0.000180033	FALSE
Brain Cancer	GALNT8	PIGO	2	62	-6.731341301	0.000603181	0.016662124	FALSE
Brain Cancer	GALNT8	PLA2G2F	2	62	-7.382560239	2.76E-05	0.001045988	FALSE
Brain Cancer	GALNT8	PLCZ1	2	62	-6.42607118	1.04E-05	0.000424129	FALSE
Brain Cancer	GALNT8	PPT1	2	62	-12.8224788	6.53E-11	6.28E-09	FALSE
Brain Cancer	GALNT8	PRPS1L1	2	62	-6.006263629	5.48E-08	3.24E-06	FALSE
Brain Cancer	GALNT8	PTPMT1	2	62	-4.086013903	8.96E-05	0.003058882	FALSE
Brain Cancer	GALNT8	RDH10	2	62	-11.17146848	1.05E-16	3.70E-14	FALSE
Brain Cancer	GALNT8	RRM1	2	62	-3.006166462	0.001918723	0.044960007	FALSE
Brain Cancer	GALNT8	SLC20A1	2	62	-7.353965888	0.000851375	0.022544596	FALSE
Brain Cancer	GALNT8	SLC22A10	2	62	-7.052845479	0.000252206	0.007631832	FALSE
Brain Cancer	GALNT8	SLC25A12	2	62	-5.14231681	0.00046904	0.013272022	FALSE
Brain Cancer	GALNT8	SLC25A4	2	62	-3.283861687	0.000849148	0.022523933	FALSE
Brain Cancer	GALNT8	SLC26A1	2	62	-6.288810888	0.000783878	0.021029036	FALSE
Brain Cancer	GALNT8	SLC29A1	2	62	-42.77849929	1.69E-47	2.35E-43	FALSE
Brain Cancer	GALNT8	SLC34A1	2	62	-4.61106267	1.46E-05	0.000582631	FALSE
Brain Cancer	GALNT8	SLC43A2	2	62	-3.480919648	0.000462196	0.013104942	FALSE
Brain Cancer	GALNT8	SLC5A6	2	62	-6.202293736	3.08E-07	1.61E-05	FALSE
Brain Cancer	GALNT8	SLC8A2	2	62	-6.586263517	0.000138039	0.004485204	FALSE
Brain Cancer	GALNT8	SLCO1B1	2	62	-8.335841939	0.000303977	0.009009504	FALSE
Brain Cancer	GALNT8	SOD2	2	62	-6.007839841	9.56E-08	5.47E-06	FALSE
Brain Cancer	GALNT8	ST6GAL1	2	62	-6.145527155	8.53E-06	0.000352343	FALSE
Brain Cancer	GALNT8	TGDS	2	62	-7.406813049	2.13E-10	1.89E-08	FALSE
Brain Cancer	GALNT8	UGT2B7	2	62	-3.37162932	0.000647841	0.017743541	FALSE
Brain Cancer	GANC	ACHE	2	62	-6.741893205	0.001101306	0.028103443	FALSE
Brain Cancer	GANC	ALOX5	2	62	-9.660353129	1.80E-08	1.12E-06	FALSE
Brain Cancer	GANC	ALPG	2	62	-6.685166586	0.000291767	0.008672191	FALSE
Brain Cancer	GANC	ATP1A2	2	62	-10.51971972	1.24E-15	3.01E-13	FALSE
Brain Cancer	GANC	ATP2B2	2	62	-5.439637496	4.95E-07	2.52E-05	FALSE
Brain Cancer	GANC	ATP5F1B	2	62	-5.398547979	0.000260552	0.00785597	FALSE
Brain Cancer	GANC	ATP5MC1	2	62	-3.606768272	0.000310131	0.009159476	FALSE
Brain Cancer	GANC	ATP6V1E2	2	62	-8.605373858	2.92E-05	0.001100154	FALSE
Brain Cancer	GANC	B3GAT2	2	62	-8.835755492	2.99E-12	3.63E-10	FALSE
Brain Cancer	GANC	BDH1	2	62	-11.50063215	1.55E-13	2.45E-11	FALSE
Brain Cancer	GANC	BSG	2	62	-4.897665055	6.08E-06	0.000259214	FALSE
Brain Cancer	GANC	CA14	2	62	-5.69986438	2.58E-07	1.37E-05	FALSE
Brain Cancer	GANC	CD38	2	62	-4.912747859	0.000349467	0.010213604	FALSE
Brain Cancer	GANC	CPS1	2	62	-10.18242846	5.95E-05	0.00210981	FALSE
Brain Cancer	GANC	CPT2	2	62	-9.857108867	2.30E-11	2.39E-09	FALSE
Brain Cancer	GANC	CYP4F12	2	62	-7.047310117	0.000441081	0.012591556	FALSE
Brain Cancer	GANC	DCK	2	62	-8.987031748	1.17E-07	6.62E-06	FALSE
Brain Cancer	GANC	DHCR24	2	62	-9.886670666	2.01E-07	1.09E-05	FALSE
Brain Cancer	GANC	DHFR	2	62	-9.501578773	6.07E-14	1.04E-11	FALSE
Brain Cancer	GANC	DOLPP1	2	62	-9.796771748	0.000127068	0.004174108	FALSE
Brain Cancer	GANC	DPM2	2	62	-3.966169698	0.000316761	0.009348705	FALSE
Brain Cancer	GANC	ETFB	2	62	-6.723529766	4.26E-09	3.00E-07	FALSE
Brain Cancer	GANC	F2	2	62	-9.636720869	4.44E-14	8.01E-12	FALSE
Brain Cancer	GANC	GAD2	2	62	-5.227872121	0.00181993	0.043522332	FALSE
Brain Cancer	GANC	GALK2	2	62	-8.38170229	8.50E-10	6.86E-08	FALSE
Brain Cancer	GANC	GALNT3	2	62	-7.90177934	0.000465725	0.013196063	FALSE
Brain Cancer	GANC	GK2	2	62	-4.376170299	0.001098928	0.028059876	FALSE
Brain Cancer	GANC	GLA	2	62	-5.957625154	3.28E-07	1.71E-05	FALSE
Brain Cancer	GANC	GLS	2	62	-8.325937709	2.40E-05	0.000916105	FALSE
Brain Cancer	GANC	GLUD2	2	62	-4.330871086	3.42E-05	0.001273167	FALSE
Brain Cancer	GANC	GUK1	2	62	-6.859820893	2.02E-09	1.51E-07	FALSE
Brain Cancer	GANC	HAS2	2	62	-7.070949544	6.31E-08	3.70E-06	FALSE
Brain Cancer	GANC	HEXB	2	62	-7.604571133	1.05E-10	9.81E-09	FALSE
Brain Cancer	GANC	HMBS	2	62	-9.769811731	7.31E-11	7.00E-09	FALSE
Brain Cancer	GANC	HPD	2	62	-4.086968492	6.49E-05	0.002279637	FALSE
Brain Cancer	GANC	HSD11B2	2	62	-9.205905008	2.88E-13	4.28E-11	FALSE
Brain Cancer	GANC	IDH3G	2	62	-6.894501364	1.65E-09	1.28E-07	FALSE
Brain Cancer	GANC	INPP4B	2	62	-10.55253688	1.41E-06	6.66E-05	FALSE
Brain Cancer	GANC	IREB2	2	62	-4.938832807	0.000179361	0.005635323	FALSE
Brain Cancer	GANC	LALBA	2	62	-4.2859101	6.30E-05	0.002218645	FALSE
Brain Cancer	GANC	LPO	2	62	-5.353529372	6.83E-07	3.39E-05	FALSE
Brain Cancer	GANC	MAN2B1	2	62	-6.898421554	0.001469291	0.036106766	FALSE
Brain Cancer	GANC	MGST2	2	62	-3.722740696	0.000213632	0.006569061	FALSE
Brain Cancer	GANC	NANP	2	62	-4.395002071	0.00044895	0.01278598	FALSE
Brain Cancer	GANC	NDUFA12	2	62	-9.40553909	2.78E-13	4.17E-11	FALSE
Brain Cancer	GANC	NDUFA9	2	62	-6.594474454	1.52E-08	9.64E-07	FALSE
Brain Cancer	GANC	NDUFB9	2	62	-6.440508387	1.00E-06	4.86E-05	FALSE
Brain Cancer	GANC	NDUFV3	2	62	-11.24120096	4.16E-15	9.06E-13	FALSE
Brain Cancer	GANC	NEU1	2	62	-4.119646516	0.000548832	0.015341325	FALSE
Brain Cancer	GANC	NLN	2	62	-8.648744259	8.71E-11	8.27E-09	FALSE
Brain Cancer	GANC	NUDT5	2	62	-3.893024001	0.002076704	0.048337078	FALSE
Brain Cancer	GANC	PDE2A	2	62	-3.053025142	0.001697183	0.040891387	FALSE
Brain Cancer	GANC	PDE4B	2	62	-9.09353814	3.56E-05	0.001311947	FALSE
Brain Cancer	GANC	PDHB	2	62	-11.88953056	1.89E-10	1.70E-08	FALSE
Brain Cancer	GANC	PFKP	2	62	-10.99364731	3.69E-10	3.14E-08	FALSE
Brain Cancer	GANC	PGAP1	2	62	-8.908766756	5.33E-13	7.46E-11	FALSE
Brain Cancer	GANC	PLA2G2E	2	62	-7.684571941	3.56E-05	0.001311947	FALSE
Brain Cancer	GANC	PTDSS1	2	62	-5.389584323	6.02E-07	3.01E-05	FALSE
Brain Cancer	GANC	PTGES3	2	62	-7.676792545	0.000131209	0.004293262	FALSE
Brain Cancer	GANC	PTPMT1	2	62	-9.784115112	2.06E-10	1.84E-08	FALSE
Brain Cancer	GANC	RBP1	2	62	-10.04034462	5.78E-06	0.000247159	FALSE
Brain Cancer	GANC	RDH11	2	62	-11.09739898	2.57E-16	7.91E-14	FALSE
Brain Cancer	GANC	SLC16A2	2	62	-5.70295339	1.83E-07	9.97E-06	FALSE
Brain Cancer	GANC	SLC16A7	2	62	-7.488233168	6.29E-10	5.18E-08	FALSE
Brain Cancer	GANC	SLC25A1	2	62	-5.458920272	3.43E-05	0.00127642	FALSE
Brain Cancer	GANC	SLC35A3	2	62	-6.597085699	6.89E-09	4.64E-07	FALSE
Brain Cancer	GANC	SLC5A12	2	62	-11.16735361	2.42E-16	7.50E-14	FALSE
Brain Cancer	GANC	SLC5A3	2	62	-18.95315863	1.50E-27	8.96E-24	FALSE
Brain Cancer	GANC	SLC6A13	2	62	-3.357922772	0.00067324	0.018331219	FALSE
Brain Cancer	GANC	SLC6A14	2	62	-8.732498239	1.18E-12	1.54E-10	FALSE
Brain Cancer	GANC	SLC7A6	2	62	-6.409038882	1.19E-08	7.57E-07	FALSE
Brain Cancer	GANC	SMPD1	2	62	-6.440418602	2.28E-07	1.23E-05	FALSE
Brain Cancer	GANC	SPHK1	2	62	-8.475681668	0.000579607	0.016095934	FALSE
Brain Cancer	GANC	TALDO1	2	62	-6.343203832	6.25E-07	3.12E-05	FALSE
Brain Cancer	GANC	TMEM138	2	62	-9.524030394	3.83E-05	0.001405628	FALSE
Brain Cancer	GANC	TMEM14C	2	62	-6.383859416	3.92E-08	2.35E-06	FALSE
Brain Cancer	GANC	TPSAB1	2	62	-9.007434828	3.08E-09	2.24E-07	FALSE
Brain Cancer	GANC	TYMS	2	62	-9.501578827	6.07E-14	1.04E-11	FALSE
Brain Cancer	GANC	UQCR11	2	62	-6.942232584	2.86E-06	0.000129291	FALSE
Brain Cancer	GCLC	ABCC3	2	62	-9.470950102	3.24E-09	2.34E-07	FALSE
Brain Cancer	GCLC	ACAD8	2	62	-4.278178281	0.00020518	0.006360582	FALSE
Brain Cancer	GCLC	ACAD9	2	62	-7.957026923	4.82E-10	4.03E-08	FALSE
Brain Cancer	GCLC	ACADL	2	62	-10.5402397	9.47E-16	2.56E-13	FALSE
Brain Cancer	GCLC	ACP5	2	62	-7.878760744	3.51E-11	3.53E-09	FALSE
Brain Cancer	GCLC	ACSL4	2	62	-5.61623735	0.002107202	0.04891094	FALSE
Brain Cancer	GCLC	ACSL6	2	62	-3.315120592	0.000771138	0.020740449	FALSE
Brain Cancer	GCLC	ACSS2	2	62	-3.56695252	0.000479527	0.013532167	FALSE
Brain Cancer	GCLC	ACSS3	2	62	-7.323571868	2.96E-10	2.56E-08	FALSE
Brain Cancer	GCLC	ACYP2	2	62	-8.983929875	2.05E-12	2.55E-10	FALSE
Brain Cancer	GCLC	ADCY9	2	62	-6.192574696	1.23E-05	0.00049758	FALSE
Brain Cancer	GCLC	ADH4	2	62	-7.521514519	2.71E-06	0.000122606	FALSE
Brain Cancer	GCLC	AGPAT1	2	62	-8.679569192	6.38E-12	7.36E-10	FALSE
Brain Cancer	GCLC	AGPAT4	2	62	-8.615335559	3.80E-11	3.78E-09	FALSE
Brain Cancer	GCLC	ALDH1A1	2	62	-12.55456635	7.42E-17	2.73E-14	FALSE
Brain Cancer	GCLC	AMN	2	62	-8.575965546	7.75E-05	0.002689552	FALSE
Brain Cancer	GCLC	APOC2	2	62	-8.172727772	1.22E-06	5.82E-05	FALSE
Brain Cancer	GCLC	AQP1	2	62	-9.27306869	1.47E-13	2.34E-11	FALSE
Brain Cancer	GCLC	AQP2	2	62	-7.191025628	1.08E-07	6.12E-06	FALSE
Brain Cancer	GCLC	ASPA	2	62	-6.952521974	1.36E-09	1.07E-07	FALSE
Brain Cancer	GCLC	ATP1A2	2	62	-9.07100243	7.70E-06	0.000320916	FALSE
Brain Cancer	GCLC	ATP5F1E	2	62	-5.267758461	0.002062604	0.04806235	FALSE
Brain Cancer	GCLC	ATP8A1	2	62	-11.85548925	7.71E-18	4.75E-15	FALSE
Brain Cancer	GCLC	AUH	2	62	-11.79688104	1.10E-17	5.96E-15	FALSE
Brain Cancer	GCLC	B3GNT2	2	62	-5.071393712	0.001162475	0.029502465	FALSE
Brain Cancer	GCLC	B3GNT3	2	62	-11.5457235	1.49E-16	4.94E-14	FALSE
Brain Cancer	GCLC	BAAT	2	62	-9.37295313	1.19E-11	1.32E-09	FALSE
Brain Cancer	GCLC	CHPF	2	62	-5.143421763	1.47E-06	6.91E-05	FALSE
Brain Cancer	GCLC	CNDP2	2	62	-4.623434284	7.78E-05	0.002692584	FALSE
Brain Cancer	GCLC	COX6A2	2	62	-9.442159612	1.59E-09	1.23E-07	FALSE
Brain Cancer	GCLC	COX6B2	2	62	-5.693383862	1.13E-06	5.42E-05	FALSE
Brain Cancer	GCLC	CPS1	2	62	-12.62888182	1.64E-14	3.27E-12	FALSE
Brain Cancer	GCLC	CYBRD1	2	62	-10.04617048	7.07E-13	9.70E-11	FALSE
Brain Cancer	GCLC	CYP11A1	2	62	-8.419581034	0.000351475	0.010254982	FALSE
Brain Cancer	GCLC	CYP24A1	2	62	-7.97934892	4.76E-05	0.001719137	FALSE
Brain Cancer	GCLC	CYP2A7	2	62	-7.440458886	4.12E-07	2.11E-05	FALSE
Brain Cancer	GCLC	CYP3A43	2	62	-3.022036523	0.001833289	0.043766777	FALSE
Brain Cancer	GCLC	CYP3A7	2	62	-10.18286612	7.15E-11	6.87E-09	FALSE
Brain Cancer	GCLC	DPM1	2	62	-4.838090311	0.000251917	0.007631832	FALSE
Brain Cancer	GCLC	EHMT2	2	62	-7.355628313	2.81E-10	2.46E-08	FALSE
Brain Cancer	GCLC	ENO3	2	62	-8.236823688	3.91E-05	0.001433107	FALSE
Brain Cancer	GCLC	EXTL3	2	62	-3.787831213	0.001738708	0.041794913	FALSE
Brain Cancer	GCLC	FABP1	2	62	-6.543349542	0.001846869	0.043990585	FALSE
Brain Cancer	GCLC	FAH	2	62	-11.04290775	1.22E-10	1.12E-08	FALSE
Brain Cancer	GCLC	GCLC	2	62	-6.488758999	8.99E-09	5.96E-07	FALSE
Brain Cancer	GCLC	GCNT4	2	62	-12.15253836	2.89E-18	2.16E-15	FALSE
Brain Cancer	GCLC	GMPPB	2	62	-7.227197657	4.42E-10	3.73E-08	FALSE
Brain Cancer	GCLC	GUK1	2	62	-6.859820868	2.02E-09	1.51E-07	FALSE
Brain Cancer	GCLC	HAAO	2	62	-8.964339929	4.48E-13	6.36E-11	FALSE
Brain Cancer	GCLC	HAS2	2	62	-10.66440659	1.40E-07	7.81E-06	FALSE
Brain Cancer	GCLC	HS3ST2	2	62	-10.00555134	1.06E-13	1.72E-11	FALSE
Brain Cancer	GCLC	HS6ST2	2	62	-5.058123541	2.02E-05	0.000783036	FALSE
Brain Cancer	GCLC	INPP5B	2	62	-7.259673495	0.000162354	0.005166934	FALSE
Brain Cancer	GCLC	INPP5E	2	62	-3.559971829	0.000992438	0.025781205	FALSE
Brain Cancer	GCLC	KCNJ11	2	62	-8.381281908	1.95E-09	1.48E-07	FALSE
Brain Cancer	GCLC	LARS1	2	62	-9.070122168	3.12E-11	3.15E-09	FALSE
Brain Cancer	GCLC	MAN1B1	2	62	-4.970303503	0.001188333	0.029976946	FALSE
Brain Cancer	GCLC	MIOX	2	62	-3.595254551	0.000324108	0.009531925	FALSE
Brain Cancer	GCLC	MPO	2	62	-7.069721141	2.00E-08	1.24E-06	FALSE
Brain Cancer	GCLC	NADK	2	62	-10.51110053	7.38E-14	1.24E-11	FALSE
Brain Cancer	GCLC	NANP	2	62	-12.72107401	1.28E-12	1.65E-10	FALSE
Brain Cancer	GCLC	NDUFB8	2	62	-7.885223478	3.43E-11	3.45E-09	FALSE
Brain Cancer	GCLC	NEU4	2	62	-8.416852777	1.45E-09	1.13E-07	FALSE
Brain Cancer	GCLC	NIT2	2	62	-11.44298956	8.91E-17	3.19E-14	FALSE
Brain Cancer	GCLC	NT5E	2	62	-9.052705582	3.69E-07	1.90E-05	FALSE
Brain Cancer	GCLC	OLAH	2	62	-6.583688639	5.62E-09	3.85E-07	FALSE
Brain Cancer	GCLC	PAOX	2	62	-8.525200101	2.74E-12	3.39E-10	FALSE
Brain Cancer	GCLC	PFKFB2	2	62	-4.309022577	7.82E-05	0.002700083	FALSE
Brain Cancer	GCLC	PIGK	2	62	-4.495494653	0.002157221	0.049850735	FALSE
Brain Cancer	GCLC	PIK3R2	2	62	-6.989584891	2.41E-05	0.00091875	FALSE
Brain Cancer	GCLC	PLA2G7	2	62	-3.728283112	0.000211332	0.006517499	FALSE
Brain Cancer	GCLC	PLG	2	62	-3.278044014	0.001426832	0.035166629	FALSE
Brain Cancer	GCLC	PPAT	2	62	-3.603702005	0.000627922	0.017265785	FALSE
Brain Cancer	GCLC	PRDX3	2	62	-5.123914125	0.000208677	0.006454638	FALSE
Brain Cancer	GCLC	PTGDS	2	62	-3.620166539	0.000322453	0.009496586	FALSE
Brain Cancer	GCLC	RRM1	2	62	-3.006166524	0.001918723	0.044960007	FALSE
Brain Cancer	GCLC	SDHA	2	62	-5.711603726	1.71E-07	9.37E-06	FALSE
Brain Cancer	GCLC	SGSH	2	62	-7.014968612	9.42E-05	0.003204664	FALSE
Brain Cancer	GCLC	SLC12A1	2	62	-9.296252442	6.86E-09	4.62E-07	FALSE
Brain Cancer	GCLC	SLC16A2	2	62	-8.563792755	9.67E-06	0.000396841	FALSE
Brain Cancer	GCLC	SLC1A7	2	62	-3.754639738	0.000194812	0.006066141	FALSE
Brain Cancer	GCLC	SLC28A2	2	62	-9.850115728	1.42E-14	2.86E-12	FALSE
Brain Cancer	GCLC	SLC2A12	2	62	-8.573525388	4.52E-10	3.79E-08	FALSE
Brain Cancer	GCLC	SLC2A13	2	62	-8.953026762	0.001572872	0.038404134	FALSE
Brain Cancer	GCLC	SLC4A7	2	62	-10.8147157	6.00E-10	4.95E-08	FALSE
Brain Cancer	GCLC	SLC5A11	2	62	-11.23660979	1.35E-10	1.24E-08	FALSE
Brain Cancer	GCLC	SLC5A12	2	62	-8.566625315	1.05E-11	1.18E-09	FALSE
Brain Cancer	GCLC	SLC6A5	2	62	-4.660006689	0.0002742	0.008226004	FALSE
Brain Cancer	GCLC	SLC7A8	2	62	-5.587882679	5.29E-05	0.001894361	FALSE
Brain Cancer	GCLC	SMPD4	2	62	-6.553814136	7.66E-09	5.13E-07	FALSE
Brain Cancer	GCLC	SPCS1	2	62	-8.598328523	2.04E-12	2.54E-10	FALSE
Brain Cancer	GCLC	SPCS2	2	62	-4.500553244	0.000122986	0.004062339	FALSE
Brain Cancer	GCLC	ST3GAL1	2	62	-9.519714606	2.59E-06	0.000117878	FALSE
Brain Cancer	GCLC	ST8SIA1	2	62	-10.15507701	1.09E-13	1.77E-11	FALSE
Brain Cancer	GCLC	STARD3	2	62	-4.850581379	2.34E-05	0.000901194	FALSE
Brain Cancer	GCLC	SUCLG1	2	62	-8.45846183	3.26E-12	3.89E-10	FALSE
Brain Cancer	GCLC	SULT1A2	2	62	-3.923481981	0.000147013	0.004736326	FALSE
Brain Cancer	GCLC	SULT2A1	2	62	-12.92728619	1.55E-19	2.24E-16	FALSE
Brain Cancer	GCLC	SYNJ1	2	62	-6.65358003	1.28E-05	0.000516849	FALSE
Brain Cancer	GCLC	TMLHE	2	62	-6.728340727	0.000110468	0.003683746	FALSE
Brain Cancer	GCLC	UQCR11	2	62	-7.59104584	0.001345324	0.033373913	FALSE
Brain Cancer	HGD	ADHFE1	3	61	-4.240118049	0.001564605	0.038269278	FALSE
Brain Cancer	HGD	ADSL	3	61	-7.339247628	0.000275808	0.008253252	FALSE
Brain Cancer	HGD	AMACR	3	61	-4.314821505	0.000112415	0.003739715	FALSE
Brain Cancer	HGD	AMPD2	3	61	-4.425759852	0.00032737	0.0096211	FALSE
Brain Cancer	HGD	ATP5F1C	3	61	-5.093742404	0.001643051	0.039884967	FALSE
Brain Cancer	HGD	ATP6V0A2	3	61	-6.257391481	0.000144576	0.004668598	FALSE
Brain Cancer	HGD	COX7B	3	61	-5.646773146	0.001676189	0.040501456	FALSE
Brain Cancer	HGD	CTPS1	3	61	-9.460332859	3.02E-09	2.20E-07	FALSE
Brain Cancer	HGD	CUBN	3	61	-4.430339395	0.000281231	0.008388824	FALSE
Brain Cancer	HGD	CYP3A7	3	61	-8.079621931	7.99E-05	0.002746145	FALSE
Brain Cancer	HGD	CYP4F11	3	61	-4.967016081	0.000695848	0.018897622	FALSE
Brain Cancer	HGD	GAA	3	61	-6.132470351	0.001567773	0.038324359	FALSE
Brain Cancer	HGD	GALE	3	61	-6.088053995	2.93E-05	0.001100874	FALSE
Brain Cancer	HGD	GALNT14	3	61	-6.022284809	0.000165019	0.005235835	FALSE
Brain Cancer	HGD	GGH	3	61	-3.917276341	0.00018664	0.005833378	FALSE
Brain Cancer	HGD	GGTLC1	3	61	-9.837549386	5.54E-09	3.81E-07	FALSE
Brain Cancer	HGD	GMPPB	3	61	-7.206601307	0.000459611	0.013040499	FALSE
Brain Cancer	HGD	GUCY1B1	3	61	-3.420761152	0.001186196	0.029976946	FALSE
Brain Cancer	HGD	GYS2	3	61	-6.304264312	0.000789521	0.021149876	FALSE
Brain Cancer	HGD	HPRT1	3	61	-8.146131963	3.48E-09	2.50E-07	FALSE
Brain Cancer	HGD	LHPP	3	61	-9.876276086	1.68E-08	1.05E-06	FALSE
Brain Cancer	HGD	MMUT	3	61	-5.128155696	0.000136527	0.004442979	FALSE
Brain Cancer	HGD	NDUFS5	3	61	-6.406532961	0.0001018	0.003433736	FALSE
Brain Cancer	HGD	OTC	3	61	-7.43772676	7.28E-05	0.002543283	FALSE
Brain Cancer	HGD	PANK4	3	61	-4.540067098	0.00099625	0.02586418	FALSE
Brain Cancer	HGD	PAPSS2	3	61	-4.991231189	0.000129471	0.004239715	FALSE
Brain Cancer	HGD	PDE8B	3	61	-6.741582699	9.61E-06	0.000394612	FALSE
Brain Cancer	HGD	PFKFB3	3	61	-8.843056179	9.11E-06	0.000375239	FALSE
Brain Cancer	HGD	PGAP1	3	61	-6.198535083	0.000202118	0.006270308	FALSE
Brain Cancer	HGD	PIKFYVE	3	61	-3.578727532	0.000822161	0.021901628	FALSE
Brain Cancer	HGD	RDH12	3	61	-6.967150929	0.000911098	0.023920622	FALSE
Brain Cancer	HGD	SLC24A1	3	61	-4.659317666	3.35E-05	0.001249714	FALSE
[truncated: 29,160 more rows]
