# Supplementary material for: SL-scan identifies synthetic lethal interactions in cancer using metabolic networks
Source: Sci Rep. 2023 Sep 22;13:15763. doi: 10.1038/s41598-023-42992-4 (PMC10516981; doi:10.1038/s41598-023-42992-4)
Supplement: Supplementary file 5 — Supplementary Information 5. [file 41598_2023_42992_MOESM5_ESM.csv]

Cancer	Enrichment P-value (FastSL)	#SL pair (FastSL)	#overlp (FastSL)	Enrichment P-value (FastSL)	#SL pair (gMCS)	#overlp (gMCS)	Enrichment P-value	#SL pair (MCS)	#overlp (MCS)	Enrichment P-value (MCS)	#SL pairs (ngMCS)	#overlp (ngMCS)	#SL pairs (SL-scan)	#overlap (SL-scan)	Enrichment P-value (SL-scan)	#SL (CRISPR)	Total
Bile Duct Cancer	1.00E+00	0	0	1.00E+00	0	0	1.00E+00	0	0	1.00E+00	0	0	176	3	4.87E-01	59	3988
Brain Cancer	1.00E+00	7	0	1.00E+00	0	0	1.00E+00	11	0	1.00E+00	0	0	193	6	4.45E-01	104	3762
Breast Cancer	1.00E+00	17	0	1.00E+00	0	0	1.00E+00	17	0	1.00E+00	0	0	98	2	6.72E-01	47	2032
Esophageal Cancer	1.00E+00	1	0	1.00E+00	0	0	1.00E+00	1	0	1.00E+00	0	0	145	3	4.26E-01	43	2632
Head and Neck Cancer	1.00E+00	0	0	1.00E+00	0	0	1.00E+00	0	0	1.00E+00	0	0	140	1	8.34E-01	40	3212
Kidney Cancer	1.00E+00	0	0	1.00E+00	0	0	1.00E+00	0	0	1.00E+00	0	0	71	1	3.89E-01	15	2202
Leukemia	7.76E-02	5	1	1.00E+00	2	0	1.49E-01	10	1	4.73E-02	3	1	862	9	9.38E-01	322	20090
Lung Cancer	1.00E+00	27	0	1.00E+00	6	0	1.00E+00	27	0	1.00E+00	10	0	838	21	3.59E-02	370	22618
Myeloma	1.00E+00	0	0	1.00E+00	0	0	1.00E+00	0	0	1.00E+00	0	0	30	0	1.00E+00	3	970
Neuroblastoma	1.00E+00	0	0	1.00E+00	0	0	1.00E+00	0	0	1.00E+00	0	0	84	0	1.00E+00	9	1664
Ovarian Cancer	1.00E+00	2	0	1.00E+00	0	0	1.00E+00	2	0	1.00E+00	0	0	744	18	7.31E-02	271	16260
Pancreatic Cancer	1.00E+00	2	0	1.00E+00	0	0	1.00E+00	2	0	1.00E+00	0	0	72	2	2.82E-01	20	1376
Skin Cancer	1.00E+00	6	0	1.00E+00	0	0	1.00E+00	2	0	1.00E+00	0	0	837	17	3.91E-01	337	18102
