# Supplementary material for: SL-scan identifies synthetic lethal interactions in cancer using metabolic networks
Source: Sci Rep. 2023 Sep 22;13:15763. doi: 10.1038/s41598-023-42992-4 (PMC10516981; doi:10.1038/s41598-023-42992-4)
Supplement: Supplementary file 6 — Supplementary Information 6. [file 41598_2023_42992_MOESM6_ESM.csv]

KO_gene	Frequency	Brain Cancer	Leukemia	Lung Cancer	Skin Cancer	Bile Duct Cancer	Breast Cancer	Esophageal Cancer	Gastric Cancer	Head and Neck Cancer	Lymphoma	Ovarian Cancer	Pancreatic Cancer	Kidney Cancer	Myeloma	Neuroblastoma
RRM1	201	AADAC; ABCG5; ACOX1; ALOX15; AOX1; ATP8A1; CEL; CTPS2; CTSA; DPAGT1; ENO3; ENPP3; ENTPD2; GALNT8; GCLC; KMT2C; PLD1; PRDX6	ABCC9; ACACB; ADCY7; AGL; AK2; AK7; AMD1; ATP4A; ATP6V0A1; BBOX1; BSG; CHPF2; CTSA; CUBN; CYB5R2; CYP4F2; DBH; DGKD; DGKZ; DNMT1; EHMT2; EPX; GAMT; GCDH; IMPDH1; IPMK; LRP2; MGAM; MTHFD1; NADK; NDST4; PCYT2; PDE4A; PI4KA; PIK3CG; PIK3R3; PLCB2; PLCE1; PRDX6; PTEN; SI; SLC12A4; SLC15A2; SLC18A1; SLC18A2; SLC23A2; SLC25A17; SLC25A4; SLC27A5; SLC29A3; SLC4A8; ST3GAL5; SYNJ1; SYNJ2; TK1; TPO; TRDMT1;…	ABCC4; ABCC9; ACSS3; ADCY10; ADCY8; ADH6; ALDH1A2; ALDH1L1; ALDOA; ATP10A; ATP6V1A; CDS1; CHIA; CHST1; CPA6; CPS1; CPT1B; CTPS1; CTPS2; CYP11B1; CYP26B1; CYP4X1; CYP7B1; DGKB; DGKI; DNMT3A; DOT1L; DPYS; DPYSL3; DUOX2; ENTPD2; EPX; FBP1; FMO3; FMO4; GAD1; GAD2; GALC; GALNT6; GUCY1A2; GUCY2F; GYS2; HAO1; HLCS; INPP4B; KL; LRP1; LRP2; MAN1A2; MAN1C1; MAN2A1; MGAM; MIA3; MTHFD1L; MTR; NDUFV1; NPR1; N…	ACOX1; AHCY; ALPI; APOB; ATP2B4; CTPS2; CYP51A1; CYP7A1; DGKI; DNMT3A; ELOVL2; ENTPD2; FGA; HS3ST2; LCAT; LRP2; NOS3; PIK3C2G; PIK3R1; PKM; PTEN; RENBP; SI; SLC12A1; SLC16A3; SLC22A5; SLC26A4; SLC26A8; SLC4A10
PTDSS1	189	ATP8A1; CHIA; ENTPD2; GANC; KMT2C; PRDX6; SLC2A9	ACACB; ADCY7; AMD1; CYB5R2; CYP4F2; EPX; LRP2; MTHFD1; NADK; PIK3R3; PLCE1; PRDX6; SLC15A2; SLC18A1; SLC23A2; SLC25A17; SLC29A3; SLC4A8; SYNJ1; SYNJ2; TRDMT1; UST	ADA; ADCY5; ALDH1A2; ALDH1L1; ALDOA; AOX1; CHIA; CHST1; CPS1; CPT1B; CTPS2; CUBN; CYP11B1; CYP4X1; DGKB; DGKI; DNMT3A; DOT1L; DPYSL3; DUOX2; EPX; FMO3; GAD1; GALC; GALNT6; GUCY2C; INPP4B; INPPL1; KL; KMT2C; KYNU; LRP2; MGAM; MTHFD1L; MTR; NDUFV1; NT5C1A; PDE11A; PDE1A; PDE6B; PHYH; PIK3CA; PIK3CG; PLCG1; PLCH1; PLCH2; PTGIS; SLC12A7; SLC23A2; SLC25A6; SLC27A6; SLC29A2; SLC36A1; SLC36A4; SLC43A2; …	AKR1D1; APOB; ATP2B4; CYP51A1; DGKI; DNMT3A; ELOVL2; FGA; HS3ST2; LCAT; LRP2; NOS3; PDE6C; PIK3C2G; PKM; SERPINA3; SI; SLC12A1; SLC26A4; SLC26A8; SLC4A10	ACADVL; FMO4; KMT2C; PEPD; PLA2G4E; PLCG1; PTEN; SLC29A3; SLC3A2	ACADVL; HSD17B3; KMT2C; LRP2; MGAM; SLC4A3; UGT2B7	ATP10A; DPAGT1; MTHFD1; SLC22A2	ABCC8; ACSS3; ADCY5; APOB; B3GNT5; GBE1; KMT2C; MAN2B1; PDE6A; PIGB; PIGO; PRODH2; SETDB2; SI; SLC12A1; SLC1A7; SLC20A1; SLCO1C1; SYNJ2; TPO; UGT8; XYLT2	ENTPD2; FASN; KMT2C; MIA3; SYNJ2	CD36; PRODH; SCP2	ABCG5; ACACB; APOB; B3GALT4; CTPS2; DOT1L; DPAGT1; DUOX1; FASN; GALC; GALNT10; HAL; HKDC1; INPPL1; LRP2; MVK; PAH; PDE9A; PLOD1; SLC16A7; SLC27A3; SLC29A3; SLC2A14; SLC4A10; SLC52A1; TRHDE	ACADVL; ANPEP; MTHFD1
SLC7A6	153	ABCG5; ACADVL; ALOX15; AOX1; CEL; CHIA; ENTPD2; GANC; PLD1; PRDX6	ABCC9; ACE; AGL; ALG12; AMD1; BBOX1; CHPF2; CTSA; CYB5R2; CYP4F2; DGKD; GCAT; HKDC1; NADK; NDST4; NNT; PDE4A; PLCB2; PLCE1; PTEN; SLC12A4; SLC23A2; SLC27A5; ST3GAL5; TK1	AASS; ADA; ADCY5; ADH6; AK5; ALDH1A2; ALDH1L1; CA4; CHIA; CYP4X1; DGAT2; DOT1L; DPYS; DPYSL3; DUOX2; EPHX2; FMO3; GALC; GALNT13; GALNT6; INPP4B; LIPC; LRP2; MTHFD1L; MTR; NDUFV1; NPR1; NT5C1A; PDE10A; PDE4C; PDE9A; PIK3C3; PIK3CA; PLCH1; PLCL1; PPA2; SETDB1; SI; SLC12A7; SLC25A6; SLC27A2; SLC27A6; SLC36A4; SLC43A2; SLC5A11; SLC5A12; SLC8A1; TYRP1	ACOX1; CTPS2; HS3ST2; LCAT; NOS3; PDE6C; PIK3C2G; PIK3R1; SLC16A3; SLC22A5; SLC26A8; SLC4A10	PLCG1; SLC3A2	ACADVL; HSD17B3; INPPL1; MGAM; UGT2B7	ATP10A; DPAGT1; MTHFD1; SLC22A2	APOB; B3GNT5; CHPT1; KMT2C; MAN2B1; PIGO; PIK3C2A; SI; SLC12A1; SLC1A7; SLC27A3; SLC28A2; SYNJ2; TPO; UGT8	ENTPD2; PGM3; SYNJ2; XDH	CD36; FASN; SI; SLC27A6; SLC34A2	B3GALT4; B3GNT5; DPAGT1; DUOX1; FASN; GALC; INPPL1; KMT2C; LRP2; PIGB; PIGO; PIK3CB; PIK3R1; PLOD1; PTEN; SLC25A13; SLC2A14; SLC3A2; SLC6A6; XYLT2	MTHFD1; RDH10	PTEN
GUK1	130	AADAC; ACOX1; AOX1; CEL; CHIA; CTSA; ENTPD2; GALNT8; GANC; GCLC	ACACB; ADCY7; AK2; AMD1; ATP4A; BSG; CD36; CEL; CYP4F2; DGKZ; EPX; NADK; PIK3CG; PIK3R3; PLCE1; SLC25A4; SLC4A8; SYNJ1; SYNJ2; UST	ACSS3; ADCY10; ADH6; AOX1; ATP6V1A; CDS1; CHIA; CHST1; CPT1B; CYP11B1; CYP4X1; DNMT3A; DOT1L; DPYS; EPX; GAD2; GALC; GUCY2C; GUCY2F; GYS2; HAO1; HLCS; INPPL1; KL; MAN2A1; MTHFD1L; PDE11A; PDE6B; PDE6C; SI; SLC12A7; SLC23A2; SLC29A2; SLC43A2; SLC52A1; SLC5A10; ST3GAL6; TPTE2	APOB; CTPS2; DGKI; FGA; PIK3R1; PKM; SLC16A3; SLC22A5; SLC26A4; SLC26A8; SLC4A10	ACADVL; FMO4; KMT2C; PEPD; PLA2G4E; PTEN; SLC29A3; SLC3A2	KMT2C; MGAM; UGT2B7	ATP10A; MTHFD1; SLCO1C1	SLC1A7	ENTPD2; XDH	FASN; XYLT2	ACADVL; APOB; B3GALT4; B3GNT5; CDS1; CTPS2; DPAGT1; DUOX1; FASN; GALC; GALNT10; GBE1; GCNT4; PAH; PDE9A; PIGB; PIGO; PIK3R1; PLOD1; SLC12A2; SLC16A7; SLC25A13; SLC27A3; SLC29A3; SLC2A14; SLC3A2; SLC4A10; SLC52A1; SLC6A6	ACADVL; CTPS2; MTHFD1
PLD2	81	ABCG5; ATP8A1; CTSA; DPAGT1; ENO3; PLD1; SLC2A9	ACE; ALG12; CEL; GAMT; HKDC1; SLC18A1	ABCC4; ADCY5; ADH6; ALDH1L1; CHIA; CHST1; CTPS2; CYP4X1; DGKI; DUOX2; FMO3; GALC; GALNT6; INPP4B; LRP1; MTR; PDE6B; PLCG1; PTGIS; SLC25A6; SLC27A6; SLC4A3; SMPD3	DGKI; DNMT3A; SLC26A4	ACADVL; FMO4; KMT2C; PLA2G4E; PLCG1; SLC3A2	LRP2; MGAM; SLC4A3	MTHFD1; SLCO1C1	SLC1A7	ENTPD2; FASN; KMT2C; MIA3; PGM3; SYNJ2	CD36; FASN; LRP1; SLC34A2	ACADVL; APOB; CDS1; CPS1; CTPS2; DOT1L; DPAGT1; GALNT10; HKDC1; PDE9A; PLOD1; SLC12A2; SLC16A7; SLC29A3; SLC2A14; TRHDE	ACADVL; ANPEP; CTPS2; MTHFD1
SLC25A19	70		ABCC9; ACACB; ACE; ADCY7; AGL; AK2; AK7; ALG12; AMD1; ATP4A; ATP6V0A1; BBOX1; BSG; CD36; CEL; CHPF2; CTSA; CUBN; CYB5R2; CYP4F2; DBH; DGKD; DGKZ; DNMT1; DOT1L; EHMT2; EPX; GAMT; GCAT; GCDH; HKDC1; IMPDH1; IPMK; LOXL2; LRP2; MGAM; MTHFD1; NADK; NDST4; NEU2; NNT; PCYT2; PDE4A; PI4KA; PIK3CG; PIK3R3; PLCB2; PLCE1; PRDX6; PTEN; SGSH; SI; SLC12A4; SLC12A7; SLC15A2; SLC18A1; SLC18A2; SLC23A2; SLC25A17;…
RRM2	67	ALOX15; AOX1; CTSA	ACACB; CHPF2; CTSA; EHMT2; GCDH; IMPDH1; IPMK; PCYT2; SLC18A2; SLC4A8; SYNJ1	ACSS3; ALDH1L1; ATP6V1A; CDS1; CPA6; CPT1B; DGKB; EPX; PDE4C; PLCE1; PLCG1; SETDB1; SLC52A1; ST3GAL6; TPSD1	DGKI; DNMT3A; FGA; HS3ST2; NOS3; PIK3C2G; RENBP; SI; SLC12A1; SLC26A8	KMT2C; SLC3A2	MGAM; SLC4A3; UGT2B7; UPP1	ATP10A; SLCO1C1	SLC1A7	FASN; MIA3; SYNJ2	PRODH; SCP2	APOB; CDS1; DOT1L; ENTPD2; GALNT10; HAL; LRP2; PDE9A; SLC12A2; SLC16A7; SLC27A3; SLC2A14; TRHDE			CTPS2
RRM2B	67	ALOX15; AOX1; CTSA	ACACB; CHPF2; CTSA; EHMT2; GCDH; IMPDH1; IPMK; PCYT2; SLC18A2; SLC4A8; SYNJ1	ACSS3; ALDH1L1; ATP6V1A; CDS1; CPA6; CPT1B; DGKB; EPX; PDE4C; PLCE1; PLCG1; SETDB1; SLC52A1; ST3GAL6; TPSD1	DGKI; DNMT3A; FGA; HS3ST2; NOS3; PIK3C2G; RENBP; SI; SLC12A1; SLC26A8	KMT2C; SLC3A2	MGAM; SLC4A3; UGT2B7; UPP1	ATP10A; SLCO1C1	SLC1A7	FASN; MIA3; SYNJ2	PRODH; SCP2	APOB; CDS1; DOT1L; ENTPD2; GALNT10; HAL; LRP2; PDE9A; SLC12A2; SLC16A7; SLC27A3; SLC2A14; TRHDE			CTPS2
BTD	64	ALOX15; CTPS2; CTSA; DPAGT1; LRP2; PRDX6; SLC2A9	AK2; AK7; ATP4A; CD36; IPMK; NADK; NEU2; PIK3CG; PRDX6; SLC23A2; SLC25A4	AASS; ADCY5; ADCY8; ALDOA; CPA6; EPX; FBP1; FMO3; GUCY2C; INPP4B; LRP1; LRP2; MAN1A2; MIA3; NDUFV1; NT5C1A; PLCH1; PLCH2; PTGIS; SLC23A2; SLC43A2; SLC5A10	ACOX1; ENTPD2; RENBP; SI		ACADVL		ABCC8; GBE1; KMT2C; PDE6A; PIGB; SETDB2; SLC27A3; XYLT2	XDH	SLC34A2	ACACB; DOT1L; DPAGT1; GCNT4; KMT2C; LRP2; PLOD1; SLC27A3; XYLT2
GOT1	53	ATP8A1; CTSA	ABCC9; AMD1; BBOX1; CHPF2; CTSA; DGKD; NDST4; PDE4A; PLCB2; SLC12A4; SLC23A2; ST3GAL5	ADA; ADCY5; ADH6; ALDH1A2; ATP6V1A; CTPS2; DGKB; DGKI; DPYSL3; DUOX2; FMO4; GUCY1A2; GUCY2C; LRP2; MAN1C1; PDE11A; PIK3CG; PLCE1; SETDB1; SLC5A10; TDO2; TRDMT1	ELOVL2; SLC26A4		HSD17B3; UGT2B7		ADCY5; ALG6; APOB; CEL; PIK3C2A; SLC28A2	XDH		CPS1; ENTPD2; LRP2; SLC29A3		ENGASE		ACACA
CMPK1	52	ACADVL; ATP8A1; CEL; ENPP3	ACACB; CD36; NEU2	ABCC9; ALOX15B; CA4; CPT1B; CTPS2; EPHX2; FMO3; GALNT13; GUCY2F; GUSB; INPP4B; INPPL1; KYNU; NDUFV1; PDE4C; PIK3C3; PLCH1; PLCH2; SLC23A2; SMPD3; ST3GAL6	LCAT; PKM; SLC4A10	ACADVL			ACSS3; GBE1; INPPL1; MAN2B1; PDE6A; PIGB; PIGO; PRODH2; SETDB2; SLC12A1; SLC1A7; SLCO1C1; SYNJ2; XYLT2	KMT2C	SCP2	DOT1L; SLC4A10	ACADVL			ACACA
CEPT1	38	ABCG5; ACADVL; ALOX15; CEL; LRP2	CD36; CYP4F2; NNT; SLC23A2; UST	ACSS3; CHST1; DOT1L; HAO1; HLCS; KYNU; MAN1C1; MGAM; NPR1; NT5C1A; PDE11A; PDE6C; PLCB3; PLCH2; SI; SLC23A2; SLC5A10; SMPD3; ST3GAL6	APOB; CYP51A1; PKM		UGT2B7		ALG6		FASN; SLC27A6	KMT2C; PIK3CB
GPI	38		ADCY7; AMD1; NADK; SLC18A1; SLC18A2	ALDH1A2; CDS1; DGKB; DOT1L; HAO1; NDUFV1; PLCG1; SLC36A1; SLC4A3; TPSD1; TPTE2		PLCG1			ACSS3; GBE1; MAN2B1; PDE6A; PIGB; PIGO; PRODH2; SETDB2; SLC12A1; SLC1A7; SLC20A1; SYNJ2; XYLT2	XDH		APOB; DPAGT1; GALNT10; PDE9A; SLC12A2; SLC16A7	ACADVL
PCYT2	38	ABCG5; ACADVL; ALOX15; CEL; LRP2	CD36; CYP4F2; NNT; SLC23A2; UST	ACSS3; CHST1; DOT1L; HAO1; HLCS; KYNU; MAN1C1; MGAM; NPR1; NT5C1A; PDE11A; PDE6C; PLCB3; PLCH2; SI; SLC23A2; SLC5A10; SMPD3; ST3GAL6	APOB; CYP51A1; PKM		UGT2B7		ALG6		FASN; SLC27A6	KMT2C; PIK3CB
SLC6A7	34	CTSA; LRP2	AMD1; SLC18A1	DPYS; KYNU; MAN1C1; PRODH2	APOB; DGKI; HS3ST2; ME3; PDE4D; PKM; SLC22A5	PTEN	SLC15A2; SLC4A3		PIGB; PRODH2; PTGIS; SLC28A2; SYNJ2	PGM3	FASN; SLC15A2	CPS1; DUOX1; HKDC1; PIK3R1; SLC2A14	ACACA; FMO1	ENGASE
GALNT14	33	ABCG5; ACOX1; ALOX15; HGD; PLD1	ATP6V0A4; CYB5R2; NADK; PCYT2; SLC12A7; SLC23A2; SLC27A5	ADA; ADH6; CEL; DPYS; PDE4B; PDE9A; PIGN; PPA2; SI; SLC12A1; ST3GAL6	PDE6C; PTEN; SLC22A5		KMT2C; SLC4A3		APOB; KMT2C; PIGB	LRP2		PIGB
COX5A	32	CTSA	ADCY7; ALG12; ATP6V1B2; MTHFD1; PLCE1; SLC18A2; SLC25A17; SLC26A2; TRDMT1	ACSL6; ATP6V1A; CHIA; FBP1; LIPC; SLC29A2	LCAT; SLC25A12		ACADVL; MGAM	ATP10A; DPAGT1	PTGIS; SI		FASN; PRODH; UGT2B28	GALC; SLC3A2; SLC4A10		DPAGT1; ENGASE
UROD	32	CHIA; HGD	AGMAT; CHPF2; DNMT1; INPPL1; IPMK; PDE4A; SLC15A2; SLC27A5; SPHK2	ACSL6; CPT1B; FBP1; SLC5A10	AHCY; ME3; SLC4A10		KMT2C	ATP10A	GBE1; PIGB		CD36; SCP2; SI; SLC27A6; SLC34A2	ACADVL; ALDOC; CDS1; CPS1; SERPINA3
G6PD	31	CTSA	ABCC9; AMD1; SPHK2; SYNJ2	ATP6V1A; CDS1; DPYSL3; EPHX2; GAD2; GPAM; INPP4B; KYNU; NPR1; PDE6B; SLC23A2; SLC5A7; SMPD3	ACOX1; DGKI; SLC12A1; SLC25A12	PEPD	ACADVL; FPGS	ATP10A; MTHFD1; SLCO1C1				GALNT10	CTPS2			ACACA
INPP5E	31	GCLC	ABCC9; AMD1; BSG; PIK3R3; PLD2; SGSH	ADH6; ALDH1A2; ALOX15B; GALNT13; GUSB; HLCS; INPPL1; LDHAL6B; MAN1A2; SLC29A2	ME3; PIK3C2G	SLC3A2		ATP10A; SLC22A2	KMT2C; SETDB2	LRP2; MIA3	ABCB4	ALDOC	RDH10	ABCG5		LRP2
NDUFC1	31	ACOX1	CA6; GCDH; RRM2B; SLC15A2; SLC18A1; TRDMT1	CEL; CPS1; DGAT2; DUOX2; FMO4; GALNT6; SLC23A2; SLC27A6	APOB; PDE4D; PKM; SI; SLC16A3				GBE1; KMT2C; PDE6A; SLC1A7; UGT8; XYLT2		SLC15A2	DPAGT1; MVK; PIK3CB			CTPS2
NPC1L1	31		ADCY7; ALDH2; ATP6V0A1; ATP6V0A4; NDST4; PDE4A; TRDMT1; UPP1	ABCC5; ADA; ADCY5; CPA6; DGAT2; DOT1L; NT5C1A; PDE10A; PDE11A; PDE4B; PDE4C	ACOX1; KMT2C				ALG6; SETDB2; SLC20A1	KMT2C	CD36; DPAGT1; SLC27A6	DOT1L; DUOX1				ACACA
PSPH	31	ACOX1; ATP8A1; CTSA	ACACB; BBOX1; CYB5R2; EPX; INPPL1; MTHFD1; PI4KA; PIK3CG; RRM2B; SLC27A5; SYNJ1	CHST1; CYP26B1; FMO4; PLCH1; PLCH2; SLC29A2; SLC5A10	ENTPD2; KMT2C	FMO4; KMT2C		SLC22A2		SYNJ2	SLC15A2	INPPL1; PIK3R1; TRHDE
SLC6A14	31	ACOX1; CTSA; DPAGT1; GANC	DLST; SLC12A4	GPAM; GUCY2C; INPP4B; PLCH2; PTGIS; SI; SLC27A6; UROC1	PIK3R1	KMT2C; PLA2G4E	SLC4A3; ST3GAL4; UGT2B7	DPAGT1	PDE6A; PTGIS		LRP1; PRODH; SCP2; SI	ACADVL; DPAGT1	CTPS2	ABCG5
B4GALT6	30		AGL; ATP6V1B2; ENTPD2; GCDH; LRP2; PLCE1; SLC18A1; SLC27A5	ADA; ADCY10; EPHX2; GALNT6; PLCH2; SLC5A12; SLC8A3	ATP2B4; CYP51A1; ENTPD2; KMT2C; PDE4D; SLC16A3		MTR		MAN2B1; PIK3C2A; SYNJ2			CDS1; DUOX1; GALC; HAL		ENGASE
GCNT1	30	CHIA	ADCY6; CA6; CEL; CYB5R2; SLC25A4; TK1; UPP1	CPT1B; GAD2; KYNU; MIA3; SETDB1; SLC23A2	NOS3; SI		FPGS; MGAM; SLC4A3	MECR; VNN1	SLC20A1; SYNJ2		XYLT2	ACACB; ALDOC; ENTPD2; GALC; PDE9A; PIK3R1
SLC7A8	30	CHIA; GCLC	ALDH2; CD36; DGKD; EHMT2; SLC25A17; SLC26A2; SLC4A8	ADA; CHIA; CYP11B1; GUSB; MAN2A1; SLC23A2	ENTPD2; PKM; SLC25A12		MGAM	ATP10A	B3GNT5; SLC1A7		FASN	DOT1L; GBE1; LRP2; SLC25A13; TRHDE; XYLT2				ACACA
ADSL	29	AOX1; CEL; HGD	ALG12; PIK3CG; PLD2; RRM2B; ST3GAL5; TK1	ACSL6; ALDH1A2; DGAT2; FBP1; NPR1; SLC12A1; SLC52A1; TYRP1	CYP7A1; ENTPD2; PIK3R1; SLC12A1	PTEN	LRP2		B3GNT5; SLC20A1; TPO; UGT8	SLC25A13		B3GNT5
CSGALNACT2	29	ACOX1	AK2; ALG12; DLST; MGAM; NNT; PLCB2; PRDX6; SLC23A2; SLC26A2; SYNJ1	AOX1; SLC4A3	ACOX1; TPO				APOB; XYLT2			ACADVL; ALDOC; APOB; CTPS2; GALNT10; HAL; PIGO; SLC3A2; SLC4A10; SLC52A1	ACADVL			ACACA
GALNT2	29	ACOX1; LRP2; PLD1	AK7; MGAM; SLC27A5; SLC4A8; TPO	ABCC4; ALOX15B; FBP1; KL; MTHFD1L; PDE11A; PHEX; PLCE1; SLC4A3	ATP2B4; CYP51A1; PKM	SLC3A2	PIGF; ST3GAL4		SYNJ2		SCP2; SLC27A6; UGT2B28	CTPS2; XYLT2
GGH	29	CTSA; HGD	ACACB; CYB5R2; GAMT; KMT2C	CPS1; CYP4F11; GAD1; HLCS; PLCE1; PLCG1; SLC14A1; SLC25A6; SLC29A2	DGKI; PDE6C; PKM	ACADVL		ATP10A; SLC22A2	PIGB		PRODH; SCP2	ALDOC; B3GALT4; CDS1; GALC			CTPS2
HSD17B8	29	ENO3	ACACB; AGL; SLC18A2; SLC25A4	CA4; CPT1B; CTPS1; EPHX2; GAD1; GAD2; NDUFV1; PDE1C; SARDH	SLC22A5		LRP2; MGAM		INPPL1; MAN2B1; PRODH2	FASN; MIA3	PRODH	DPAGT1; PIGB; SERPINA3; SLC25A13		ABCG5		LRP2
KMT5A	29	AOX1; GALNT8	FASN; INPPL1; PI4KA; SLC25A17	CHST1; LIPC; PLCB3; PLCE1; SLC12A7; SLC8A1; TPTE2	ACOX1; DNMT3A; NOS3; SI; SLC22A5; TPO				ADCY5; CHPT1; KMT2C	ENTPD2	CD36; DPAGT1	PIGB; SLC4A10; TRHDE		ABCG5
LHPP	29	ENPP3; HGD	ACE; DOT1L; IMPDH1; NDST4	ADCY5; DOT1L; GAD1; MGAM; NDUFV1; PHGDH; PLCH1	AHCY; LCAT; ME3			ATP10A	GBE1; SLC12A1; SLCO1C1	ENTPD2	PRODH; SI	GALC; GBE1; PAH; SLC25A13	ACADVL	DPAGT1
MGAT5	29	AOX1; ENTPD2; KMT2C	BBOX1; PIK3R3; SLC26A2	GYS2; HLCS; PIK3C3; SLC12A1; SLC36A1	NOS3; PIK3C2G; PKM; PTEN; SLC26A4; UGT2B4	ACADVL; PLCG1		DPAGT1; SLCO1C1	CTSA; TPO	MIA3		CYP2C8; GBE1; SLC25A13	PLCB3		AMPD2
SLCO1B1	29	GALNT8	ATP6V1B2; CEL; PTEN; SLC12A4	ABCC5; CHIA; CHST1; DGKI; ENTPD6; EPX; HLCS; MAN1A2; PDE6C; SLC25A6; SLC5A7; TPSD1	ATP8A1; LCAT	ACADVL; FMO4; PLCG1	ST3GAL4	MECR	B3GNT5; CEL			DOT1L; DPAGT1; TRHDE
UQCRQ	29		CEL; CTSA; DNMT1; GCDH; NNT; SLC18A2; ST3GAL5	ALDOA; CYP4X1; DUOX2; MGAM; PDE6C; PHGDH; PIK3C3; PRODH2; SLC23A2	APOB; PKM; SLC26A8		KMT2C		ABCC8; XYLT2		FASN; UGT2B28	PLOD1; SLC27A3; SLC4A10	ANPEP; CTPS2
AMDHD1	28		BBOX1; DPAGT1; HKDC1; PLCE1; SLC12A4; SLC15A2; SLC9A1; SYNJ1	EPHX2; GUCY2C; LIPC; MAN1C1; MOGAT1; UROC1	AHCY; SLC12A1; SLC25A12		FPGS; HSD17B3; MGAM; PLD2		CEL	LRP2	XYLT2	PIGB; PIK3CB; SLC27A3; SLC2A14
EPX	28	ALOX15; AOX1; DPAGT1; KMT2C	ATP4A; CANT1; GAD1; NEU2; SYNJ2	LIPC; MAN1A2; SLC36A1; ST6GALNAC1	CYP51A1; SLC16A3; SLC25A12	PLCG1	INPPL1; PIGF	MECR; SLCO1C1	ACSS3; SI	MIA3	DPAGT1		FMO1; MTHFD1	DPAGT1
FLAD1	28	AADAC; CTSA; DPAGT1; LRP2	ABCC9; AMD1; ATP4A; BSG; HKDC1; NEU2; RRM2B; SLC23A2; SLC4A8	ADH6; ALOX15B; SLC25A12; TRDMT1	AKR1D1	SLC29A3	INPPL1	DPAGT1; MTHFD1	CTSA; SI; SLC28A2	LRP2		PLOD1			AMPD2
FUT1	28		AGMAT; ENTPD2; KMT2C; PIK3R3; PLCE1; SLC15A2	ADH6; EPX; FMO3; GAD1; GUCY1A2; LRP2; PHEX	NOS3; SLC26A8; TPO; UGT2B4			MTHFD1	ADCY5; PIK3C2A		CD36; LRP1	DPAGT1; PIGB; SLC3A2; SLC4A10	ANPEP	ENGASE
GPX3	28	ALOX15; DPAGT1; KMT2C	ADCY7; AMD1; APOB; CYP4F2; EPX; NADK	AASS; CHIA; CPS1; DGKB; MAN2A1; PHEX; PLCG1; SLC5A10	PIK3R1	ACADVL	PIGF; PTEN	VNN1	ALG6; B3GNT5		SCP2	ALDOC; CPS1; SERPINA3
PCCB	28	KMT2C	NDST4; NEU2; PI4KA; ST3GAL5	ALDOA; ATP6V1A; CYP26B1; GALNT13; LRP1; MTR; PIGN; PIK3C3; PLCH1; SLC25A6	ATP2B4; NOS3		ST3GAL4		APOB; PRODH2; SLC20A1; SLC28A2			FASN; GALNT10; PIGO; PIK3C2G; SLC3A2; TRHDE
ALAS2	27	ENO3; LRP2	CEL; PDE4A; PLCE1; RRM2B; SLC15A2; ST3GAL5	ADA; CYP4X1; DOT1L; GPAM; PDE6B; PIK3C3; SLC5A12	AKR1D1; SLC22A5		UPP1		PIGO; SLC28A2		SLC15A2	DPAGT1; HAL; PDE9A; PIGB; SLC4A10	FMO1
ATP5PB	27	ACADVL; ALOX15	ATP6V0A4; CYP4F2	ATP10A; CHST1; CYP26B1; DGAT2; GAD2; PDE1C; PDE4D; PLCG1; SLC14A1; SLC23A2; SLC25A12; SLC8A3; UROC1	ME3; SERPINA3	KMT2C	MTR; PIGF		GBE1; PTGIS; UGT8			DUOX1				LRP2
B4GALT5	27	CHIA; ENO3; KMT2C	CEL; CTSA	CA4; DUOX2; GALNT13; HAO1; PLCB3; PTGIS; SI; SLC12A1; SLC36A4	PDE6C	ACADVL; PEPD; PLA2G4E	PIGF		PIK3C2A; PRODH2; SETDB2; SLC20A1	ENTPD2		GALC; XYLT2	ACACA
COX7C	27	ALOX15; SLC2A9	ACE; AMD1; CYP4F2; DGKH; PLD2; SLC25A4	AASS; CPT1B; LRP2; PIK3CA; PIK3CG; PRODH2; SETDB1; SLC27A6	TPO		SLC4A3	VNN1	CHPT1; PIK3C2B; SETDB2			CYP2C8; DUOX1; PDE9A	ANPEP; FMO1
CUBN	27	ENO3; HGD	ACE; APOB; CEL; EHMT2; IMPDH1; PRDX6; SYNJ2	ALDOA; CA4; CPA6; CTPS1; GAD1; PDE6C; PHGDH; SLC36A1		ACADVL	UPP1		PIK3C2A; PTGIS; SLC27A3; SLC28A2		SLC15A2	ACACB; PDE9A; SLC27A3
GGCT	27	ABCG5; CTSA	ABCC9; CANT1; RRM2B; ST3GAL5; SYNJ1; TRDMT1	ACSS3; CYP11B1; HAO1; KL; SETDB1	APOB; DGKI			SLC22A2	CHPT1; CTSA; PDE6A		SCP2; SI; SLC15A2	ACADVL; GALNT10; MVK; PAH	FMO1
GLUD1	27		GAMT; SLC4A8; TRDMT1	ABCC5; CHIA; CHST1; CPT1B; GUSB; KL; MAN1A2; PLCG1; PRODH2; SLC36A4; SLC4A3	ALPI	FMO4	KMT2C	SLC22A2	CEL; GBE1; PRODH2; PTGIS; SYNJ2	SLC25A13	SLC34A2	CDS1; SLC6A6
GPX2	27	ACOX1; ATP8A1; SLC2A9	AK7; CYP4F2; IPMK; KMT2C	CA4; CYP4F11; HAO1; LIPC; LRP2; PDE6B; PHYH	ATP8A1	PLCG1	MTR; PIGF; UPP1		SLC1A7; SYNJ2	MIA3		HAL	ANPEP; RDH10		CTPS2	ACACA
HMBS	27	ABCG5; ACADVL; CHIA; GANC; KMT2C; PLD1	ACACB; CYP4F2; PLD2; SLC4A8	ABCC4; ATP1A4; DGAT2; DGKB; DNMT3A; DUOX2; GALC; PLCE1; PTGIS	DNMT3A; FGA			MECR	SLC12A1; SLCO1C1	PGM3		MVK				LRP2
HMOX2	27		AK2; SI; SLC12A4; SYNJ2	ABCC5; ADCY10; CDS1; CYP4F11; GAD1; GUCY2C; PDE4B; PLCE1; SETDB1; SLC52A1	AKR1D1; PIK3R1; PTEN		MTR	MTHFD1	ADCY5; PDE6A; PTGIS; SI		SCP2	PIGB; PIK3CB	ACACA
IDUA	27		ACACB; ALG12; AMD1; ATP6V1B2; CA6; SLC25A17; SLC27A5	ATP6V1A; CA4; EPX; GUCY2C; NDUFV1; PDE4C; SLC27A2; ST3GAL6; TPSD1	ATP1A1; SLC16A3		MTR; UGT2B7		GBE1		SCP2	SERPINA3; SLC27A3; SLC29A3; SLC6A6		DPAGT1
LALBA	27	GANC	ABCC9; CEL; CTSA; CYP4F2; GAMT; NDST4	CEL; CHIA; DPYSL3; EPX; FMO3; MAN1C1; SLC52A1; UROC1	NOS3; PKM; TPO		MGAM	MTHFD1; SLC22A2	ADCY5; SETDB2		SI; SLC15A2; SLC34A2					LRP2
PDXK	27	ABCG5	ACACB; AK2; AMD1; CANT1; EHMT2; PI4KA; SLC27A5; SLC29A3	CPT1B; PLCE1; PRODH2; TRDMT1	ATP2B4; DGKI; FGA	ACADVL	UPP1		ADCY5; NPR2; PDE6A; PIK3C2A; SLC28A2			SLC12A2; SLC27A3; SLC3A2		ENGASE
PIK3CB	27	ALOX15	ACE; ATP6V0A4; GAMT; SLC18A2	ALOX15B; DGAT2; LRP1; PTGIS; TPTE2	ATP2B4; PDE6C; PKM; SLC22A5; SLC26A4	PLA2G4E			ABCC8; CHPT1; SLC27A3	MIA3; SYNJ2	DPAGT1; PRODH; SI	SLC2A14; TRHDE			SLC29A3
SEPHS1	27	ENO3	ALDH2; BBOX1; CD36; DLST; PRDX6; SLC25A17; ST3GAL5	DGKI; ENTPD2; GAD2; PDE6B; PLCB3; SLC5A10; TPSD1	ATP2B4; PIK3C2G; SLC12A1; SLC16A3	SLC3A2	PIGF				SLC15A2	DPAGT1; HKDC1; PIK3C2G; SLC16A7		DPAGT1
SLC15A3	27	AADAC	ADCY7; BSG; EHMT2; GCDH; SLC18A1; SLC27A5	AK5; CA4; CTPS1; MIA3; PHEX; PRODH2; SLC29A2; SLC4A3; SLC8A3; TDO2	ACACB; SLC12A1; SLC25A12				APOB; CTSA; NPR2			ACADVL; GALC; SLC4A10				ACACA
SLC26A6	27	ENO3	ADCY6; AGXT2; ALG12; APOB; ATP6V0A4; PLCB2; SLC4A8; ST3GAL5; SYNJ1; TK1	ADCY8; ALDH1L1; CEL; CTPS1; CYP4X1; GAD1; GUCY1A2; PLCE1; SLC25A6; TPTE2	CYP51A1; ME3		UGT2B7		PIGB			GBE1	ACADVL
SLC43A1	27	CHIA	CUBN; MTHFD1; PLCB2; PLCE1; SLC15A2; SLC18A2	ADA; ALDOA; CHIA; GPAM; MAN1A2; PDE11A; PLCE1; UROC1	HS3ST2; SLC26A4	ACADVL			PIK3C2B; SLC12A1	FASN; SLC25A13	SLC27A6	GBE1; HAL; KMT2C; SLC29A3
ACP2	26	KMT2C	ADCY7; ATP6V1B2; CYB5R2; GAMT; LOXL2; PIK3CG; PRDX6	ACSL6; CPA6; GUCY2C; MGAM; PHEX; SLC29A2; TDO2	ACOX1; CTPS2; PDE6C		LRP2	VNN1		FASN	FASN	GALC; HAL			PLCH1	ACACA
ACY3	26	KMT2C	CTSA; PRDX6	ADCY5; CYP4X1; DPYS; DUOX2; INPP4B; PDE4B; PHYH; SLC36A4; SLC5A10; SLC5A12; UROC1	NOS3; PDE4D; RENBP		MGAM; SLC4A3					PIGO; PLOD1; SLC25A13; SLC4A10	ACACA		CTPS2	ACACA
ADCY7	26	ACOX1	AGXT2; GAD1; IMPDH1; PLCB2; SLC9A1	CYP4X1; FMO4; GAD2; INPPL1; SLC29A2	KMT2C; PDE6C; SLC16A3; SLC22A5			MTHFD1	ACSS3; APOB	PGM3		ACACB; DUOX1; KMT2C; SLC29A3; TRHDE	FMO1	ENGASE
ALPL	26		ALG12; CA6; PIK3CG	CHST1; CPS1; CPT1B; CTPS1; CYP26B1; CYP4F11; LRP2; PDE11A; SLC12A7; SLC23A2	AKR1D1; RENBP; SLC26A8; TPO				CEL; KMT2C; NPR2; PRODH2		SLC15A2; UGT2B28	PIGO; XYLT2				LRP2
ATP6V1H	26	ENO3	AK2; ATP4A; CHPF2; PCCA; SYNJ2; UST	ATP6V1A; DUOX2; ENTPD6; GAD1; GUCY2F; KMT2C; PDE1C; PLCE1; SLC29A2	SLC4A10		HSD17B3; SLC4A3; UGT2B7		SLCO1C1; UGT8		SI	GALNT10; PTEN		DPAGT1
B3GNT3	26	GCLC		ACSL6; ALOX15B; GUCY2C; LIPC; PDE4C; PHEX; SLC29A2; TPSD1	ALPI; ATP8A1; PDE4D; RENBP; SLC26A8				ADCY5; CTSA; MAN2B1; PIGB; SLC1A7	MIA3; SLC25A13	CD36; FASN	CYP2C8; GALC; HAL
CHST7	26	ACADVL; KMT2C	CEL; MTHFD1; PCCA; PIK3R3; SLC25A4; SLC27A5	ENTPD6; EPX; GAD1; PDE6C; PIGN; SLC5A10	CYP7A1; LRP2; NOS3; SERPINA3; SLC4A10		SLC4A3		MAN2B1		SLC27A6; XYLT2	DUOX1; PIGB; SLC29A3
CYB5D1	26	PLD1	ADCY6; ATP6V0A4; ATP6V1B2; NADK; NDST4; SLC4A8; SYNJ1; TK1	CYP4F11; GUSB; PLCB3; PPA2	AKR1D1; ATP8A1; NOS3	KMT2C	FPGS; SLC4A3		INPPL1; SLCO1C1		LRP1	B3GNT5; CDS1; GALNT10		ENGASE
CYP2J2	26	ACOX1	ACACB; ATP6V1B2; BBOX1; CYP4F2; PCCA	ADCY5; DUOX2; MAN1A2; MTHFD1L; PDE6C; SLC12A7	PDE4D	FMO4	ST3GAL4	DPAGT1	SLCO1C1; TPO	MIA3	DPAGT1; SLC15A2	ACADVL; B3GALT4; CPS1; GALNT10	CTPS2
CYP46A1	26	AOX1; KMT2C	ATP4A; CEL; PIK3CG; PRDX6; RRM2B; SLC12A4	ATP6V1A; CHST1; CPT1B; CYP26B1; EPX; NPR1; SLC36A1; SMPD3	ME3; PKM	PLA2G4E	SLC15A2	SLCO1C1			CD36; LRP1; SCP2	TRHDE; XYLT2
DDC	26	DPAGT1; ENO3	ADCY6; CANT1; EPX; HKDC1; IMPDH1; SLC23A2; SLC27A5	ACSL6; ALDOA; CHST1; CPA6; GALC; PDE4C; PLCH1; ST6GALNAC1	KMT2C; RENBP	PLA2G4E			SLC12A1		SCP2; SLC34A2		PLCB3	ENGASE		ACACA
DGKE	26		AGL; NDST4	CYP4X1; DOT1L; GALC; GALNT6; KL; MAN2A1; MTHFD1L; NPR1; SLC5A11; ST3GAL6	ACACB; AKR1D1; DGKI; PDE6C		MTR; SLC4A3		PRODH2; SLCO1C1		CD36; PRODH	FASN; GBE1; INPPL1; PLOD1
DPYSL3	26	ENO3; GALNT8; SLC2A9	DBH; ENTPD2; PCYT2; PIK3R3; ST3GAL5	AOX1; CPT1B; MOGAT1; PDE6B; PIK3CG	AKR1D1; CTPS2; LCAT; SLC25A12; TPO		MGAM; PIGF		ALG6; PIGB			FASN; KMT2C	ANPEP; RDH10
ENPP7	26	ENO3	ADCY6; CHPF2; DNMT1; PIK3R3; PLCB2; PRDX6; SLC23A2; ST3GAL5	DOT1L; EPHX2; PDE11A; PDE4D; PIK3CG; SLC12A7; SLC8A1; UROC1	LCAT; RENBP; SERPINA3					PGM3		GBE1; PLOD1; XYLT2	MTHFD1			LRP2
ETNK1	26		CA6; DLST; DNMT1; INPPL1; NEU2; NNT	ABCC4; CYP4X1; FMO4; SLC5A12	ATP8A1; PDE4D; PDE6C; PIK3R1		FPGS	DPAGT1	CEL	KMT2C; MIA3; PGM3	FASN; UGT2B28	CDS1; LRP2; PTEN				ACACA
GAA	26	HGD	CEL; GAD1; GCDH; IMPDH1; PLD2; SLC4A8; SYNJ1	CTPS1; CYP26B1; DUOX2; EPHX2; EPX; PDE6C; SLC5A7	AHCY; NOS3; SERPINA3; SLC12A1				SLC12A1; SLC27A3	KMT2C; MIA3		ENTPD2; SLC6A6	ANPEP
GAD1	26		DNMT1; GCDH; SLC9A1	ALDH1L1; DGAT2; MIA3; SLC43A2; TPTE2	FGA; PIK3C2G; PIK3R1; SLC25A12	KMT2C	INPPL1	MECR	TPO	LRP2	CD36; PRODH; SCP2	CYP2C8; LRP2; PDE9A; SLC2A14	ANPEP	ENGASE
GALNT6	26	ACADVL	ALG12; DNMT1; GAMT	CEL; CHIA; LRP2; NDUFV1	PDE4D; RENBP; SLC16A3; SLC25A12		KMT2C; MGAM		PIGB; UGT8	MIA3	DPAGT1; SCP2; UGT2B28	ABCG5; B3GNT5; GBE1; PIK3R1; SLC25A13			SLC29A3
GALNT8	26	ALOX15	ADCY7; CTSA; EPX; SLC12A4	ADCY5; ALDH1A2; CTPS2; GUCY2C; LIPC; MAN1A2; MAN1C1; SLC27A6; SLC36A1	ELOVL2; PDE6C		MTR	SLCO1C1	PRODH2; SLC28A2	ENTPD2; XDH		CDS1; SLC2A14; SLC4A10	ACACA
HS2ST1	26		CEL; EHMT2; FASN; GCDH; PI4KA; PLCB2	ADA; ADH6; CEL; DGAT2; DPYSL3; EPHX2; GUSB; LRP1; PDE6B; SLC12A7; SLC27A6	AHCY; HS3ST2; SLC26A4; UGT2B4				KMT2C; PDE6A			PAH; PIGB	ACACA
HS3ST5	26		AK2; NEU2; PRDX6; SGSH; TK1	CHIA; CTPS2; GAD2; GUSB; HLCS; LDHAL6B; UROC1	ATP2B4; ENTPD2; FGA	SLC3A2			GBE1; SLC28A2		PRODH; XYLT2	GCNT4; HAL; SLC12A2; SLC27A3; SLC2A14				LRP2
INPP5B	26	GCLC; LRP2	AGL; ATP6V1B2; GAMT; LOXL2; PLD2; SLC23A2; SYNJ2	ADA; CYP4X1; ENTPD6; PLCH2; PPA2; PTGIS; SLC52A1; SLC5A11; ST6GALNAC1; TPSD1	LCAT; SLC25A12		MTR; PTEN					CYP2C8; PDE9A			SLC29A3
LTA4H	26	AADAC; DPAGT1	ABCC9; MTHFD1; PLCE1; SLC15A2; SLC18A1; SLC23A2; SLC4A8	ENTPD2; GALNT13; MGAM; PDE6C	CTPS2; DNMT3A; PDE4D		KMT2C; UPP1	ATP10A; SLC22A2	SLCO1C1	ENTPD2; MIA3; XDH	SLC27A6	SLC52A1
NMNAT3	26	ATP8A1; DPAGT1; ENO3	AMD1; CYB5R2; DGKH; IPMK; SLC12A4; SLC18A1	ALDH1L1; DPYSL3; GUCY2F; PDE4C; SLC5A12	KMT2C		FPGS; MGAM; SLC15A2; UPP1		CTSA			GCNT4; HKDC1; LRP2; PIK3CB	CTPS2			LRP2
OCRL	26	AOX1; ENPP3	ALDH2; CANT1; CYP4F2; DGKD; IMPDH1; PCCA; SLC9A1	DPYSL3; NT5C1A; PDE1A; PLCE1; PLCH1; SARDH; SETDB1; TYRP1	HS3ST2; SLC16A3; SLC26A4; TPO		MTR		PDE6A	FASN	SLC15A2		ACACA
PDE11A	26	CHIA; CTSA; SLC2A9	CD36; GCAT; SLC18A2; SYNJ1; TK1	CYP11B1; DGAT2; FBP1; GUCY2F; PDE11A; SLC25A12	RENBP; SLC25A12	FMO4; PLA2G4E; PTEN			GBE1; INPPL1; PDE6A; SLC12A1; SLCO1C1			SLC25A13				LRP2
PI4KB	26	ABCG5	DGKH; EHMT2; GCAT; NDST4; PRDX6; SYNJ2	ALDH1L1; PLCH2; SLC27A2	RENBP; SLC16A3; SLC22A5	PLA2G4E; SLC29A3			GBE1; PIK3C2B; SLC20A1; SLC27A3; XYLT2		UGT2B28	CPS1; CYP2C8; PIGB; TRHDE	FMO1
PLCXD2	26		AGL; ATP6V0A1; CHPF2; DOT1L; PLCE1; PLD2; PTEN; RRM2B; SLC15A2; SYNJ1	CYP26B1; EPHX2; GAD1; KL; PDE4C; PIGN; SLC25A12	CYP51A1				ALG6; SLC20A1	ENTPD2		PIGO; PIK3CB; SLC16A7	RDH10		AMPD2
PNLIPRP1	26	ALOX15	ADCY7; AK2; CA6; CYB5R2; IMPDH1; NEU2; PRDX6; SLC23A2	ATP1A4; CDS1; EPHX2; GAD1; PIK3C3; SLC12A7; SLC23A2	NOS3; PIK3C2G		HSD17B3; MTR; UGT2B7			SLC25A13	XYLT2	B3GNT5; GALNT10		ABCG5
PPA1	26	CTPS2	CD36; PLCE1; TK1	ADCY10; ALDH1A2; CTPS2; PIGN; PLCH1; PPA2; SLC12A1; SLC52A1	CYP51A1; ME3; SLC25A12		ACADVL	SLCO1C1	ACSS3; CHPT1; SLC28A2; TPO; UGT8		PRODH	DOT1L; PLOD1	ACADVL
PPT2	26	CHIA	ALG12; BBOX1; INPPL1; LOXL2	CYP11B1; DUOX2; GUCY2F; PHGDH; SLC23A2; SLC5A10	ACOX1; ELOVL2; PDE4D		SLC15A2		APOB; MAN2B1; SETDB2; SLC28A2		XYLT2	CPS1; DOT1L; DUOX1; PIK3CB; SLC3A2	MTHFD1
PTGES	26	KMT2C	ABCC9; ADCY6; ATP4A; ATP6V1B2; DOT1L; SLC4A8; SYNJ2	KYNU; PDE4D; PHEX; PIK3CA; SLC29A2	PKM; SLC12A1; SLC26A8	PLA2G4E	UPP1	DPAGT1; MECR				B3GNT5; CDS1; CYP2C8; SLC2A14	CTPS2; PLCB3
RDH13	26		ADCY6; PLCB2; SLC25A4; UST	ABCC5; ACSL6; CTPS2; CYP4X1; GUSB	ACOX1; SLC25A12; UGT2B4	PLA2G4E	INPPL1; MGAM	SLC22A2	CHPT1	ENTPD2; LRP2	SCP2; XYLT2	FASN; PIGB	PLCB3	ABCG5	AMPD2
SLC26A9	26	LRP2	ATP4A; BSG; DGKH; SLC15A2; ST3GAL5	ACSL6; ADCY5; DNMT3A; EPHX2; GALC; GALNT13; PDE11A; SLC25A12	HS3ST2	ACADVL; PLCG1		MECR; SLC22A2	PRODH2; SLC12A1; SLC20A1; XYLT2			B3GALT4; CDS1; GBE1
SLC2A12	26	ENPP3; GCLC	ABCC9; AK2; CA6; CEL; GAMT; HKDC1; MGAM; NEU2; PDE4A; ST3GAL5	ALDH1A2; ATP2B1; CPS1; FMO4; PDE6B; PIGN; PLCH1; PRODH2; SARDH	KMT2C			ATP10A	SLC20A1	XDH				DPAGT1
ST3GAL2	26		AK2; ATP6V1B2; GCDH; LOXL2	CDS1; DPYS; GUCY2F; GUSB; MAN1A2; MOGAT1; SLC14A1; TPSD1	ACOX1		FPGS; MGAM; ST3GAL4	SLC22A2	ACSS3; ALG6; PDE6A		CD36; SI; SLC34A2; UGT2B28	DOT1L; SLC3A2
UCKL1	26		ADCY7; BSG; CHPF2; EPX; SLC12A7	ABCC5; AK5; CA4; CYP4F11; GUCY1A2; MOGAT1; MTHFD1L; PDE1C; PHEX; SI	ME3; PDE4D; RENBP; SLC25A12			ATP10A	ADCY5; PDE6A	ENTPD2	FASN	DOT1L; SLC29A3
ABCA1	25	ENO3	ADCY6; ADCY7; BBOX1; CANT1; INPPL1; IPMK; NADK; TK1; UST	DOT1L; NT5C1A; SLC4A3	DNMT3A; ENTPD2; PKM	FMO4	FPGS	VNN1	CTSA		ABCB4; SLC34A2	GALNT10		ABCG5		ACACA
AGPS	25	CTSA	AGL; PIK3R3	ALDH1L1; CHST1; DGAT2; PLCE1; PLCG1; SLC4A3	ATP2B4; SLC22A5		INPPL1	ATP10A	B3GNT5; INPPL1; SETDB2		CD36; PRODH; SLC27A6	FASN; PIK3CB; SLC29A3; SLC3A2		ABCG5		ACACA
ALAD	25	ACADVL; KMT2C	AGL; CYB5R2; DGKZ; DNMT1; PLCE1	ALDOA; CHIA; DPYSL3; PIK3C3; SLC29A3; SLC43A2	NOS3; RENBP	SLC3A2	FPGS; MGAM		PDE6A; SLC1A7	PGM3; SYNJ2	SLC15A2; SLC27A6; UGT2B28
ALDH1B1	25		ATP6V0A4; CTSA; PIK3R3; SLC18A1; SLC27A5	ADA; ATP1A4; CYP4F11; INPP4B; MAN2A1; PIGN; SLC29A2; SLC5A12; SLC8A3	ATP8A1; TPO		FPGS; KMT2C; PIGF				SLC34A2	APOB; DOT1L; ENTPD2	KMT2C; MTHFD1
ALPP	25	ACOX1	DGKD; DLST	ALDOA; ATP2B1; CYP26B1; EPX; FMO3; KYNU; NT5C1A; PHEX; PRODH2	PIK3C2G; SLC26A4; TPO	FMO4	SLC15A2			XDH	SLC15A2	CPS1; GALC; PIK3CB; SERPINA3; SLC3A2				LRP2
CHPF	25	GCLC; KMT2C	AMD1; CUBN; KMT2C; PCYT2; PLCB2; SLC9A1	CA4; NPR1; PDE4C	UGT2B4	PEPD	ACADVL; MTR; PTEN	SLCO1C1	NPR2; SYNJ2	SYNJ2	SLC15A2	CDS1; CPS1; KMT2C; PAH
CHSY3	25	ACOX1	ALG12; RRM2B; SPHK2	ADCY8; CPT1B; DUOX2; INPP4B; PIK3C3; SLC14A1; SLC43A2; SLC52A1; SMPD3	ACOX1; CTPS2; ME3; SI				CEL; CHPT1; CTSA; SYNJ2			APOB; ENTPD2; GALC; SLC52A1
CLTRN	25		IPMK; NNT; PIK3CG	ALOX15B; CHIA; EPHX2; NT5C1A; PLCG1; PLCH2; PTGIS; SLC52A1; ST3GAL6; UROC1	FGA; HS3ST2; SI	PLCG1			B3GNT5; PIGB; PIK3C2A; SLC1A7		ABCB4; XYLT2			DPAGT1		ACACA
COQ6	25		ATP4A; PIK3CG	CA4; CUBN; GALNT6; GPAM; HLCS; MAN1C1; NPR1; PLCE1; SLC4A3	CYP51A1; PDE6C; TPO	FMO4			APOB; SLCO1C1	SLC25A13		ALDOC; CYP2C8; DOT1L; LRP2; PIK3CB	MTHFD1	ENGASE
COX6C	25	KMT2C; PRDX6	ADCY6; CD36; CHPF2; GCDH; IPMK; SLC25A17	ACSS3; FBP1; FMO4; LIPC; PHEX; SLC29A2; SLC8A3	UGT2B4		HSD17B3; KMT2C; LRP2		CEL; SLC1A7		CD36	CYP2C8; PIK3CB	ACACA
CYP2E1	25	CTSA; ENPP3	BSG; CEL; CYP4F2; GAMT; LOXL2; NDST4; NEU2; PIK3R3; SLC25A4	ATP6V1A; FMO3; PDE11A; PDE1A; SLC12A7			INPPL1; PIGF; SLC4A3	SLCO1C1			FASN	PIGB; SLC3A2			SLC29A3	ACACA
CYP4B1	25	CTSA	ACACB; ATP4A; CA6; ENTPD2; IPMK; MGAM; PIK3R3; PLCB2; SLC25A17	CPA6; GUCY2F; GYS2; HLCS; INPP4B; SLC29A2; ST3GAL6	DGKI; KMT2C				SLC1A7	SLC25A13		APOB; HAL; LRP2		ENGASE
ENTPD8	25	ACOX1	BSG; CD36; GAD1; GCDH; PCCA	ACSS3; ADH6; ATP1A4; CYP7B1; DGAT2; DUOX2; FMO4; KYNU; MTR; SLC12A1; SLC23A2	SLC12A1		ACADVL		SETDB2; TPO		ABCB4	B3GALT4; SLC25A13	FMO1
GALNT1	25		BSG; CTSA; CYP4F2; GAMT; GCDH; NADK; PLD2; SLC25A17; SYNJ1	EPX; PDE6C; PLCE1; PLCL1; SLC29A2; SLC52A1	SI		PTEN; UPP1	MTHFD1	PIK3C2A	KMT2C	LRP1; XYLT2	SLC6A6		ENGASE
GLYAT	25	ENPP3	CYP4F2; PDE4A; PRDX6	ABCC4; ABCC5; CA4; DGKI; EPX; GAD1; KL; MAN1A2; MGAM; PDE6C; SLC52A1				ATP10A	ACSS3; ALG6; CTSA; GBE1; SI	XDH	CD36	CYP2C8; HAL
GPX1	25	ENO3	AGL; AK7; ATP4A; GCAT; HKDC1; TRDMT1	CHST1; DOT1L; GPAM; HAO1; MAN1C1; NDUFV1; PIK3C3; SLC25A6	ENTPD2; SERPINA3		SLC4A3; UPP1		PDE6A; PIGB; SETDB2			ACACB; CYP2C8; SLC2A14
HMGCL	25	AADAC; CHIA; SLC2A9	EPX; MTHFD1; PRDX6; TK1	PDE4D; SLC5A12; SMPD3	ALPI; APOB; PDE6C; SLC26A4				ACSS3; SLC28A2		LRP1; SCP2	ACACB; SLC12A2; SLC2A14; SLC3A2		DPAGT1; PTEN		ACACA
MAOB	25	CTSA	CANT1; CUBN; DNMT1; NEU2; ST3GAL5; SYNJ2	ABCC4; ACSL6; ADCY10; ADH6; CHIA; FMO3; NDUFV1; PDE9A	AKR1D1; HS3ST2; UGT2B4		MTR	MTHFD1	ACSS3; NPR2; SLC12A1		SLC27A6	CTPS2
ME3	25		CEL; CYB5R2; ENTPD2; GCDH; PRDX6; ST3GAL5	ALOX15B; CHIA; CPT1B; GALNT13; ST3GAL6; ST6GALNAC1; TYRP1	ATP8A1; CTPS2; SLC12A1; SLC4A10				GBE1		FASN	B3GALT4; B3GNT5; DOT1L; HAL; MVK; PIK3CB
MIA3	25		ACACB; AK2; BBOX1; DGKH; DLST; GCAT; GCDH; KMT2C; NADK; NNT; SYNJ2	CPT1B; PDE4D; PDE6B; SETDB1; SLC12A7; TPTE2	ATP8A1; LCAT; SLC16A3; UGT2B4				CEL; SLC1A7			PIGB; PIK3C2G
MMUT	25	HGD	CA6; SGSH; SLC12A4; SLC15A2; SYNJ1	CHIA; EPHX2; GALNT13; GUSB; PDE6C; TDO2	ALPI; DGKI; PTEN; SLC22A5	PEPD	FPGS	SLC22A2	ACSS3; INPPL1		ABCB4	SLC6A6; TRHDE	ANPEP
MTHFD2L	25	ABCG5; ACADVL	ADCY7; AGXT2; SLC25A4; ST3GAL5; TK1	GYS2; HLCS; KL; PIK3C3; ST6GALNAC1; TDO2	ATP2B4; LRP2; PKM		FPGS; PIGF	SLC22A2		PGM3; SYNJ2	SLC34A2; UGT2B28	GALC; SLC27A3
MTMR3	25	CTPS2; CTSA	ACE; ADCY6; AGL; GAMT	APOB; CDS1; KYNU; PIGN; SETDB1; TDO2	RENBP	PLCG1	INPPL1	SLC22A2	CHPT1; SLC1A7	ENTPD2; XDH	SCP2	CPS1; LRP2; PAH				ACACA
NT5C1A	25	PLD1	CA6; DLST; PLCE1; PTEN; SYNJ1	ATP10A; DGAT2; DUOX2; GAD2; LRP2; PDE6B; SLC12A1; SLC29A2; TDO2	DNMT3A; UGT2B4	SLC3A2	INPPL1			LRP2	PRODH	HAL; HKDC1			PLCH1	LRP2
NUDT2	25	ACADVL	AMD1; CEL; GAMT; NDST4	CEL; LRP2; SETDB1; SLC29A2; SLC5A11	AHCY; KMT2C; SI; UGT2B4				INPPL1; PIK3C2B; SLC27A3; TPO	MIA3	LRP1; SCP2; XYLT2	ENTPD2; GALNT10		ENGASE
OXCT2	25		CANT1; GAMT; IMPDH1; SLC27A5	ACSS3; ATP2B1; CA4; DGKB; GUCY1A2; INPPL1; PDE4C; PRODH2; SLC23A2; SLC4A3; SLC5A10; TRDMT1	SLC26A8		ST3GAL4	SLC22A2	PRODH2	SLC25A13	SLC34A2	SLC27A3	CTPS2		AMPD2
PGM2	25	ABCG5; ENPP3; ENTPD2	ATP6V0A4; DGKH; INPPL1; UPP1	ABCC4; ACSS3; ADH6; DGKI; DNMT3A; MAN1A2; MAN2A1; PDE6C; PDE9A; PHEX	ATP1A1; ENTPD2	ACADVL			ABCC8; GBE1; PIGB; TPO			GBE1
PHYH	25	ENO3; PLD1; SLC2A9	PLCB2; RRM2B; SLC12A7	ABCC4; DOT1L; FMO4; INPP4B; PDE10A; TPSD1		PLA2G4E	HSD17B3; INPPL1; MTR		ABCC8; SLCO1C1		PRODH; SCP2; SI	B3GNT5; GALC; PDE9A; SLC25A13
PLA2G1B	25	AOX1	SLC12A7; SLC15A2; SLC25A4	ATP6V1A; CPA6; GALNT13; PDE6C	CYP51A1; DNMT3A; PIK3C2G; SLC26A4		ST3GAL4		B3GNT5; MAN2B1			ALDOC; B3GALT4; ENTPD2; GBE1; HAL; PIGB	ACADVL; FMO1	DPAGT1	CTPS2
PLA2G2E	25	GANC	ABCC9; ATP6V0A4; CANT1; INPPL1	FBP1; GALNT6; PLCH2; PRODH2; SLC29A2; TDO2	SLC22A5; SLC4A10		ACADVL; KMT2C		ADCY5; PIGB; SETDB2	LRP2; MIA3; XDH		ACADVL; PAH; PIGB	ANPEP
PLPP2	25	ENO3; PLD1	ATP6V0A4; SLC18A2	ABCC5; ACSS3; ALDH1A2; CHIA; CTPS2; KYNU; PLCL1; PTGIS; SETDB1; SLC12A1; ST6GALNAC1	PTEN		PLD2; PTEN		ALG6	FASN	SLC15A2; UGT2B28	ACACB; SLC16A7; SLC29A3
PPCDC	25	AOX1; KMT2C	ATP6V1B2; CD36; DGKD; DLST; PLCB2; PRDX6; TK1	ATP1A4; FMO3; GUCY2F; HLCS; PLCH2; PPA2; SLC23A2; SMPD3	SLC26A8			MTHFD1	NPR2; PDE6A; SLC20A1; SLCO1C1		ABCB4		ACACA
PPOX	25	ATP8A1	CA6; CYP4F2; NADK; SLC23A2; SLC4A8	ATP1A4; CYP26B1; LRP1; PHEX; PIGN; PLCE1; PLCG1; SLC29A3; TDO2	SLC16A3	FMO4			CEL	FASN	SLC15A2	ACACB; APOB; CYP2C8; DUOX1; SLC4A10
PSAT1	25		ALG12; BBOX1; DBH; PI4KA; SLC25A17; SLC27A5	ADA; FBP1; HAO1; MOGAT1; NDUFV1; SLC36A4; TDO2	PIK3C2G; SLC4A10		KMT2C; SLC15A2; UPP1		APOB; INPPL1; MAN2B1			CTPS2; FASN; GCNT4		DPAGT1
PTPMT1	25	GALNT8; GANC	DNMT1; IPMK; NEU2	ADCY5; AK5; GALNT13; MIA3; PDE4B; PLCH1; SLC5A12	AKR1D1; PKM		KMT2C	MECR	MAN2B1; SLC28A2		ABCB4; PRODH	B3GALT4; CDS1; DPAGT1; FASN; SLC52A1
PYCR3	25	ABCG5; ALOX15; ATP8A1	ALDH2; CANT1; DNMT1; EHMT2; EPX; PLCB2; SLC25A4	LRP1; MTHFD1L; PDE4B; SLC29A3; SLC5A10; TPSD1	SI	FMO4; KMT2C		SLCO1C1	ABCC8		SLC15A2	CDS1; HAL			CTPS2
SDHB	25		ALG12; AMD1; CA6; LOXL2; PIK3CG; PLCB2; PRDX6	ADH6; KMT2C; NDUFV1; PDE4C; PPA2; TPSD1	NOS3; PIK3C2G	SLC3A2	ACADVL; HSD17B3		PTGIS; XYLT2		DPAGT1; SCP2; UGT2B28	HAL	CTPS2
SLC22A13	25	ATP8A1; ENO3	DGKD; LRP2; RRM2B	ACSS3; CPT1B; DPYS; PDE1A; PRODH2	APOB; FGA; HS3ST2; TPO	PLCG1		MTHFD1	B3GNT5; INPPL1	ENTPD2	FASN	ACADVL; B3GALT4; PIGO; SLC27A3; SLC2A14
SLC2A2	25		TK1	ALOX15B; DGAT2; EPHX2; GUSB; MAN1C1; MOGAT1; NDUFV1; NPR1; PHEX; PLCB3; PLCH2; PRODH2	PTEN; SLC12A1; SLC16A3	PLCG1	SLC15A2	DPAGT1	B3GNT5; MAN2B1		SLC15A2	ACADVL; CTPS2; XYLT2
SLC2A9	25	ABCG5; SLC2A9	EPX; SLC23A2; SPHK2	ALOX15B; CYP4F11; CYP7B1; PLCH2; TYRP1	ELOVL2; ENTPD2		FPGS	ATP10A	PIK3C2A; TPO		ABCB4; LRP1	HKDC1; PIGO; PIK3R1; SERPINA3; SLC29A3		ABCG5; PTEN
SLC52A3	25		AGL; PDE4A; SLC25A17; SLC9A1	ACSS3; ADH6; CHST1; DNMT3A; PLCH1; PRODH2; SLC12A7; SMPD3; TPSD1	AKR1D1; SLC25A12	FMO4	SLC15A2	DPAGT1	SLC28A2			DPAGT1; GALNT10; PIK3C2G; SLC6A6	MTHFD1	ABCG5
SLC5A11	25	ACADVL; ALOX15; CEL; GCLC	ALDH2; BSG; DGKD; GCDH; IPMK; PDE4A; ST3GAL5; SYNJ1	ALDH1A2; CDS1; DPYS; GALNT6; PDE4D	SLC12A1; SLC25A12	PLA2G4E		SLC22A2	XYLT2		SCP2			DPAGT1	AMPD2
TMEM91	25	SLC2A9	ACACB; CANT1; CYB5R2; DLST; HKDC1; PCYT2; RRM2B; SLC18A2	CDS1; CTPS2; MAN1A2; MOGAT1; PHEX; PHYH; SLC5A10	SLC26A8			SLCO1C1		KMT2C	SCP2	ALDOC; B3GNT5; CYP2C8; TRHDE		ENGASE
A4GNT	24	AADAC	ALG12; APOB; ATP6V0A4; DGKZ; SLC18A1; SYNJ2	ALDH1L1; CHIA; DUOX2; MAN1C1; PDE1A; PDE6C; SLC14A1; SLC36A4	ATP8A1; ENTPD2; SLC12A1			DPAGT1		SYNJ2	CD36; SLC34A2	CYP2C8; MVK
ABAT	24	PLD1; SLC2A9	APOB; DLST; PTEN; SLC25A4	PPA2; SARDH; SI; SLC12A1; SLC25A6	ACOX1; ATP8A1; NOS3; SERPINA3		MGAM; UGT2B7		SETDB2; SLC12A1		UGT2B28	KMT2C; LRP2; SLC3A2	CTPS2
ABCC4	24		ATP6V0A1; CANT1; DGKD; SLC12A7	ADA; ADCY10; ALDOA; GALNT13; INPP4B; PDE6B; SLC5A11; ST3GAL6	ATP1A1; CYP7A1; FGA; LRP2	SLC3A2	SLC15A2		ABCC8; APOB			TRHDE		DPAGT1	PLCH1	LRP2
ACSBG1	24	ATP8A1	ATP6V1B2; CHPF2; SLC23A2; UST	CYP7B1; GAD2; GPAM; GUCY2C; INPP4B; KYNU	ACOX1; ATP1A1; SI; SLC16A3	PLA2G4E	UGT2B7; UPP1		APOB; INPPL1; PDE6A			CDS1; SLC16A7; SLC25A13
ADK	24	ABCG5; DPAGT1	BSG; ENTPD2; GCDH; NADK; PCCA; UPP1	ADH6; CTPS2; MGAM; MTHFD1L; SETDB1	CYP51A1; ENTPD2; PDE6C; PTEN	KMT2C	ST3GAL4		CHPT1; CTSA; PTGIS; SLC20A1; SLC28A2
AGL	24	CTSA; KMT2C; LRP2	ADCY6; ST3GAL5; SYNJ2	ALOX15B; CPS1; CPT1B; FMO3; SLC5A12; TDO2; UROC1	ACOX1; AHCY		KMT2C		UGT8		XYLT2	ACACB; DOT1L; PIGO	ACACA	ENGASE	PLCH1
ALAS1	24	ABCG5; ACADVL	NDST4; PCYT2	ADH6; ALDH1L1; CPA6; GALNT13; GUCY1A2; GUCY2C; PHEX; PIK3C3; PLCE1; TPSD1	ATP8A1; CYP51A1; ELOVL2; KMT2C; PIK3R1		PIGF; UGT2B7			KMT2C		HAL	ACACA
ALDH3A1	24	ACOX1; KMT2C	ATP4A; GAMT; PIK3R3; SLC25A4; SLC4A8; TRDMT1	CA4; INPPL1; NPR1; SLC52A1	ENTPD2; LCAT; TPO		PIGF		APOB	KMT2C; LRP2; SYNJ2	SLC15A2	APOB	ACACA; PLCB3
ANPEP	24	ACADVL	ADCY7; AK2; CANT1; HKDC1; PDE4A; ST3GAL5	CPT1B; PPA2; SLC36A4	ME3; SLC12A1; SLC26A8		ACADVL		CHPT1		LRP1	ACADVL; APOB; FASN; GCNT4; MVK; SLC25A13			AMPD2	ACACA
ATP5F1D	24	CHIA	AGMAT; ALG12; CTSA; NDST4; PIK3R3; PLD2; RRM2B; SLC12A4; SPHK2	ADCY5; DPYS; INPP4B; MAN1A2; PLCE1; SLC52A1	DGKI; TPO		ACADVL		TPO			DOT1L; FASN; SLC6A6				LRP2
ATP5F1E	24	CHIA; GCLC; SLC2A9	AK7; CEL; DNMT1; HKDC1; PIK3CG; PIK3R3	CA4; DGKB; HAO1; MAN1A2; NPR1; SLC27A2	PDE6C; PIK3R1; SLC26A8; TPO			MECR		XDH		HKDC1; PIGB	CTPS2
CA14	24	AOX1; CTSA; GANC; PLD1	AGMAT; SLC18A1; SLC23A2; SLC9A1; SPHK2	MGAM; SLC36A1; SLC52A1; SMPD3					ADCY5; ALG6; MAN2B1; SLC1A7	KMT2C	DPAGT1; LRP1	MVK; PAH; PIGO	ACACA
CA5A	24	ENPP3	ALDH2; HKDC1	GYS2; MTR; RDH10; SLC12A7; SLC14A1; ST3GAL6; TDO2	ACOX1; SLC22A5; SLC26A4		KMT2C	ATP10A	ACSS3; ALG6		SLC15A2; UGT2B28	PIGB; PIK3C2G; PIK3CB; SLC12A2; SLC29A3
CA7	24	CHIA	DLST; EHMT2; PIK3R3	CYP26B1; DGAT2; GPAM; HAO1; NT5C1A; SETDB1; SLC52A1	HS3ST2; RENBP; SLC16A3				ADCY5; SLC28A2; SYNJ2		CD36; LRP1	DUOX1; GALNT10; PIGB; SLC16A7; TRHDE
CD38	24	GANC	ADCY7; AGMAT; DPAGT1; IMPDH1	CHST1; DGAT2; DOT1L; INPP4B; PLCG1; SLC36A1	ACOX1; ENTPD2			MECR	PRODH2; PTGIS	KMT2C	ABCB4	DOT1L; MVK; SLC3A2	ACACA; FMO1; MTHFD1
CHDH	24		ATP6V0A4; ATP6V1B2; PDE4A; SLC18A1	ADA; CHIA; CTPS2; HAO1; MTR; PDE6C; SLC12A7; SLC29A3; SLC36A1; SMPD3; TDO2			PIGF		GBE1		ABCB4	ACACB; APOB; DPAGT1	ACADVL; FMO1			LRP2
CHST6	24	ABCG5	NNT; PIK3CG; PLCE1	MIA3; PTGIS; SLC27A2; SLC36A1	ATP8A1; CYP51A1; ENTPD2; ME3; SERPINA3			MECR	NPR2; SETDB2	FASN; SYNJ2	ABCB4; UGT2B28	DOT1L; MVK	FMO1		CTPS2
CNDP2	24	GCLC	CA6; CEL; CHPF2; DGKD; GCDH; PCYT2; PLD2	ABCC4; CUBN; CYP26B1; LRP2; PLCB3; PLCH1; SLC14A1	CYP51A1; ME3; PDE4D; RENBP; SLC12A1			MTHFD1	CTSA			PLOD1	MTHFD1
CPT1C	24	ENTPD2; LRP2	APOB; PCYT2; SLC23A2; SLC25A17; SLC4A8	PHYH; PIGN	ATP1A1; KMT2C	FMO4	UPP1		ACSS3; CEL; SLCO1C1		DPAGT1; SLC34A2	ACACB; CYP2C8; PDE9A; SLC2A14	FMO1		CTPS2
DCTD	24	ALOX15		ALDH1L1; CDS1; DGKB; PLCE1; TPSD1	DNMT3A; HS3ST2	KMT2C	UGT2B7		SLC1A7	FASN; MIA3	PRODH; SCP2	APOB; CDS1; DOT1L; GALNT10; PDE9A; SLC12A2; SLC16A7; SLC2A14			CTPS2
DGKB	24		AMD1; CTSA; DBH; GAMT; PCYT2; SLC18A2; SLC23A2	CTPS2; MAN1A2; PHEX; PLCH1; TPSD1; TPTE2	FGA; SI			SLCO1C1	CTSA; GBE1; SETDB2; SLCO1C1		LRP1; SI	SLC3A2	ANPEP
DGKZ	24	CTPS2; SLC2A9	AGXT2; CANT1; IMPDH1	ACSS3; ALDH1A2; ALDH1L1; FBP1; GALC; GUCY1A2; INPPL1; MAN2A1; PDE10A; SLC23A2; SLC5A12			INPPL1		SLC12A1; SLC20A1	ENTPD2		ACACB; ENTPD2; SLC52A1	FMO1
ENO2	24	AADAC	CHPF2; MTHFD1; PCYT2; ST3GAL5; SYNJ2; TRDMT1; UPP1	CHIA; CPS1; EPX; GAD2; MAN1C1; SETDB1; SLC23A2	ATP8A1; DGKI; ENTPD2; PIK3C2G		MTR		PDE6A		SCP2	TRHDE				LRP2
FDFT1	24	SLC2A9	ABCG5; ALG12; BSG; DNMT1; UST	ATP1A4; CEL; DGKB; NDUFV1		KMT2C		ATP10A; VNN1	ACSS3; ADCY5; ALG6			ALDOC; B3GNT5; LRP2; SLC16A7; SLC29A3; SLC6A6	PLCB3			LRP2
FTH1	24	SLC2A9	PI4KA; PIK3CG; PLD2; SGSH; SLC25A17	ALDH1A2; CPA6; DNMT3A; DPYS; DPYSL3; SLC29A3	ACACB; ME3; PIK3R1; PKM		PLD2		B3GNT5; SLC1A7		CD36	B3GALT4; PIGB	CTPS2	ENGASE
FTMT	24		CEL; GCAT; RRM2B	ADCY5; ATP1A4; EPHX2; LIPC; PIK3CG; PLCL1; PRODH2; PTEN; SLC29A2; SLC8A1; TPTE2	DNMT3A	KMT2C	LRP2		NPR2; SLC1A7			DPAGT1; PLOD1; SLC52A1	ANPEP; PLCB3
GALNT5	24	ACOX1; ENPP3	AK7; APOB; BSG; GAMT; IPMK; ST3GAL5	ABCC5; CDS1; DGKB; FMO3; PDE11A; SLC25A6; SLC36A1; SLC5A7					KMT2C; SLC20A1	XDH		ACADVL; CDS1; CPS1; SLC2A14; SLC4A10
GAMT	24		DLST; FASN; SLC25A4; UPP1	ALDH1L1; CHIA; CHST1; DUOX2; GUCY2F; MAN1C1; PDE1A; PDE6C; SLC5A7	FGA; HS3ST2; KMT2C; PDE4D; RENBP					ENTPD2		GALNT10; PIGB; SLC25A13; SLC29A3	RDH10
GC	24		ACACB; ADCY7; CEL; CHPF2; CYP4F2; DGKD; LOXL2; PCCA; PLCB2; UST	ATP2B1; DGKI; FMO4; GUCY2C; MTHFD1L; PDE1C	ATP8A1; SI		INPPL1; PIGF			MIA3; SLC25A13		GCNT4				LRP2
GCNT4	24	ACOX1; GCLC	EHMT2; INPPL1	ACSS3; CYP26B1; CYP4F11; DGKB; GALNT13; PIK3CG	CYP51A1; FGA; PDE4D; PKM; SI		KMT2C; ST3GAL4		ACSS3; SLC12A1	PGM3		CPS1; MVK; PIGO		DPAGT1
GLYCTK	24		AGXT2; ATP6V0A1; PDE4A; PI4KA	CPT1B; DPYSL3; LRP2; PDE4B; SI; SLC25A12; SLC29A3	APOB; ATP8A1; CYP51A1; NOS3; RENBP				CEL; SYNJ2; UGT8	LRP2		KMT2C; PAH; PIK3CB; SLC25A13
GNE	24	AOX1; CTPS2	CYP4F2; GAMT; PLCE1; SLC18A1	CPT1B; GUCY2C; PHEX; SLC8A3	ATP8A1; HS3ST2; SLC22A5; TPO	PEPD	MTR; PTEN; SLC4A3		PDE6A; PTGIS	XDH		CDS1		DPAGT1	CTPS2
GPT	24	ALOX15	ABCC9; CHPF2; DGKD; SLC27A5	DPYSL3; GAD2; GALNT6; PDE10A; SLC12A7; ST6GALNAC1	PKM		MGAM; PTEN; ST3GAL4		PIGB; SLC1A7; SLC28A2		FASN; SI; SLC27A6	ALDOC; SERPINA3		PTEN
HACL1	24	ACOX1; AOX1; ATP8A1	CHPF2; CUBN; GAMT; RRM2B; SLC15A2; SLC18A2; SYNJ2	ATP2B1; NT5C1A	PIK3R1; SI; SLC12A1	PLCG1		VNN1	CEL; GBE1; PRODH2; SLC28A2			ABCG5; APOB	FMO1
HSD17B7	24	ACOX1	BBOX1; FASN; HKDC1; IPMK; PLD2; SLC12A4; SLC29A3	ADH6; ATP1A4; CHST1; FMO3; GALNT6; LIPC; PLCE1	PIK3R1		MGAM; UGT2B7		MAN2B1; NPR2			DUOX1; SLC12A2; SLC27A3		ENGASE
IMPDH1	24		ALG12; ATP4A; BBOX1; CYB5R2; EHMT2; RRM2B	ALDOA; ATP2B1; FMO3; MTHFD1L; PDE6B; PHYH; SI; SLC5A7	PIK3R1; RENBP; TPO				CTSA; PRODH2		PRODH	B3GNT5; DOT1L	MTHFD1	DPAGT1
KCNJ11	24	ATP8A1; GALNT8; GCLC	ACACB; ACE; AGMAT; BBOX1; PRDX6	CHST1; CYP7B1; EPHX2; PDE11A; SLC4A3	AKR1D1; SLC25A12			SLC22A2	CEL; CHPT1; CTSA; PIK3C2A; SLC28A2				CTPS2	DPAGT1	AMPD2
MAT1A	24	ENPP3	ACE; DGKZ; EHMT2; EPX; IMPDH1; RRM2B; TK1	AK5; CYP11B1; EPX; GALNT6; HLCS; NT5C1A; PDE1C; PIK3C3; PLCB3; PLCH1	PDE4D				SETDB2		SI; XYLT2	B3GALT4; MVK
MPST	24	AADAC	ADCY7; AGL; ATP6V1B2; IMPDH1; PIK3CG; PIK3R3	ADA; CYP4X1; GUCY1A2; KL; SLC14A1	KMT2C; PTEN				ACSS3; CTSA			ACACB; ALDOC; DUOX1; GBE1; SLC4A10	ACACA; MTHFD1	ENGASE
NDUFA8	24		ATP6V1B2; IMPDH1; NNT; RRM2B; SLC23A2	MOGAT1; NPR1; PLCE1	HS3ST2; PDE4D; TPO				B3GNT5; SLC12A1; SLC1A7; SLC20A1; UGT8			ACADVL; B3GNT5; FASN; LRP2; SERPINA3; SLC4A10	ACACA			ACACA
NNMT	24	AOX1	ADCY6; APOB; DBH; DGKD; EHMT2; GCAT	CDS1; CHST1; CPT1B; PIK3C3; SLC29A2; SLC29A3					NPR2	XDH	FASN; LRP1; UGT2B28	GALC; GCNT4; PIGB; SLC4A10; SLC6A6; TRHDE
NOS1	24	SLC2A9	CYB5R2; DNMT1; LRP2; MGAM; SLC15A2; SYNJ1	CUBN; CYP26B1; LRP1; SLC27A2	ACOX1; SLC4A10	ACADVL	ST3GAL4; UPP1		GBE1	LRP2	FASN	B3GNT5; ENTPD2; PIGO; SLC29A3; SLC6A6
PDE3B	24	ENTPD2; KMT2C	ACE; BSG; CANT1; IMPDH1; SLC12A4	CPA6; CYP4X1; HLCS; KYNU; MIA3; PHGDH; PLCH2; SARDH; SLC36A1			HSD17B3; INPPL1; MTR; UPP1		ACSS3	SYNJ2	SLC27A6; SLC34A2
PNPO	24	LRP2	CYP4F2; ST3GAL5; TPO	ADH6; ALDOA; CPA6; GUSB; KYNU; MAN2A1; NPR1; PDE4D; SLC29A3	ACOX1; ALPI; CTPS2; HS3ST2; ME3		PIGF			SLC25A13	FASN	INPPL1; PIK3CB; SLC6A6
PTGIS	24	PLD1	ACE; AGXT2; CHPF2; DGKD; EHMT2; GCAT; PRDX6; SYNJ1	AASS; ADCY5; LIPC; NT5C1A; PDE6B; PLCG1	DGKI; FGA			SLC22A2	INPPL1		FASN	ABCG5; DPAGT1; DUOX1	ACACA
QDPR	24	ATP8A1; ENO3; LRP2	AMD1; PLCB2; PLCE1; SLC12A4; UST	ADCY10; PIK3CG; SLC29A2; SLC5A12	PIK3C2G; SLC25A12	FMO4	SLC15A2; UGT2B7	SLCO1C1	B3GNT5	ENTPD2	XYLT2	ACACB; MVK; SERPINA3
RDH12	24	HGD	ACACB; AGXT2; CUBN; GAMT; SLC15A2	ADCY10; CA4; MGAM; TPSD1	RENBP; SERPINA3	SLC29A3			MAN2B1; PDE6A	ENTPD2; SLC25A13		B3GNT5; CTPS2; DUOX1; PAH	ANPEP; KMT2C; MTHFD1
RPL14	24	AADAC; ATP8A1	AK7; DGKH; PCYT2; PLCE1	ATP10A; CHIA; FBP1; PLCB3; SLC36A1; SMPD3	AKR1D1; PDE4D; PTEN; SLC26A8	PLA2G4E	ACADVL; HSD17B3		SLC12A1		FASN	CDS1; CYP2C8; ENTPD2
SLC12A2	24	CEL	ABCC9; BSG; CHPF2; NNT; SLC4A8; ST3GAL5	AK5; ATP2B1; CTPS2; CYP4F11; CYP7B1; GUSB; NDUFV1; PHEX; SLC4A3; UROC1	PIK3C2G	SLC29A3	MGAM		ACSS3		CD36; XYLT2		CTPS2
SLC17A6	24	KMT2C	CA6; DLST; GAMT; PCYT2; SLC25A17	CHIA; DGKI; GALNT13; HAO1; LIPC; NT5C1A; SLC27A6; SLC5A10; SLC5A7	AKR1D1	ACADVL; PLA2G4E	SLC4A3		CHPT1; NPR2; PTGIS			PLOD1		ABCG5
SLC27A2	24	ABCG5	DNMT1; PI4KA; PRDX6; SLC15A2	ATP6V1A; CPT1B; FMO4; GALC; LRP2; MAN1A2; PDE6C; SLC12A1; SLC52A1	KMT2C; ME3; SLC26A8	PLCG1				SLC25A13	SLC34A2	B3GALT4; B3GNT5; GBE1; SLC25A13
SLC27A3	24	KMT2C	APOB; CYP4F2; DBH; DOT1L; PIK3R3; PLCB2; RRM2B; SLC18A2	AASS; ACSL6; DGAT2; PDE11A; SLC25A6	ME3; PDE6C; SI		ACADVL; UGT2B7		PIK3C2A; UGT8				ACACA	ENGASE		ACACA
SLC4A8	24		ADCY7; ATP4A; DLST; IPMK	INPPL1; LRP2; MAN1A2; MAN1C1; NDUFV1; PDE11A; SLC27A2	CTPS2; CYP7A1		HSD17B3		PRODH2	FASN		ACADVL; APOB; PAH; PIK3R1	ACADVL; ANPEP; MTHFD1		PLCH1
SLC5A1	24		ACE; DGKH; IPMK; PLCB2	FMO4; GPAM; HAO1; MAN1C1; NPR1; PDE11A	PDE6C; PTEN; RENBP; SERPINA3; SLC12A1		SLC15A2		SLC28A2		LRP1	ABCG5; APOB; FASN; SLC2A14; SLC52A1			CTPS2
SLC5A12	24	GANC; GCLC; LRP2	TRDMT1	CTPS2; GUCY2F; PHGDH; SLC23A2; SLC8A3; TPSD1	ACOX1; RENBP; SLC22A5	KMT2C			PIGO; PIK3C2B; SLCO1C1	FASN	LRP1	APOB; B3GALT4; SLC16A7; SLC25A13; SLC6A6
SLC6A5	24	GCLC	ACE; CA6; MTHFD1; SLC9A1	CDS1; DUOX2; FMO3; LIPC; PHEX; PIK3CA; SLC29A3; SLC36A4; UROC1	APOB; LRP2; TPO				ADCY5; ALG6		ABCB4; PRODH; SLC34A2	DPAGT1			PLCH1
SLC6A6	24	ALOX15	ABCC9; ACE; NADK; SLC18A1	ALOX15B; CPA6; INPP4B; LIPC; PLCH1; SLC25A6; SLC52A1	RENBP		INPPL1		ALG6; INPPL1	SLC25A13	SI	ACADVL; DUOX1; SLC29A3; SLC6A6	FMO1			ACACA
SLC8A3	24	AOX1	AGL; AMD1; BSG; CUBN; GAMT; PDE4A; TRDMT1	ACSS3; CYP26B1; CYP4F11; DGKB; LDHAL6B; SLC5A10; ST6GALNAC1	FGA	FMO4			CTSA; PIK3C2A; XYLT2	LRP2	SLC34A2	INPPL1	FMO1
SORD	24	ENPP3	AGL; AGMAT; AMD1; CA6; MGAM	CPT1B; NDUFV1; PLCH2; PPA2; SLC29A3; SLC36A1; SLC36A4	SLC12A1		FPGS; LRP2		GBE1; SLC12A1			CYP2C8; DOT1L; SERPINA3	ACACA; FMO1		CTPS2
SPCS1	24	ABCG5; GCLC	AK2; CYB5R2; DLST; IMPDH1	DGAT2; KL; PDE11A; PDE1C; PIK3CG; SETDB1; SLC36A1; SLC5A10	NOS3; PTEN; SLC16A3	KMT2C	INPPL1		ALG6; SLC27A3			HAL; PDE9A	FMO1
STRA6	24	ABCG5; ACOX1; AOX1; CHIA	ACE; AGL; DLST; PI4KA; RRM2B; UST	CA4; KL; MAN1C1; NPR1; PDE4B; SLC29A3; UGT2B4	LCAT; SLC12A1	FMO4			SLC12A1	LRP2		CPS1; GALNT10
UROC1	24	KMT2C	CD36; DGKD; DGKH; HKDC1; PI4KA; UPP1	ACSL6; LIPC; PDE6C; PPA2; SLC25A12; UROC1	LCAT	PLCG1	HSD17B3; PIGF		ABCC8		FASN; SI; UGT2B28	CDS1; FASN		PTEN
UXS1	24		BBOX1; DOT1L; GAMT	ACSS3; ADH6; CHST1; GALNT13; GUCY2F; MAN1A2; PDE4B; PLCH1; SLC29A3; SLC5A12	CTPS2; CYP51A1; DNMT3A		ACADVL; UGT2B7		APOB; PRODH2; SLC27A3		SLC34A2	GCNT4; SLC3A2
ACAD11	23	CEL; GALNT8	DPAGT1; GAMT; INPPL1; RRM2B	ACSL6; ACSS3; ADCY5; ALDH1L1; ATP6V1A; CA4; DGKI; HAO1; PDE4B				MECR	ALG6	KMT2C	SLC15A2	B3GNT5; CDS1	ACADVL; ANPEP
ACAD8	23	GCLC	ALG12; CEL; DNMT1; SLC12A4	ACSL6; ATP2B1; CHST1; CPA6; GAD1; SMPD3; UROC1	ATP8A1; ENTPD2; SLC26A4		KMT2C	ATP10A	MAN2B1; SLC28A2		CD36	CYP2C8; GBE1; MVK
ACSBG2	23	ALOX15	ATP6V0A4; DBH	ALOX15B; CTPS1; CYP4X1; PDE11A; PIGN; SLC25A6; SLC52A1; SMPD3	DNMT3A; LCAT; LRP2; SLC26A8; SLC4A10	ACADVL						B3GALT4; CTPS2; DPAGT1; SERPINA3	ANPEP			LRP2
ADCY8	23		ACE; ADCY6; LOXL2; PIK3CG; SLC27A5; TRDMT1	ADCY10; AOX1; GUSB; PDE4C; PDE9A	ACOX1; RENBP; SLC4A10; UGT2B4	SLC3A2		DPAGT1	SLC20A1			CYP2C8; PIK3R1; SLC16A7; SLC27A3	ACADVL
AGPAT1	23	CTSA; GCLC	PLCE1; SLC4A8; SLC9A1; ST3GAL5	CYP11B1; LRP1; LRP2; NT5C1A; SLC12A1	AKR1D1; PIK3C2G; SLC4A10		ACADVL		PDE6A		DPAGT1	B3GNT5; ENTPD2; HKDC1; PDE9A	FMO1	ABCG5
AQP8	23		CD36	ADH6; CHIA; MOGAT1; MTHFD1L; NT5C1A; SLC43A2	RENBP; SI	KMT2C; PLCG1	MGAM; ST3GAL4		PIGB; SETDB2	SLC25A13	XYLT2	CYP2C8; GBE1; PIK3C2G; SLC16A7; TRHDE	FMO1
ATP1B1	23	DPAGT1; SLC2A9	ABCC9; MTHFD1; PRDX6; SLC27A5	ENTPD6; EPHX2; GUSB; MAN1A2; MAN2A1; PLCH2; SLC4A3; SLC5A10	SLC4A10	KMT2C; SLC3A2	PLD2	VNN1	PIK3C2B; SLC28A2		SI	SLC29A3
ATP5F1B	23	CHIA; GANC; SLC2A9	AK2; CA6; IPMK; MGAM; PLD2	AASS; ADA; CEL; CHST1; CPA6; EPHX2; INPPL1; SLC29A3; TDO2	CTPS2		LRP2		SLC28A2			APOB; B3GALT4; DUOX1
ATP6V1B1	23		SLC18A1; SLC25A17; SYNJ1; TRDMT1	ALDH1A2; CPT1B; DGKB; FBP1; GUSB; HLCS; PDE6C; PLCG1; PPA2; PTGIS	ATP2B4; ME3; NOS3; SLC16A3	PEPD; PLCG1			SYNJ2	SLC25A13	SCP2
BCO1	23	AADAC	ATP4A; CHPF2; SLC15A2	ACSL6; ALDOA; DGKB; GAD2; GALC; KL; NPR1; SI			INPPL1		ADCY5; INPPL1; SI		LRP1	DOT1L; HAL; PIK3CB; SLC25A13; SLC52A1		ABCG5
BSG	23	GANC	ADCY6; ATP6V1B2; DBH; GAMT; PCCA; SLC12A4	CHIA; CTPS2; DNMT3A; GUCY1A2; INPPL1	ATP8A1	KMT2C; SLC3A2	LRP2		PIK3C2B; SLC20A1		SLC27A6	GALC; PIK3R1; PLOD1		DPAGT1
C1GALT1	23	KMT2C; SLC2A9	AMD1; GCDH; IMPDH1; NNT; SLC12A4; SLC27A5; SYNJ1	CYP4F11; GALNT13; SETDB1; TDO2	ATP8A1; PDE4D	PLCG1			SETDB2; SLCO1C1		FASN; UGT2B28	ACADVL; SLC16A7	ACACA
CA2	23	CTSA	ADCY6; ALG12; CEL; DGKD; PIK3R3; SLC18A1	ADCY5; FMO3; PDE11A; PDE4D; SLC12A7; SLC29A2	SI		LRP2		CTSA		SCP2; XYLT2	CPS1; CYP2C8; PLOD1; SLC25A13			AMPD2
CDS2	23		AGXT2; AK2; DLST; GCDH; SLC25A17; SPHK2	ABCC5; CYP7B1; DGKB; DOT1L; FBP1; KYNU; MOGAT1; SLC5A12; SMPD3; ST3GAL6	ME3				PRODH2; SLC12A1			ACACB; PLOD1; SLC25A13; SLC6A6
COX7A1	23	GALNT8; KMT2C	AK7; EPX; IMPDH1; IPMK; SLC27A5	ALDH1L1; KL; SLC25A6; TPTE2	SI		FPGS; SLC15A2	MECR	ADCY5; B3GNT5; MAN2B1; PIK3C2A; SETDB2; SLC27A3				FMO1		SLC29A3
CYP1A2	23		ADCY6; CTSA; NDST4; PCYT2; PIK3CG; SLC25A4; TK1	HLCS; INPP4B; MAN1C1; MTHFD1L; PHEX; SLC5A10	HS3ST2	FMO4; KMT2C; PTEN			APOB; PTGIS; TPO		ABCB4; DPAGT1	B3GALT4
DCT	23	PLD1; SLC2A9	AGL; GAMT; SLC25A17; SPHK2	AASS; CYP11B1; DGKI; NPR1; SI; SLC5A12	ATP8A1; PIK3C2G	SLC3A2	KMT2C		CEL; NPR2	LRP2	XYLT2	ACACB; B3GNT5				LRP2
DEGS1	23	ABCG5; ENPP3; LRP2	ACACB; BBOX1	DGKB; DOT1L; GAD1; SLC14A1	SLC22A5; SLC26A4		HSD17B3	SLCO1C1	ADCY5; PIGB		DPAGT1; SCP2	B3GALT4; DUOX1; KMT2C; SERPINA3; SLC4A10; SLC52A1
DHFR	23	CHIA; ENTPD2; GANC; PRDX6	CYP4F2	GUCY2C; MAN1C1; NPR1	DNMT3A; LCAT; NOS3; PIK3R1; SI; SLC12A1; SLC26A8		SLC4A3	ATP10A; DPAGT1				CDS1; DOT1L; PAH; SLC29A3; SLC4A10
DOLPP1	23	CEL; GANC; SLC2A9	ATP6V0A1; DNMT1; NEU2; SPHK2	ACSL6; APOB; CDS1; NDUFV1; SLC5A12	CYP51A1; ME3; SLC26A8		INPPL1		MAN2B1; TPO	FASN	SI	B3GALT4; DPAGT1; ENTPD2
DPM1	23	GCLC	NEU2; SLC25A4; SYNJ1	LIPC; LRP2; MAN1A2; PDE11A; PLCH1; PRODH2	HS3ST2		SLC4A3		MAN2B1; PDE6A; SLC1A7	SYNJ2	CD36	CDS1; SLC16A7; SLC2A14; SLC52A1; TRHDE				ACACA
ECHS1	23	ACADVL	ATP4A; IMPDH1; NADK; PCCA; PRDX6	ABCC5; INPP4B; MIA3; PPA2; PRODH2; TRDMT1	APOB; PDE4D; SLC25A12			SLC22A2	ACSS3; APOB; CEL	XDH		SLC25A13; SLC4A10	ACACA
ELOVL2	23	AOX1	AMD1; ATP4A; CYP4F2; SLC15A2; TPO; TRDMT1	ALOX15B; CHST1; NDUFV1	AHCY; KMT2C; NOS3; PDE6C	PLCG1			ALG6; SLC28A2; XYLT2	KMT2C; SYNJ2		PIGB; SLC6A6	MTHFD1
ENO3	23	ENO3; GCLC	BSG; SLC12A4; SLC18A1; SYNJ1	DOT1L; GUCY2C; INPP4B; INPPL1	ATP1A1; CYP51A1; SLC26A8		PTEN		CEL; CHPT1	MIA3		CDS1; CTPS2; GBE1; PIGO; SLC25A13	ACACA
FBP2	23	ALOX15	PIK3R3; SYNJ1	ADH6; CPS1; CPT1B; DUOX2; FMO3; FMO4; MAN1A2; MAN1C1; PDE6B; PHEX; PRODH2			INPPL1	VNN1	GBE1; SLCO1C1		CD36; SLC27A6	MVK	RDH10		CTPS2
FMO5	23	ALOX15; ATP8A1; ENPP3	DLST; HKDC1; NADK; PIK3CG; TRDMT1	ABCC5; ALDH1A2; GPAM; MIA3; TPSD1	APOB	ACADVL; SLC3A2	UGT2B7	DPAGT1			SLC27A6	DOT1L; DUOX1	ACADVL		AMPD2
FOLR1	23	DPAGT1; GALNT8; KMT2C	ACE; AMD1; CANT1; MTHFD1; TK1	ADCY5; ADH6; ALDOA; UROC1	PIK3C2G; SLC25A12		FPGS	DPAGT1; VNN1	ABCC8; ADCY5; PIK3C2A; PRODH2; SLC1A7		ABCB4
GALNT9	23	ATP8A1	CUBN; HKDC1	ATP1A4; CDS1; EPHX2; GALNT13; INPPL1; KL; PDE4C; PIK3C3; SLC4A3; SLC5A11	SI			MECR; VNN1	TPO		XYLT2	ACADVL; CYP2C8; FASN; HAL	ACACA
GFPT2	23	ACOX1	ABCC9; ATP6V1B2; CTSA; DGKZ; EPX; GCAT; NEU2; SLC18A2	FBP1; GALNT13; SI	PTEN		MGAM		PIGB; PTGIS; SYNJ2		CD36	ENTPD2; PAH; PIGO; PIK3R1; SLC16A7
HPRT1	23	HGD; SLC2A9	AMD1; HKDC1	GAD1; GUCY2F; MOGAT1; PIGN; SLC27A2	ENTPD2; PIK3C2G	PLCG1	MTR		NPR2; PDE6A; TPO		SCP2; SI; SLC27A6	CYP2C8; SLC3A2; SLC52A1; SLC6A6
IDI1	23		AK2; MTHFD1; SYNJ2	CTPS1; GAD2; GPAM; GUCY2F; KL; PDE4B; PDE6C; PPA2	DGKI; RENBP	PTEN			MAN2B1; NPR2; SLC20A1; UGT8		LRP1; SI	CPS1; PIK3C2G	ACADVL
KL	23		CA6; DPAGT1; PCCA; PRDX6; SLC12A4; SLC18A1; SLC26A2	ADCY10; ALDH1A2; DPYS; GAD2; NT5C1A; PHYH	ELOVL2; SLC26A8				SLC12A1		FASN; SCP2	APOB; FASN	CTPS2; FMO1	ENGASE
ME1	23	ENO3; SLC2A9	ADCY7; DGKD; EPX; PLCB2; PLCE1; PLD2	ACSL6; GAD1; GALC; PDE11A; PLCH1; SLC4A3	DGKI; DNMT3A						LRP1; SLC15A2	PDE9A; PIK3CB; PIK3R1; SLC52A1		ABCG5
MGAT1	23	ABCG5	AGXT2; CANT1; DBH; DLST; HKDC1; IMPDH1; PLD2; TPO	ACSS3; LRP1; TPSD1		SLC3A2		VNN1	INPPL1	XDH	SLC15A2; SLC27A6; XYLT2	B3GALT4; SLC4A10; TRHDE	FMO1
NME3	23		ACE; BSG; CD36; MGAM; NNT; SLC25A4; SLC9A1	ADH6; KYNU; PDE11A; PDE4C; SLC23A2	ACOX1; DGKI; LRP2				PRODH2; SETDB2; SLC1A7	FASN	CD36; DPAGT1	GALC	ACACA
NPR1	23		ALDH2; ENTPD2; MTHFD1; SLC25A4	ABCC4; ATP6V1A; CA4; CTPS2; INPPL1; SLC29A2; SLC29A3; SLC43A2; SLC5A7			SLC15A2	SLCO1C1	INPPL1; PIGB	ENTPD2; PGM3	DPAGT1; FASN	GALNT10			SLC29A3
OGA	23	CTPS2; GALNT8; SLC2A9	ALG12; SLC25A17; SYNJ1	ADCY10; DUOX2; LIPC; LRP2; PLCL1; SLC12A7	DNMT3A; PDE4D	ACADVL; SLC3A2	LRP2		GBE1	XDH		CDS1; PIK3C2G; PLOD1	CTPS2
P4HB	23	LRP2	ATP4A; EHMT2; PCYT2; SYNJ1	ATP6V1A; GUCY2C; PDE4C; PDE6B; SLC25A6; ST6GALNAC1	DNMT3A; KMT2C	FMO4	UGT2B7		CHPT1; PIGB	MIA3	ABCB4; SLC15A2; SLC27A6	GBE1; SLC2A14
PDE6A	23	ENPP3; PLD1	ACACB; ATP4A; CA6; CYB5R2; SLC12A4; SLC9A1	GALC; GPAM; PHEX; SLC14A1; SLC27A2	ATP8A1; FGA; PIK3R1; PKM; TPO		HSD17B3		PDE6A; SLCO1C1			B3GALT4; GALC
PIGO	23	GALNT8	AMD1; DNMT1; MTHFD1; SLC25A4; SLC29A3	CTPS2; DPYSL3; MAN2A1; PDE4B; SLC14A1	ACOX1; ATP8A1; CTPS2; TPO				CTSA; PRODH2	FASN	SLC27A6	APOB; B3GNT5		ABCG5	CTPS2
PIGS	23	AADAC; CTPS2	GCAT; PLCB2; SLC18A2; SPHK2; ST3GAL5	ACSS3; LRP2; NPR1; PDE11A; RDH10; SLC4A3	LCAT; LRP2; NOS3; SLC22A5		INPPL1; LRP2		ALG6	SLC25A13	SLC27A6; XYLT2
PIK3C3	23		AK2; CTSA; SYNJ2; UST	CTPS2; NT5C1A; PIK3CA; PLCH2; SLC14A1; SLC23A2; SLC29A2	ATP8A1; CTPS2		MGAM	VNN1	ALG6; SETDB2	MIA3	CD36	DOT1L; DPAGT1; FASN; PIGO
PKM	23	CTSA; PLD1	PLCB2; SLC23A2; SYNJ1	ABCC4; APOB; ATP6V1A; DGKI; GAD2; KYNU; SLC29A3; ST6GALNAC1; UROC1	AKR1D1; KMT2C		MTR; PIGF	MTHFD1	SLC28A2	ENTPD2		PAH; SLC27A3
PLA2G4E	23		CYP4F2; PRDX6; SLC18A1; SLC4A8	ADCY8; ALDOA; CDS1; SI; SLC25A6; SLC43A2; ST3GAL6	CYP51A1; HS3ST2	KMT2C	HSD17B3; MGAM; PLD2				LRP1; UGT2B28	PIGO; SLC3A2; XYLT2				LRP2
PLCD4	23	CHIA; ENO3; KMT2C	AGMAT; CTSA; IMPDH1; PRDX6; TPO	AK5; GALNT13; SLC4A3; TYRP1	DNMT3A; SLC26A8; SLC4A10; TPO		INPPL1		PIK3C2B; SLC1A7; XYLT2		ABCB4	APOB			AMPD2
PLCG2	23	AOX1	ALDH2; ALG12; DGKD; LOXL2; PIK3R3	ALDH1A2; AOX1; ATP1A4; PDE10A; PDE9A; PTGIS; SI; TDO2; UROC1	AKR1D1; PIK3C2G; RENBP				ALG6; SLCO1C1			ACADVL; GALNT10; PDE9A
PLPP1	23	CHIA; PLD1	DPAGT1	ABCC4; AOX1; ATP6V1A; CHIA; CPT1B; CYP4F11; EPHX2; KL; SLC12A1; ST6GALNAC1	ACOX1; AHCY; ATP2B4	FMO4	ST3GAL4		PDE6A	MIA3	CD36	MVK; PAH
PLPP3	23	ABCG5	AGMAT; CD36; DGKD	ADA; CPA6; PIK3C3; SLC12A1; ST6GALNAC1	APOB; HS3ST2; RENBP; SLC22A5; SLC25A12	PEPD	SLC4A3		ALG6; UGT8	KMT2C	DPAGT1; FASN		ACACA	ABCG5
PTGS2	23		CYP4F2; IPMK; PRDX6; SLC18A1	ACSL6; CHST1; CYP4F11; GALC; MOGAT1; PDE4D; PTGIS	ALPI; HS3ST2; SI	PTEN			PIK3C2A; SETDB2		CD36	FASN; INPPL1; PIK3CB; SLC4A10				LRP2
SLC16A3	23	ACOX1; KMT2C	PDE4A; SLC27A5	AK5; GALNT6; GPAM; MTHFD1L; NT5C1A; PLCB4; SLC25A6; SLC5A10	KMT2C; SI; SLC16A3						LRP1; UGT2B28	B3GNT5; SLC2A14; SLC3A2	MTHFD1	ABCG5; DPAGT1
SLC17A4	23	ENPP3	AGL; ALDH2; EHMT2; SGSH; SLC4A8	ALDH1A2; ALDOA; CHST1; GUCY2C; NT5C1A; PIGN; PPA2; SLC36A4; SLC5A7	ACOX1; ALPI; ATP8A1; KMT2C		SLC15A2		PTGIS	KMT2C			ANPEP
SLC22A10	23	GALNT8	AGL; ATP6V0A1; CTSA; PRDX6; SLC27A5; SYNJ2	CHIA; LRP1	DNMT3A; PDE6C	PEPD	KMT2C; SLC15A2		CEL; INPPL1; PIK3C2A; SLC12A1		DPAGT1	DOT1L; PIK3C2G	KMT2C			LRP2
SLC23A2	23		AGXT2; AMD1; EHMT2; PRDX6; SGSH; TRDMT1	MAN1A2; PHEX; SLC14A1; SLC25A6; TPTE2	CTPS2; ENTPD2; PIK3R1; SLC26A8		UPP1		GBE1; PIGB	SLC25A13	CD36	TRHDE			CTPS2	LRP2
SLC25A10	23	ABCG5; HGD	ADCY7; UST	DGAT2; GALNT13; INPP4B; NDUFV1; SLC4A3	PDE6C; SLC16A3; SLC26A4	ACADVL; FMO4	INPPL1; ST3GAL4		CEL			GBE1; INPPL1; PLOD1; SLC52A1		ABCG5		LRP2
SLC25A17	23	CEL	AMD1; DGKH; EHMT2; SLC18A1; SLC18A2; SLC4A8	CPT1B; EPHX2; GUCY2C; NT5C1A; PTGIS; ST6GALNAC1			MTR; SLC4A3	MTHFD1	TPO		CD36; DPAGT1; SLC15A2	ALDOC; GALNT10; SLC2A14
SLC34A3	23	ATP8A1; CHIA; HGD; KMT2C	ABCC9; DNMT1; GCAT; MGAM; SLC4A8	SLC12A1; SLC14A1; SLC4A3	AKR1D1; CTPS2; CYP51A1; SLC4A10		KMT2C		ACSS3; SLC20A1		XYLT2	B3GNT5; DUOX1	CTPS2
SLC38A2	23	KMT2C	AK7; CTSA; IMPDH1; SLC27A5; SLC4A8; SYNJ1	ALDH1A2; GAD1; INPPL1; MAN2A1; PDE4C	DGKI; KMT2C; PKM		PIGF	SLCO1C1	CHPT1		SLC15A2; SLC27A6	PIGO; PIK3R1		ENGASE
SLC7A10	23	ENO3	ATP6V0A4; SPHK2	ABCC4; CYP26B1; DOT1L; SLC36A4	ELOVL2; SLC16A3		ACADVL; SLC15A2			FASN; MIA3; SYNJ2	FASN; PRODH; XYLT2	ALDOC; HAL; LRP2; PIGB; SLC25A13		ENGASE
ST6GALNAC2	23	AOX1	ADCY7; ATP6V1B2; DBH; KMT2C; SLC4A8; SLC9A1	ADH6; CHIA; INPPL1; LRP2; PDE4B; PLCH2; PPA2; ST3GAL6	TPO	PLCG1	HSD17B3		SLC12A1	MIA3		GCNT4; SLC25A13		DPAGT1
TK1	23		ABCC9; ACE; CA6; CHPF2; MGAM; PLCB2; SLC12A4; SYNJ2	ABCC4; ACSS3; ALOX15B; ATP10A; CTPS2; CYP4X1; PPA2; PTGIS	TPO				PIGO; SLCO1C1			ACADVL; CPS1; SLC2A14; TRHDE
TKTL2	23	ACOX1; LRP2	AK2; PLCE1	ATP6V1A; DPYSL3; MIA3; PLCE1; SLC52A1	PDE6C; PIK3C2G	SLC3A2	PLD2; SLC4A3	SLCO1C1	PIK3C2A	MIA3	SLC34A2	B3GNT5; CYP2C8; SLC3A2	ACACA; ANPEP
TM7SF2	23	ACADVL; HGD	CTSA; PRDX6	ABCC5; ACSL6; GUCY2C; HLCS; LRP2; SLC29A3; SMPD3		ACADVL	PLD2		ADCY5; CTSA; NPR2; PIGB; TPO		SI	APOB; B3GNT5; PLOD1	ANPEP
TYMS	23	CHIA; ENTPD2; GANC; PRDX6	CYP4F2	GUCY2C; MAN1C1; NPR1	DNMT3A; LCAT; NOS3; PIK3R1; SI; SLC12A1; SLC26A8		SLC4A3	ATP10A; DPAGT1				CDS1; DOT1L; PAH; SLC29A3; SLC4A10
UGT1A1	23	CTSA	AGL; CA6; EHMT2; SLC12A7	ACSS3; FMO3; GALC; PDE1A; PLCE1; PLCH1; SI; SLC8A1	CTPS2; ELOVL2; SLC16A3; SLC4A10	FMO4			SLC20A1		SLC34A2	ACADVL; XYLT2				LRP2
UQCRB	23	CHIA	ADCY7; CEL; PDE4A; PIK3R3; SLC9A1; UST	CYP11B1; CYP26B1; GPAM; HLCS; NPR1; SLC36A4; ST6GALNAC1	HS3ST2		HSD17B3	SLCO1C1	MAN2B1; NPR2	MIA3; XDH		DUOX1; SLC25A13
ABCB11	22	CTPS2; DPAGT1; PTEN	ABCC9; ALG12; PLCB2; SLC25A17	ALOX15B; CHST1; DPYSL3; GUCY2F; INPP4B; MAN1A2; PTGIS	ENTPD2; PIK3C2G; SLC12A1	PLCG1	ST3GAL4			KMT2C	LRP1		RDH10
ABCC3	22	GCLC	ADCY6; APOB; DNMT1; PLCE1; SPHK2; ST3GAL5	ATP1A4; PIGN; PRODH2	RENBP	FMO4		SLC22A2	APOB; B3GNT5; SI			CDS1; HAL; SLC2A14; XYLT2	ACACA		CTPS2
ACHE	22	ENTPD2; GANC	CTSA; CYP4F2; ENTPD2; INPPL1; SLC18A2; SYNJ1	CA4; CHST1; DGKB; KYNU; ST3GAL6	SERPINA3		INPPL1		APOB		FASN; SLC15A2	CDS1; SLC29A3; SLC52A1	FMO1
ACOT2	22		ADCY6; DLST; PI4KA; PLCB2; PLCE1	ADCY5; GALNT6; PDE4B; PDE4C; PIK3C3; PTGIS; TDO2			MGAM		CEL; CHPT1; INPPL1; PIGO; SLC28A2	ENTPD2		GBE1; SLC3A2				LRP2
ADHFE1	22	ACADVL; HGD	ALDH2; DNMT1	ADH6; CHIA; CHST1; PDE11A; PDE6B; SLC12A1; SLC4A3; TDO2	LCAT; SLC12A1	PLA2G4E			PIGB; PRODH2		DPAGT1	ALDOC; PAH; SLC16A7; SLC25A13
AGA	22		CHPF2; CYP4F2; NDST4; NNT	DUOX2; NPR1; PTGIS	UGT2B4		PLD2		ALG6; APOB; GBE1	SYNJ2; XDH	ABCB4; SCP2; SLC27A6; UGT2B28	GCNT4; PAH; PIK3CB; SLC6A6
AKR1B1	22	ACOX1	ACACB; CANT1; CYP4F2; SLC9A1; UPP1	CUBN; LRP1; PLCH1; SLC23A2; SLC27A6	ACOX1; ATP8A1		INPPL1		ACSS3; MAN2B1		SLC15A2	APOB; DPAGT1; SLC2A14; SLC6A6			AMPD2
AMPD2	22	HGD	ST3GAL5	ALDH1A2; CPA6; EPX; INPPL1; MAN1C1; NDUFV1; NT5C1A; ST6GALNAC1		PEPD	LRP2	DPAGT1	NPR2; SYNJ2		SCP2	DOT1L; FASN; GBE1; PDE9A; SLC29A3; SLC4A10
AMPD3	22	KMT2C; PRDX6	DBH; EPX; NNT; SLC4A8; SPHK2	PLCG1; SLC14A1	PIK3R1; SI		INPPL1; MTR		ADCY5	ENTPD2; FASN	LRP1	CYP2C8; FASN; PIGO; SLC29A3		ENGASE
APOE	22	ENPP3	APOB; IMPDH1; MTHFD1; SPHK2	ALDH1L1; CYP4F11; LIPC; MAN1C1; MTHFD1L; PDE11A	PDE6C		MTR; PLD2		GBE1; PIK3C2B			ACACB; GALNT10; PAH; PLOD1; SLC29A3	FMO1
AQP5	22		BSG; GAMT; SLC15A2; UPP1; UST	CYP4X1; GPAM; HLCS; SLC12A7	APOB; NOS3; PDE4D; SERPINA3; SI	SLC3A2	LRP2		SI	ENTPD2		ALDOC; SLC25A13	ACADVL; PLCB3
ARG2	22		ACACB; CYP4F2; DGKZ; SLC12A4; SLC4A8; SLC9A1	CA4; DPYS; FBP1; GALNT13; GUSB; LIPC; PIGN; PLCB3; TPSD1	PDE4D	PLCG1					SCP2	APOB	ACADVL; RDH10	ABCG5
ASMT	22	AADAC; SLC2A9	ABCC9; ATP6V0A4; CHPF2	CPS1; DUOX2; GUCY2F; NDUFV1; SLC52A1; TYRP1	CTPS2; PDE6C; SI	SLC3A2	PTEN	ATP10A; MECR; SLCO1C1				PAH	CTPS2		CTPS2
ASRGL1	22	ABCG5; GALNT8	ACACB; BSG; DPAGT1; LRP2	CYP26B1; HAO1; MTR; PHEX; SLC43A2; TDO2; TRDMT1; UROC1	ME3; NOS3			ATP10A	PTGIS	LRP2; SLC25A13	UGT2B28	PIK3C2G
ATP6V0B	22	AOX1; PLD1	ACACB; ATP6V1B2; PCYT2; PLD2; PRDX6; PTEN	ABCC9; GUCY2C; LRP1; SI; SLC29A2	UGT2B4		FPGS		CEL; PTGIS	ENTPD2; LRP2		DUOX1; GALNT10; SLC6A6
ATP6V1F	22	AADAC; ABCG5; ACADVL; ACOX1; CTSA	ATP4A; CYP4F2; MTHFD1	ABCC4; ADCY5; MIA3; NPR1; SLC23A2; SLC29A3; SLC43A2	SLC22A5; SLC25A12		LRP2		MAN2B1; PIGO	LRP2					PLCH1
ATP8A1	22	GCLC	ATP6V0A4; BSG; CD36; EHMT2; HKDC1; SLC9A1	CTPS2; DUOX2; EPHX2; NPR1; PDE1A; SLC5A10; SLC8A1; SLC8A3; UGT2B4	CTPS2		ACADVL; ST3GAL4			SLC25A13		ABCG5; SLC2A14
AZIN2	22		ACACB; ATP6V0A4; CYP4F2; DGKD; DLST; EHMT2; GAMT; PI4KA; SLC12A7	ABCC5; FMO3; MTHFD1L; PRODH2; SLC36A1; ST3GAL6			UGT2B7		CTSA; TPO		ABCB4; XYLT2		FMO1; KMT2C
B3GALT6	22		GAD1; PIK3CG; PLCE1; PLD2; SLC15A2	DPYSL3; GAD1; GALNT13; KMT2C; LRP2; PTGIS; SLC5A11	NOS3				GBE1; PIGB; PRODH2	SLC25A13		APOB; PIK3CB; PLOD1; SLC2A14; SLC52A1
B3GNTL1	22		SLC4A8; SPHK2	ABCC4; FMO4; GALNT6; GUCY2C; LIPC; PIGN; PRODH2	ME3; SLC26A4				ADCY5; PRODH2	KMT2C; SYNJ2	CD36; SI; SLC15A2	CPS1; ENTPD2; LRP2; PAH
B4GALNT1	22		INPPL1; SLC25A4; SLC26A2	DGAT2; DGKB; GALC; GPAM; KYNU; PHGDH; SLC25A12; SLC5A11	PDE4D			MTHFD1	SI; SLC1A7		SI	B3GALT4; CYP2C8; DOT1L; PIK3C2G; SLC16A7; SLC4A10
CA3	22	KMT2C	AGMAT; AK2; CD36; GAD1; IPMK; MTHFD1; PCYT2; SLC23A2; SPHK2; TPO	AK5; DGKB; GALC; KL; MAN1C1; PLCG1			PLD2				SLC34A2	DPAGT1	RDH10	DPAGT1
CHST14	22	PRDX6	AGL; APOB; CD36; CYP4F2; DGKD; DNMT1; KMT2C; PI4KA; PLCE1; SPHK2	ADA; PDE11A; PLCH1; SI; ST6GALNAC1	SI	KMT2C	UGT2B7		SLCO1C1		SI				AMPD2
CNDP1	22		ABCC9; ACACB; EPX; GCAT; PCYT2; PDE4A; SLC29A3; SLC9A1	ABCC5; CA4; CDS1; DPYSL3; GALC; KL; PDE6B; PHYH	TPO				ACSS3; B3GNT5; SLC1A7			PLOD1		DPAGT1
COMTD1	22		BBOX1; BSG; CANT1; DPAGT1; SLC15A2; TRDMT1	ATP6V1A; CYP4X1; DOT1L; DPYS; GUCY2C; GUCY2F; HAO1; LRP1; SLC14A1	AKR1D1		FPGS; INPPL1		PIK3C2B		SCP2	PIK3CB	ACADVL
COX6B2	22	GCLC	SPHK2; UPP1	PDE4C; PIK3CG; ST6GALNAC1	ATP2B4; DGKI; SLC16A3; SLC22A5; SLC26A8; SLC4A10		ACADVL; PIGF; PLD2		UGT8	LRP2	ABCB4	B3GALT4; DPAGT1; GALC; TRHDE
CYP2A13	22	AADAC; KMT2C	ATP6V0A4; PIK3CG	ALDH1A2; PIGN; PLCB4; SLC14A1	LCAT; SLC25A12; SLC26A4	KMT2C		SLC22A2	ALG6	ENTPD2; FASN; KMT2C	CD36	FASN; HAL; PAH; PIGB
CYP3A4	22	AADAC; AOX1	DNMT1; PIK3R3; PLCB2	ACSS3; FBP1; INPPL1; PDE6C; SMPD3; TPSD1	DNMT3A; NOS3	PTEN	SLC15A2; UPP1	ATP10A	INPPL1; PDE6A; SLC28A2			HKDC1; SLC2A14
CYP3A7	22	ACOX1; GCLC; HGD; PTEN	ABCC9; CYP4F2; DLST; EPX; NDST4	LRP1; MIA3; PLCH2	AKR1D1		LRP2; SLC15A2; ST3GAL4	MTHFD1	NPR2	XDH	SLC34A2	B3GNT5	FMO1
DCXR	22	AADAC; ALOX15; CTSA	ALDH2; NEU2	ADCY5; ADCY8; CYP4F11; GAD1; SARDH	SI	PLCG1	PIGF; ST3GAL4		SI; SLC1A7			ENTPD2; PDE9A; PIK3CB; PLOD1; SERPINA3; SLC6A6
DHRS4	22		AGL; ATP4A; ATP6V1B2; RRM2B; SPHK2	ACSS3; GALC; GALNT13; NDUFV1; PIK3C3; PRODH2; TPTE2	CYP51A1; KMT2C; ME3; PKM; SERPINA3		SLC15A2			MIA3	SI	CPS1; SLC4A10
DOT1L	22		AGL; PLCE1; TK1	CYP4F11; DNMT3A; DPYS; FBP1; GPAM; LIPC; PDE9A; PIK3CA; PLCH2; SLC14A1; SLC5A10; ST3GAL6			MGAM		ALG6; PRODH2			ACACB; ACADVL	FMO1; RDH10
DPAGT1	22	ENPP3	GAMT; PIK3R3; SLC25A17	ADCY5; FMO3; GPAM; PLCH2; SLC29A3; TDO2	SI; SLC26A8	KMT2C			ABCC8; ACSS3; INPPL1	FASN		ALDOC; APOB; CYP2C8	CTPS2			ACACA
DPEP1	22	CTSA; KMT2C	CANT1; EHMT2; INPPL1; NDST4; RRM2B	LRP2; PDE4B; PTEN; SI; SLC25A6	AKR1D1; LCAT; RENBP; UGT2B4	SLC3A2	SLC15A2	VNN1				MVK; SLC4A10	ACADVL
ECI1	22	ACADVL	ABCC9; ATP6V0A4; BBOX1; SLC18A2; SLC27A5; ST3GAL5	ATP6V1A; CHST1; CTPS1; LRP2; SLC36A4; SLC8A3; SMPD3; UROC1	PDE6C; SLC26A8		UPP1		SLC12A1; SYNJ2	KMT2C		TRHDE
ENPP1	22	DPAGT1	CEL; KMT2C; PCYT2; SLC23A2; SLC4A8	ALOX15B; ATP1A4; CHIA; DOT1L; PDE9A; SLC5A7	CYP51A1		ST3GAL4		NPR2; PIGB		CD36; FASN; UGT2B28	B3GNT5; CYP2C8; TRHDE
ENTPD6	22	CTSA; ENPP3	ALDH2; APOB; LRP2; SLC25A4	ADCY10; ALDH1A2; CDS1; SLC12A7; SLC23A2; SLC29A3; SLC36A1; SLC5A12	NOS3; SLC25A12				ABCC8; GBE1; PRODH2		ABCB4; SLC15A2	SERPINA3
ESD	22	ATP8A1; CTSA	ATP6V0A4; CANT1; CHPF2; HKDC1; IPMK; PCYT2; PRDX6; SYNJ1	CHIA; KYNU; PHGDH; PLCH2; SMPD3	ENTPD2; KMT2C	ACADVL; SLC3A2	INPPL1; MTR		MAN2B1
FCSK	22	KMT2C	BBOX1; CANT1; DNMT1; MTHFD1; SLC18A1; SLC23A2; UST	ALDH1A2; DPYS; MOGAT1; PDE1C; PDE6C; ST3GAL6	ACOX1; PIK3R1				GBE1	MIA3		GALNT10; GBE1; SLC4A10		ABCG5
FDPS	22	ABCG5; ENPP3; SLC2A9	BBOX1; CANT1; NADK; UST	ACSS3; FMO4; NPR1; PRODH2; RDH10; SLC5A10	SI				SLC28A2	ENTPD2	ABCB4; LRP1	PIK3C2G; SERPINA3	FMO1	ABCG5
FH	22	ACADVL; ENPP3	ABCC9; IPMK; PDE4A; SLC4A8	ATP6V1A; GUCY2C; SLC5A11	HS3ST2; SLC16A3; SLC26A4		ACADVL	MTHFD1	GBE1; PIGB			DUOX1; GBE1; SLC25A13			AMPD2; CTPS2; PLCH1
FPGT	22	ABCG5; ENO3; PLD1	ADCY7; EPX; MTHFD1; NEU2; PDE4A	ALOX15B; LRP1; MAN1C1; MGAM; SI; SLC36A4	PIK3R1		HSD17B3; MGAM; SLC15A2; UPP1	DPAGT1		SLC25A13					SLC29A3
GALNT7	22	LRP2	ACACB; AK2; BSG; CA6; CEL; CYP4F2; DBH; ENTPD2; SLC9A1; TK1	CTPS2	ENTPD2; SLC4A10			DPAGT1	PDE6A; UGT8	XDH	SLC27A6	HAL; SLC2A14			PLCH1
GCH1	22	SLC2A9	AK7; BBOX1; NEU2; PLCB2; SYNJ1; TK1	UROC1	ATP8A1; PDE4D; SERPINA3; SLC25A12		LRP2; UPP1	SLC22A2	SLC20A1; UGT8		PRODH	APOB; B3GNT5; GBE1; SLC29A3
GCNT3	22	ACOX1	INPPL1; PCYT2; PIK3CG; PIK3R3; SLC12A4	CA4; CYP7B1; DNMT3A; MTHFD1L; PLCE1; SLC36A1; TYRP1	PDE6C		SLC15A2	MTHFD1		ENTPD2; SYNJ2		CDS1; CPS1; LRP2	ACADVL
GGT5	22	ENO3; KMT2C	CA6; CANT1; GAMT; PCYT2; SLC18A1	DOT1L; EPX; MAN2A1	ATP2B4		UPP1	MECR	ACSS3		FASN; UGT2B28	DOT1L; GALC; PIGO; PTEN; SLC52A1		ENGASE
GMPPA	22	CHIA	AMD1; ATP4A; CTSA; GCDH; PDE4A; SLC12A4	LIPC; MTHFD1L; NPR1; NT5C1A; PDE10A; PDE1A; PDE4B; PLCG1; PLCH1; SLC25A12			MGAM	DPAGT1	NPR2			PIK3CB	RDH10
GSS	22		CANT1; DGKH; PLCB2; SLC12A7; ST3GAL5; TK1; UPP1; UST	PDE9A; PLCB3	CYP51A1; LCAT; PDE4D; SLC4A10			MECR	SLC27A3; SYNJ2		DPAGT1	ALDOC; GALC; LRP2; SLC29A3
GUCY2C	22	ENPP3	NADK; NDST4; PDE4A; SLC25A4	CPA6; MAN2A1; MOGAT1	AKR1D1; APOB; RENBP; SLC12A1	SLC29A3	MGAM; PLD2		INPPL1; SLC1A7; TPO	LRP2; PGM3		SLC2A14				LRP2
GYS1	22	PLD1	ADCY6; HKDC1; SLC23A2	AK5; DOT1L; GUCY2C; GUSB; LIPC; SLC14A1; SLC27A2; SLC36A1	CTPS2; LCAT		SLC15A2		INPPL1	LRP2	LRP1	B3GNT5; DOT1L	ACACA; PLCB3
HADH	22		SLC25A17; TRDMT1	ABCC4; FBP1; FMO3; MTR; PHGDH; PLCG1; PLCH1; TPSD1	LCAT; ME3	KMT2C	ACADVL; LRP2		ALG6; B3GNT5			CDS1; GBE1; PDE9A; SLC27A3			CTPS2
HEXB	22	GANC	ACACB; ATP6V0A4; MTHFD1; NDST4; SLC18A1; SLC18A2; SLC25A17; TK1	ADCY10; ALDOA; CA4; DGKI; HLCS; PLCE1; ST6GALNAC1	ATP2B4		UGT2B7		APOB	PGM3		SLC25A13; SLC6A6
HMGCS1	22		SLC15A2	ABCC5; ABCC9; LDHAL6B; LRP2; MOGAT1; PDE4D; SLC29A2	DNMT3A; PIK3C2G; SLC22A5; SLC26A4		LRP2		CEL; CHPT1; PRODH2	KMT2C		FASN; GCNT4; HKDC1; SLC6A6	ACADVL
HSD3B1	22		BSG; CEL; PCYT2; PLCE1; SLC25A4; SYNJ1; TRDMT1	CHST1; LIPC; NDUFV1; SLC5A12	AKR1D1; ALPI; CYP51A1; RENBP		ACADVL; MGAM	SLC22A2	PDE6A; SLC12A1					DPAGT1	PLCH1
IPMK	22	CTSA; PRDX6	AGMAT; DOT1L; EHMT2; PIK3R3; PLD2; SLC23A2; UPP1	ADCY10; ALDH1L1; KL; LRP2	LCAT; UGT2B4		FPGS; UGT2B7	VNN1			SI; UGT2B28	TRHDE		ABCG5
KYAT3	22	ENO3	ATP6V1B2; GAMT; MTHFD1; PLCB2; UPP1	ABCC4; CEL; CHST1; SI	DGKI; KMT2C; SLC26A8	SLC3A2			UGT8		CD36	PIK3CB; SLC16A7; SLC25A13	FMO1	ABCG5		LRP2
LOXL2	22	ABCG5; ACOX1; CHIA	AGMAT; AGXT2; DNMT1; IMPDH1	EPX; PLCH1; PPA2; SLC27A6; SLC5A10	AKR1D1; HS3ST2; PDE4D		INPPL1; SLC15A2				ABCB4; DPAGT1	PAH; PIGB; SLC6A6
LPL	22	KMT2C	ATP6V1B2; BBOX1; CYB5R2; ENTPD2; IMPDH1; LOXL2; PIK3CG	KL; MAN1C1; NT5C1A; PIGN; SLC29A2; TDO2	ACOX1				INPPL1			GALNT10; HKDC1; PIGB; PIGO	ACACA			LRP2
MGST1	22		AGL; ATP6V0A4; CANT1	ADA; ADCY10; ATP1A4; CTPS2; FMO4; GALNT6; GUCY2F; MTHFD1L; MTR	FGA; RENBP	ACADVL	MGAM; UGT2B7	DPAGT1	SLC20A1	ENTPD2		LRP2; PIGB
MTHFS	22	ENTPD2	DGKZ; LOXL2; SLC18A1; SLC23A2; SLC27A5; SPHK2; UST	CTPS1; FBP1; GAD1; PDE4C; PHYH	SLC16A3	PLCG1	LRP2; MGAM; SLC4A3		GBE1; SETDB2	XDH	SCP2
NAA10	22	AOX1	ACACB; ALG12; GAMT; HKDC1; SLC12A4	CA4; CYP4F11; FBP1; GAD1; HAO1; NT5C1A; PIK3CA	PKM		ACADVL		SYNJ2	ENTPD2; XDH	PRODH	DUOX1	CTPS2; MTHFD1
NDUFA6	22	CHIA	ATP6V1B2; CD36; EPX; INPPL1	GPAM; GUSB; KYNU; TDO2; UROC1	DNMT3A; FGA; ME3		INPPL1; UPP1	SLCO1C1			CD36; PRODH; SI	ENTPD2; SLC12A2	PLCB3
NDUFB2	22	PLD1	AMD1; CYP4F2; GAD1; NDST4; PDE4A; SLC12A4	PDE4C; PLCH1; SLC27A6	SERPINA3		SLC4A3	DPAGT1; MTHFD1	PIK3C2A; SYNJ2	KMT2C	DPAGT1	APOB; MVK	FMO1; MTHFD1
NDUFV1	22	CHIA	ACACB; ADCY6; ALG12; BSG	ALDH1L1; CHIA; GALC; MOGAT1; PLCH2; SLC27A2; ST6GALNAC1	SLC12A1		FPGS		ALG6	XDH	CD36; PRODH	SLC2A14; SLC4A10; TRHDE		ENGASE
NME1	22	ACOX1	CEL; EHMT2; HKDC1; SLC25A4	GAD2; LRP2; ST6GALNAC1; TDO2; TRDMT1	ATP2B4; TPO		MGAM; PIGF; UGT2B7	SLCO1C1	ABCC8	XDH		APOB; B3GALT4; SLC16A7	ANPEP
NME2	22		ALG12; ATP6V0A4; ATP6V1B2; CA6; INPPL1; MTHFD1; PRDX6; SLC4A8; ST3GAL5	GAD1	CTPS2; CYP51A1; TPO				B3GNT5; CTSA; MAN2B1		ABCB4; CD36	FASN; PIGO; TRHDE			PLCH1
NOS3	22		ACE; CHPF2; GCDH; IPMK; SLC25A17	FMO4; KYNU; NPR1; PDE11A; SLC23A2	ALPI; CTPS2; SLC26A8	FMO4	UGT2B7	VNN1		SLC25A13	LRP1; SCP2; UGT2B28	ACADVL; PIGO
NPR2	22		AGL; DLST; IPMK; SLC18A2; SYNJ1	ADCY10; ALOX15B; GALNT13; MAN1C1; PIK3CA; PTGIS; SLC5A10; TRDMT1	AKR1D1; DGKI; HS3ST2				PIGO; PRODH2	SYNJ2	SCP2	APOB; SLC27A3
NUDT5	22	DPAGT1; GANC	IMPDH1; PLCB2; SLC12A4; TRDMT1	ALDH1L1; ATP6V1A; MOGAT1; SLC23A2; SLC43A2			INPPL1		KMT2C; UGT8	KMT2C	FASN; LRP1; XYLT2	FASN; GALNT10; SLC2A14		ABCG5
PCYT1B	22		ADCY7; AGL; DBH; GAD1; NADK; SLC27A5; UST	ALDH1A2; SLC14A1; SLC27A6	CYP51A1; SI			VNN1	GBE1; SLC20A1	MIA3	PRODH; UGT2B28	ACACB; PIGB; TRHDE	CTPS2
PDE1C	22		MTHFD1; RRM2B; SPHK2	EPHX2; KL; LRP1; PTEN; SMPD3	ATP2B4		ACADVL; KMT2C; UPP1		ACSS3; KMT2C; NPR2; PIK3C2A; PRODH2; SLC28A2			ENTPD2; SERPINA3		DPAGT1		LRP2
PDE4D	22	ABCG5		ALDOA; DUOX2; KMT2C; KYNU; NT5C1A; SLC23A2	AKR1D1; SLC26A4		ACADVL; HSD17B3; MTR	MTHFD1	SLC28A2		SCP2; UGT2B28	GALNT10; GBE1; SLC27A3; TRHDE	CTPS2		AMPD2
PDE6B	22		ALDH2; AMD1; INPPL1; PCYT2; PLCB2; PRDX6; SLC23A2; SLC25A4	ADCY5; CEL; DGAT2; SLC14A1	ACOX1	PLCG1	HSD17B3	VNN1	SLC28A2	XDH		CDS1; CYP2C8; LRP2; SLC52A1
PDHA2	22	AADAC; ACOX1	ACACB; PLD2; PRDX6; SPHK2	ALDOA; CHIA; GUCY2C; INPPL1; PDE1A	SLC22A5; SLC26A4		MTR; SLC4A3; UPP1	MECR	PIK3C2A; PIK3C2B			ACADVL; HAL; HKDC1
PI4K2A	22	KMT2C	BBOX1; EPX; GAD1; LRP2; NDST4; PI4KA	CYP26B1; INPP4B; NDUFV1; SETDB1; SLC23A2; SLC29A2; TDO2	KMT2C; LCAT	ACADVL			PIK3C2B			ABCG5; MVK; SLC29A3; SLC4A10
PIGH	22	AOX1	ADCY6; CA6; CYB5R2; SYNJ1	ALDH1A2; EPX; GAD2; GUSB; LRP1; MAN1C1; MIA3; PDE4B; PIGN	AKR1D1			MTHFD1	PIGO; PTGIS		SLC34A2; XYLT2	DOT1L; SLC52A1
PIP5K1C	22	CTPS2; LRP2; PLD1; SLC2A9	PI4KA; TRDMT1	CA4; CTPS2; EPHX2; SLC12A7; SLC27A2; SMPD3	AKR1D1		ACADVL; MGAM; ST3GAL4		MAN2B1; SLC28A2			APOB; CPS1; SERPINA3		ABCG5
PLA2G2A	22	PRDX6	CEL; DLST; NDST4; NNT	ABCC4; ENTPD2; GALNT13; LRP1	APOB; RENBP; SLC25A12	PLCG1	SLC15A2	SLCO1C1	CHPT1; NPR2; PIGO	KMT2C	UGT2B28	DUOX1; PAH
PLA2G2D	22	ABCG5	CANT1; CYP4F2; NDST4; RRM2B; SGSH; SLC23A2; SPHK2	ACSL6; ADCY5; ALDOA; DGKB; UROC1			HSD17B3; SLC4A3	SLCO1C1	MAN2B1; SYNJ2			ACADVL; FASN; MVK; PLOD1
PLA2G4A	22	ATP8A1	CYB5R2; SYNJ1	ABCC4; ALDOA; ALOX15B; DOT1L; INPPL1; PIK3CA; PTGIS; ST6GALNAC1				ATP10A	B3GNT5; SLC12A1		FASN; PRODH	B3GNT5; MVK; SLC52A1; SLC6A6; TRHDE	FMO1
PLA2G4B	22	LRP2	CTSA; PIK3R3; UST	ABCC9; PDE4C; PLCH1	AKR1D1; ENTPD2; PDE4D	SLC3A2	INPPL1; LRP2		SLC27A3		SLC34A2; XYLT2	ACACB; CTPS2; ENTPD2; SLC25A13; TRHDE	ACADVL
PRPS1	22		ABCC9; ADCY7; NNT; PIK3R3; PLCB2; SGSH; SLC27A5	ATP6V1A; CDS1; MAN2A1; PPA2; PRODH2; SLC4A3; TPSD1		FMO4	SLC4A3	SLC22A2	SLCO1C1	ENTPD2	SLC34A2; XYLT2	CDS1
QPRT	22	ENPP3	AK2; ALG12; EHMT2; GAMT; SLC23A2	ALDH1A2; GAD2; GPAM; HAO1; MOGAT1; SLC36A1	NOS3		PIGF		ADCY5; CTSA; KMT2C; SLC28A2			GBE1; SLC27A3	CTPS2	ENGASE
RDH10	22	GALNT8	ADCY7; CEL; PLCE1; SLC15A2	CDS1; MOGAT1; PDE4B; SLC36A4; SLC52A1; UROC1	ATP8A1; FGA	FMO4			CEL; SLC28A2; SLCO1C1	MIA3; XDH	UGT2B28	LRP2; PLOD1
RDH8	22	ENO3	ABCC9; ATP6V1B2; CANT1; MTHFD1	DPYSL3; FMO4; KL; MIA3; PDE6B; PRODH2; TRDMT1	CTPS2; SLC26A8	SLC3A2	FPGS		ADCY5; CHPT1; PRODH2			ABCG5; B3GNT5; CTPS2
RPIA	22		ACACB; ALDH2; HKDC1; PI4KA; PIK3R3; SLC26A2; SLC9A1	ADCY10; CHST1; PLCH2; SLC8A1	CTPS2; PIK3R1; SLC26A8			SLCO1C1	B3GNT5; SLC20A1	KMT2C		ACADVL; HAL; TRHDE		DPAGT1
SLC12A1	22	AADAC; CHIA; GCLC; SLC2A9	ACE; DGKD; PDE4A; PTEN; SLC18A1; UPP1	CPT1B; DPYSL3; EPHX2; FMO4; GUSB; PRODH2	ME3; SERPINA3		ST3GAL4	SLCO1C1	SLC20A1			PLOD1
SLC16A7	22	ACADVL; GANC	CEL; CHPF2; NDST4; SLC15A2; SLC4A8; SYNJ2	ADCY10; ATP6V1A; DGAT2; SI; SLC23A2; TPSD1	PDE6C	PEPD			GBE1; PTGIS; SYNJ2			ALDOC; GBE1; TRHDE
SLC22A3	22		BSG; HKDC1; SLC9A1	CYP4X1; DPYSL3; KL; NT5C1A; PPA2; SLC5A10; SLC8A3; SMPD3	ENTPD2; ME3				PRODH2; SLC1A7; SLCO1C1		CD36	MVK; PIGB; SLC25A13	ACADVL	ENGASE
SLC24A4	22	ATP8A1	CEL; GCDH; INPPL1; SLC18A1	ABCC9; ALOX15B; DGAT2; FMO4; GALNT13; GUSB; PHEX; SETDB1; SLC43A2	PIK3R1		MTR		CEL			ABCG5; APOB; HAL; SLC3A2	MTHFD1
SLC52A2	22		ACACB; ADCY7; IMPDH1	GUCY2C; MAN1A2; PDE4B; PLCH2; SARDH; SLC25A12; TPTE2	APOB; FGA; SLC12A1	FMO4	FPGS; LRP2		INPPL1		LRP1	DUOX1; PIGB	CTPS2	ABCG5
SLC5A5	22	CHIA; ENO3	AGXT2; AK2; PLCE1	ALDH1L1; DGAT2; EPX; INPPL1; LRP2; PLCH2	AKR1D1; CTPS2; SLC22A5			VNN1	PTGIS; XYLT2	SYNJ2	PRODH	FASN		ABCG5	CTPS2
SLC6A20	22	AADAC; CTSA; DPAGT1	ALG12; GCDH; IPMK; NNT; PI4KA; SLC12A4; SYNJ1	CHST1	ENTPD2; PDE4D; SLC16A3			VNN1	MAN2B1	SYNJ2	DPAGT1; SLC15A2	DOT1L; GBE1			SLC29A3
SOAT2	22	ENPP3	HKDC1; SLC15A2; SLC26A2	ADCY10; ADCY5; ATP1A4; ATP2B1; PLCH1; SLC23A2; ST3GAL6	LCAT		MTR; PTEN; SLC4A3	MTHFD1	ADCY5; ALG6; TPO			GBE1	ACADVL			ACACA
SOD3	22	ACOX1	ALDH2; CHPF2; CYB5R2; PCCA; PDE4A; PLCB2; SLC23A2	FMO3; GAD1; MAN1C1; PDE1C; PLCL1; SLC36A4		PLA2G4E; PLCG1			ADCY5; SLC20A1	MIA3	XYLT2	ACACB			AMPD2
SPCS2	22	GCLC; KMT2C	ATP4A	ADH6; ALDOA; ATP1A4; CPT1B; DGKB; DPYSL3; ENTPD6; FBP1	DGKI		INPPL1; ST3GAL4			XDH	DPAGT1	ABCG5; B3GNT5; GBE1; SLC29A3; XYLT2	ACADVL
ST3GAL5	22	KMT2C	AK7; ENTPD2; NADK; RRM2B; ST3GAL5; SYNJ1	ALOX15B; CPT1B; LIPC; PHEX; SLC14A1; ST6GALNAC1	CTPS2; UGT2B4		KMT2C		ACSS3; CHPT1; SETDB2	MIA3	FASN		MTHFD1
SUOX	22	CTSA; LRP2	ATP6V1B2; PLCE1; RRM2B; SLC27A5	CTPS2; EPHX2; INPPL1; MAN1A2; PHGDH; PLCB3; SLC14A1; TPTE2	CYP51A1; LRP2		UGT2B7		NPR2		XYLT2	B3GNT5; SLC4A10		DPAGT1
TPO	22	HGD	ACE; AMD1; CYB5R2; DGKD; GCDH	ACSS3; ALOX15B; FBP1; MOGAT1; SLC36A4; SLC8A1; TYRP1; UROC1	PIK3R1		KMT2C; PLD2		B3GNT5	XDH			FMO1; MTHFD1		PLCH1
UCK1	22	AADAC	AK2; CEL; PCYT2; PRDX6	CTPS2; DGKB; DGKI; GALNT6; LRP2; PLCE1	ATP8A1; CTPS2; RENBP	PLCG1	ACADVL		NPR2; SLC12A1		FASN; XYLT2	ACACB			SLC29A3
VNN2	22	KMT2C	CEL; NADK; SLC25A17	ABCC4; ALDOA; CHST1; FMO4; HLCS; PHYH; SLC14A1; SLC36A4			MTR		PIGO		SLC34A2	CPS1; GALNT10; PIK3CB; SLC29A3; SLC4A10			CTPS2	LRP2
A4GALT	21	ATP8A1	ADCY7; AK2; CEL; NEU2; PLD2; RRM2B	CPA6; KMT2C; SLC14A1; SLC43A2	ACOX1; PIK3C2G			DPAGT1	ADCY5; APOB; SLCO1C1		SI	ACADVL; PIK3CB	ACACA
ACADM	21	CEL	ACE; DNMT1; GCDH; ST3GAL5	ABCC4; CHST1; CYP7B1; PLCH2	HS3ST2; PIK3C2G	SLC3A2	FPGS; MGAM; PLD2		SI		PRODH; SLC27A6; UGT2B28	B3GALT4; PAH
ACP1	21	PLD1	PLCB2	AOX1; DUOX2; GUSB; INPP4B; MTR; PIK3CA	ATP8A1; DNMT3A; FGA				CEL; PIGB	KMT2C	PRODH; XYLT2	ENTPD2; SLC4A10		ENGASE	AMPD2; CTPS2
ACP6	21	AOX1; ENO3; SLC2A9	PIK3R3; PLD2; RRM2B; SLC12A4; SPHK2	ABCC5; CA4; EPHX2; GALNT6; TRDMT1	PDE6C; PKM; SLC26A8		KMT2C; UPP1				SI	PIGB; SLC27A3
ACSL5	21	ATP8A1	BBOX1; NADK; SLC18A1	ATP6V1A; ENTPD6; EPX; KL; NPR1; PIK3CG; SLC12A1	RENBP; SLC22A5		MGAM		PIK3C2A	ENTPD2	LRP1	B3GALT4; PIGO; SLC6A6		DPAGT1
ACSM1	21	AADAC	NNT; PDE4A; SLC27A5; TRDMT1	CPA6; CPT1B; DUOX2; PIGN	AHCY; CYP51A1; LCAT; PDE4D				INPPL1; PIGO; UGT8			ACACB; CYP2C8; GALC; SLC4A10			AMPD2
ADH1B	21	CHIA	ALG12; CA6; DLST; NNT; RRM2B; SLC15A2; SLC18A1	DGKB; DPYSL3; GALNT6; NPR1; PDE6B; SLC12A7; SMPD3; TRDMT1; UROC1			MTR					ALDOC; B3GNT5; ENTPD2
ADH6	21	SLC2A9	MTHFD1; NDST4; SLC27A5; ST3GAL5	CYP4X1; DPYS; LRP2; SLC52A1	ATP1A1; CYP51A1; PDE6C; SLC16A3	KMT2C; PLA2G4E	FPGS; UPP1		INPPL1; PTGIS			PIK3CB; XYLT2
AGPAT2	21		ACACB; BSG; ENTPD2; NADK; SLC25A4; SPHK2	AASS; ADCY5; HLCS; MIA3; PDE1A	PDE4D; SLC12A1		INPPL1; MTR; SLC15A2	SLC22A2	PIGO; SETDB2		FASN	DPAGT1
AK2	21	CHIA	ADCY6; CD36; SLC27A5	CHIA; CHST1; GUCY2F; MAN1C1; MAN2A1; PIK3CG	APOB	PLA2G4E	INPPL1	DPAGT1	CTSA; PTGIS	SYNJ2	XYLT2	ACACB; SLC25A13; TRHDE
AK7	21	CHIA	CYP4F2; PDE4A; PLCB2; PTEN; UPP1; UST	CYP4F11; MTR; SLC29A2; SMPD3; ST6GALNAC1	SERPINA3; SLC12A1	PEPD	HSD17B3	SLC22A2	SYNJ2			PDE9A	CTPS2		PLCH1
ALDH2	21		CHPF2; DPAGT1; INPPL1; IPMK; MTHFD1; NNT; SLC23A2	ADCY10; ADCY8; ADH6; CEL; DNMT3A; EPHX2; PDE11A; PLCG1	SLC26A4	FMO4	UGT2B7			LRP2	PRODH	DUOX1
ALDOA	21	ENPP3; LRP2		ALDH1L1; CHST1; DUOX2; GALC; MAN1A2; PDE4D; PHGDH; PRODH2; SLC36A1	ACOX1			MECR			ABCB4; SLC15A2	ACADVL; B3GNT5; DUOX1; LRP2; SLC25A13; SLC2A14
ALG2	21	AOX1	ALDH2; NNT; PCCA; PDE4A	CTPS2; DGKB; FBP1; FMO4; PLCL1	DNMT3A; PIK3R1; SLC26A4	PLCG1			ALG6; PTGIS; SLCO1C1	SYNJ2		ACACB; XYLT2	MTHFD1
AMDHD2	21	ACOX1; SLC2A9	GCDH; UPP1	AOX1; CHST1; EPHX2; GALC; MAN1A2; SLC43A2; SMPD3	PIK3C2G			MECR	SI; UGT8		ABCB4; LRP1; SLC15A2	B3GALT4; FASN		DPAGT1
AMY2A	21	GALNT8; SLC2A9	ACE; ADCY7; AK2; ALG12; BSG; DGKD; SLC4A8; SLC9A1	CA4; GALNT6; GPAM; PDE4B; PTGIS; TYRP1						SYNJ2; XDH		APOB	MTHFD1	ENGASE
APOC2	21	GCLC	SLC12A4	ADA; CHST1; CYP4X1; FMO3; GPAM; ST6GALNAC1; TPTE2	AHCY; CTPS2; LCAT		INPPL1		NPR2	ENTPD2		B3GNT5; DOT1L; PLOD1	MTHFD1	ENGASE; PTEN
AQP9	21	ATP8A1; DPAGT1	ABCC9; CD36; CHPF2; SLC12A4	ATP1A4; CUBN; HAO1; SLC29A2; SLC52A1	ACOX1; CTPS2; PIK3R1; SLC12A1		LRP2		B3GNT5; CEL; SLC27A3			CYP2C8				ACACA
ASNS	21		BSG; DLST; LOXL2; MTHFD1; PLD2; SLC25A17	ABCC5; SLC36A1; SLC5A10; UGT2B4	CYP51A1; SLC25A12	PLCG1			ACSS3; UGT8		PRODH	PIGO; PIK3CB; PLOD1	ACADVL		SLC29A3
ATP2B2	21	AOX1; GANC	CA6; NDST4; SLC25A17; SLC4A8; UPP1	GPAM; MAN1A2; PDE10A	PDE4D; SLC22A5		SLC15A2	ATP10A; MECR	SLC1A7	ENTPD2	LRP1	ACADVL; GBE1; PIK3C2G
ATP5PO	21	PLD1	AGXT2; BBOX1; PIK3CG; PLCB2; PLD2; SLC27A5; SPHK2	CHIA; FBP1; GPAM; HAO1; MOGAT1; ST6GALNAC1	HS3ST2; ME3; PIK3R1		UGT2B7		PIGB			GCNT4; SERPINA3
ATP6V0A1	21	GALNT8	AGMAT; ALDH2; ATP6V0A4; DLST	ADCY5; GAD1; GUCY2C; PPA2; SLC25A12; SLC4A3	ACOX1; FGA			MTHFD1	PTGIS		SI; SLC27A6	ALDOC; GALNT10; PIK3CB; SLC4A10
ATP6V1G3	21	ACADVL	ABCC9; CANT1; GCDH; KMT2C; PDE4A; SLC9A1	CEL; CYP4F11; DGAT2; DGKB; GUSB; PDE6C; PIGN; SI; TPTE2	NOS3; SERPINA3				NPR2; SLC20A1; SLC28A2
BBOX1	21	AADAC	AGMAT; ALDH2; CANT1; DNMT1; DPAGT1; SLC18A1	ADCY5; GPAM; LRP2; PDE4D; SLC36A1	CYP51A1; TPO				INPPL1; SLC27A3; UGT8	LRP2		CPS1; FASN				ACACA
BPNT1	21	CEL; GALNT8	CA6; SLC12A4	ACSL6; CHIA; INPP4B; PIGN; TPTE2	ATP8A1		SLC4A3		ABCC8; INPPL1; PIGB			ALDOC; CDS1; GBE1; HAL; SLC29A3	ACACA; ACADVL
CA6	21	ATP8A1	CYP4F2; PIK3R3; SLC18A1; TPO; UPP1	HLCS; LDHAL6B; PDE11A; PIGN; SLC27A2		PLA2G4E			ACSS3; PRODH2; SLC1A7; XYLT2		SCP2	GALC; GALNT10; SLC12A2; SLC4A10
CBR3	21	CTSA	ACACB; AGMAT; CTSA; INPPL1; IPMK	LRP1; PDE4B; PLCH1; SLC29A2; SMPD3	NOS3		PIGF		B3GNT5; CTSA; NPR2; PTGIS		SLC34A2	SERPINA3; SLC16A7				LRP2
CDA	21	ATP8A1	DGKD; SLC25A17; TRDMT1	DGKI; EPX; SMPD3	CTPS2; NOS3; PKM; SLC16A3; UGT2B4			ATP10A; VNN1			ABCB4; SI; UGT2B28	HKDC1; PAH				ACACA; LRP2
CHST1	21	CTSA	ACACB; DPAGT1; EHMT2; TPO	AK5; DOT1L; INPP4B; PDE6B; PHYH; PTGIS; UROC1	PDE6C					PGM3		CDS1; CYP2C8; SLC16A7; TRHDE	ACADVL	ENGASE		LRP2
CLC	21	CHIA	AK2; EHMT2; HKDC1	ALOX15B; CYP26B1; GUCY2F; LRP1; PDE10A; PLCE1; SLC23A2; SLC25A12; SLC5A7	ACOX1; NOS3	PLCG1	ACADVL		GBE1			SERPINA3; SLC25A13		DPAGT1
COX4I1	21	CTPS2	BBOX1; GAMT; PRDX6; RRM2B; SLC15A2	ATP10A; CPS1; DPYS; DPYSL3; FMO4; NPR1; PLCH2; PPA2	SI			DPAGT1	PIGB		SLC34A2	CYP2C8; PIK3C2G; SLC27A3
COX7B	21	ACOX1; HGD	ATP4A; NNT; SLC18A2; UST	ALDH1L1; CYP4F11; DPYSL3; MAN1A2; PHEX; PLCB4; SLC25A12; SLC5A7; UROC1	LCAT				NPR2; SYNJ2			DPAGT1; PIGB	PLCB3
COX8C	21		CD36; INPPL1; NADK; PLD2; SLC12A4	MTHFD1L; MTR; SLC5A12	ELOVL2; SERPINA3		INPPL1	SLCO1C1; VNN1	MAN2B1	ENTPD2	CD36	ACACB; DOT1L; MVK; TRHDE	FMO1
CPA2	21		DLST; SLC18A2	ABCC5; ALDH1A2; CYP4F11; HLCS; INPPL1; MAN2A1; NT5C1A; PHGDH; SLC43A2; TDO2	PDE6C; TPO		PLD2		CEL	KMT2C; SLC25A13		ACADVL; APOB; PIGB
CSGALNACT1	21	AADAC	ADCY6; DLST; NEU2; NNT; SLC23A2; SPHK2; UPP1	DOT1L; GAD2; HAO1; INPPL1	ATP8A1		MTR		APOB; SYNJ2			ACADVL; CYP2C8; DPAGT1; SLC27A3		PTEN
CYB5R1	21	ENO3	CYP4F2; HKDC1; NADK	CYP4F11; GALC; LIPC; PLCE1; SLC12A7; TPTE2	ME3		LRP2; PTEN		PIGB; PRODH2; SLCO1C1	KMT2C	PRODH; SLC34A2	PIK3CB; SLC52A1
CYC1	21	ACOX1; ENTPD2; KMT2C	ABCC9; CEL; HKDC1; SLC9A1	KL; MAN1A2	SLC26A8		HSD17B3; KMT2C; UPP1	DPAGT1	B3GNT5		SCP2	CYP2C8; SLC25A13; SLC3A2	ACADVL	ABCG5
CYP24A1	21	GCLC	ABCC9; ATP6V1B2; CANT1; MTHFD1	ATP6V1A; CHIA; DOT1L; LRP2; PDE4B; PHYH	PDE6C		HSD17B3		CEL		ABCB4; XYLT2	DPAGT1; DUOX1; FASN; PDE9A; SLC2A14
CYP26A1	21	DPAGT1; ENO3; LRP2; PLD1	ALDH2; KMT2C; PCYT2	DPYSL3; DUOX2; PHEX; SLC27A2; SLC5A10; ST3GAL6; UROC1			LRP2; ST3GAL4; UGT2B7	DPAGT1; MECR		LRP2		ALDOC
CYP3A5	21		ATP6V0A1; EHMT2; ENTPD2; SPHK2; SYNJ1	ST6GALNAC1	ACOX1; CTPS2; PIK3C2G	PLA2G4E			MAN2B1; SLC20A1; SLC28A2	ENTPD2	SI; SLC15A2	CPS1; SERPINA3; XYLT2	ACACA; ACADVL
DGKH	21	ACADVL; CEL	CEL; MGAM; NNT; PI4KA; PLCE1; SGSH; SYNJ1	HLCS; PLCH2	ENTPD2	ACADVL	INPPL1		CEL; MAN2B1		SLC27A6; UGT2B28	CYP2C8; SLC12A2; SLC3A2
DNMT3B	21	ABCG5; CTSA	CEL; SLC25A4	ATP6V1A; CYP4F11; DPYS; GALNT6; PLCH2; SLC12A1; SLC52A1	ACOX1	PLCG1			SI; SLC1A7	LRP2	SLC27A6	CTPS2; PAH; PIGB; SLC3A2
EHHADH	21	AOX1; ATP8A1; CEL	ATP6V0A4; DNMT1; TK1	ALDH1A2; PDE4B; SLC12A7; SLC29A2	SLC16A3; UGT2B4		PTEN; SLC15A2					ACADVL; CDS1; GALNT10; MVK; PDE9A; PIGB; SLC4A10
EHMT1	21	ACOX1	CEL; SGSH; SLC12A4; SLC12A7	ADCY5; AOX1; CDS1; HLCS; INPP4B; KL; MAN1A2; MTHFD1L; PLCB4; PLCH1; TPTE2	PIK3C2G				SETDB2			HAL; SLC52A1; SLC6A6
ELOVL4	21		ATP4A; GCAT; NADK; NEU2; PLD2	ADCY5; DGKB; PLCB4; SLC4A3	ACOX1; ELOVL2; HS3ST2; PDE6C	PLCG1; PTEN		SLC22A2	ADCY5; SI		SCP2	DUOX1	ACADVL
ELOVL6	21	ATP8A1; KMT2C	ABCC9; DGKZ; GAMT; MTHFD1	ALDH1A2; AOX1; CA4; CPT1B; EPHX2; GPAM; LRP2	AKR1D1		UGT2B7		CEL		XYLT2	PIGO; PIK3CB; SLC4A10	ACACA
ENGASE	21		ATP6V1B2; SLC18A2; SLC23A2	ALDH1A2; FMO3; LRP1; NDUFV1; PPA2; PRODH2; RDH10; SLC12A7; SLC4A3	PDE6C; UGT2B4	SLC3A2		DPAGT1	GBE1; SI		SLC34A2	HKDC1		ENGASE
ENO1	21		CD36; EHMT2; PLCB2; PLCE1; SLC12A4	ALDH1L1; ATP1A4; FMO4; PDE1C; PDE4B; TPTE2	CYP51A1; RENBP		SLC4A3		CHPT1; INPPL1; PDE6A		XYLT2	ACACB; FASN; SERPINA3
EXTL2	21	CHIA	NDST4	AASS; ABCC5; GAD1; GPAM; MOGAT1; MTHFD1L; PLCH1; SLC29A3			HSD17B3; KMT2C	DPAGT1	ADCY5; GBE1; SLC28A2	SYNJ2		CDS1; SLC29A3	CTPS2			LRP2
FLVCR1	21		ACACB; ALG12; SLC29A3; SLC4A8; SLC9A1; UST	CHST1; CPS1; HLCS; PIGN; PPA2; UROC1	LCAT; PKM		PLD2		CTSA			LRP2; MVK; XYLT2	MTHFD1	ENGASE
FUCA2	21		ALDH2; ENTPD2; SLC4A8	ABCC4; GAD1; NDUFV1; PLCG1; SLC52A1; ST3GAL6; UROC1	SLC26A4			SLCO1C1	SETDB2; SYNJ2	FASN		DPAGT1; GALNT10; SLC52A1	ACADVL; MTHFD1	DPAGT1
G6PC2	21	KMT2C	CANT1; MTHFD1; NDST4; SLC25A17; SLC4A8	ATP10A; DGAT2; GUCY2F; TPTE2		SLC3A2	ACADVL		CHPT1; PIK3C2A	SLC25A13; SYNJ2	SLC15A2; UGT2B28	ACADVL	MTHFD1	ABCG5
GALE	21	ABCG5; AOX1; HGD	CD36; CHPF2; ENTPD2; HKDC1	DPYS; GALNT13; SETDB1; SLC5A10	ENTPD2; LCAT; NOS3; RENBP		SLC4A3		APOB			SLC52A1	MTHFD1		PLCH1	ACACA
GALT	21	CTSA	AGMAT; BBOX1; MTHFD1; SLC12A4; SLC4A8; SLC9A1; UST	CHIA; NDUFV1; PDE4B	AKR1D1; SLC4A10		MTR; PLD2		ACSS3; ALG6; SLC28A2			GALC; SLC25A13	FMO1
GGTLC2	21	ACOX1; CHIA	AMD1; APOB; CTSA; GCAT; MTHFD1; NDST4	ALOX15B; INPPL1; MAN1A2; NT5C1A; PLCG1; SLC29A2; TPTE2	APOB; HS3ST2				SI	XDH		CDS1; ENTPD2
GLO1	21	ATP8A1; CHIA	CEL; EHMT2	ALDH1L1; ALOX15B; ENTPD6; HAO1; KYNU; MTHFD1L; SLC8A1; TDO2	CYP51A1; DNMT3A; PDE6C				B3GNT5; SLC28A2			CDS1; CPS1; DUOX1; GALC
GLRX2	21	KMT2C	AGMAT; ALDH2; ALG12; HKDC1; SLC9A1	NDUFV1	PDE4D		PLD2	VNN1	ADCY5; CHPT1	LRP2; MIA3		ACADVL; ALDOC; GALNT10; GCNT4; PIK3CB; SLC16A7		DPAGT1
GLS	21	GANC	CD36; PLCB2; SI; SLC15A2; SLC23A2	ADCY10; CPS1; DPYS; PDE4C; PIGN; SLC29A2; SLC5A11	ALPI	KMT2C	PLD2; PTEN; SLC4A3		ALG6		FASN	SLC2A14
GNPAT	21		ACE; ADCY7; AGMAT; DGKD; LOXL2; NEU2	DOT1L; FBP1; INPPL1; MIA3; TPSD1	DGKI		FPGS	VNN1	INPPL1		ABCB4	ALDOC; B3GNT5; SLC25A13; SLC52A1; SLC6A6
GNPDA1	21	AOX1; CHIA	DGKH; GAMT; PI4KA; PIK3CG; PLCE1	CYP4X1; DGAT2; DNMT3A; FMO4; MIA3; PTGIS; SI	SI		FPGS		PIK3C2A		CD36; PRODH	HAL	FMO1
GPX7	21	ACOX1; GALNT8	ATP6V1B2; DGKD; DGKZ; GAMT; MTHFD1; SLC25A4	DGKI; ENTPD6; EPHX2; PIK3C3; PPA2; SLC12A1	LRP2		ACADVL	MTHFD1		XDH	SI	DPAGT1; SLC25A13
HADHB	21	ACOX1	AMD1; ATP6V0A4; PLCB2; PLD2; PRDX6; SLC27A5; UST	CDS1; DOT1L; DPYSL3; INPP4B; LRP1; MOGAT1	AKR1D1; FGA; UGT2B4			DPAGT1				DUOX1; SLC3A2	FMO1
HIBADH	21	CTPS2	CHPF2; HKDC1; PLD2	HAO1; LIPC; LRP2; MAN1C1; MOGAT1; UROC1	FGA; PDE4D; SLC12A1	KMT2C; SLC29A3	SLC15A2	SLCO1C1				DOT1L; PIGO; PLOD1				ACACA
HLCS	21		DGKZ; GAMT; PDE4A; SPHK2; TK1	CYP4F11; HLCS; MOGAT1; NT5C1A; PIK3CA; PRODH2; SLC29A2; SLC29A3; SLC5A11	SLC22A5				SLC1A7		SLC34A2	FASN	ANPEP		AMPD2; PLCH1
HS3ST6	21		ADCY6; DGKZ; INPPL1	ATP10A; CYP4F11; GUCY2F; INPPL1; NDUFV1; PPA2; RDH10; SLC23A2; TPTE2	ATP8A1		INPPL1; UGT2B7	SLCO1C1	ABCC8; SLCO1C1			ALDOC; ENTPD2; GBE1
HSD17B3	21	AOX1; GALNT8	AGXT2; CYP4F2; SLC4A8	ALDH1L1; HLCS; PDE6B; TYRP1	AKR1D1; ATP8A1		PLD2; UGT2B7	SLCO1C1	ACSS3; UGT8		SI; SLC34A2	FASN; SLC25A13; SLC2A14
HYAL3	21	CTSA; LRP2	ADCY7; ATP6V0A4; NADK; NEU2; SLC15A2	CEL; DGAT2; FBP1; FMO3; FMO4; KMT2C; MAN1C1; SLC23A2; TRDMT1	UGT2B4	ACADVL			APOB; PIGB; SYNJ2
IDH1	21	ACADVL; ACOX1	ACE; ATP6V0A1; PIK3CG	ACSS3; ALDH1L1; CHIA; INPPL1; MTHFD1L	ACOX1; ATP8A1; DGKI; SLC16A3; SLC4A10	KMT2C	FPGS; INPPL1			LRP2		PIK3CB; SLC25A13
INPP1	21		CD36; CYP4F2; SLC12A4	CPA6; INPP4B; NT5C1A; PHYH; PIGN; ST3GAL6; ST6GALNAC1	PDE6C; SLC16A3		LRP2	DPAGT1; SLC22A2	GBE1; PTGIS			HKDC1; PLOD1; SERPINA3; SLC29A3
INPP5A	21	ACADVL; CEL; SLC2A9	AMD1; ENTPD2; PLCE1; SLC15A2; SPHK2	CYP7B1; GAD2; HAO1; PIK3CA; SETDB1	ACACB; DNMT3A		HSD17B3; ST3GAL4		CHPT1; PIK3C2B		XYLT2	PLOD1
INPP5J	21		CTSA; LRP2	ADCY5; CHIA; DGKB; FMO3; NDUFV1; SETDB1; SLC27A2; SLC8A1	ALPI; LRP2; PKM	PLCG1			PTGIS		SLC27A6	ACADVL; GALC; LRP2; PIGO	CTPS2
INPPL1	21		ADCY6; DLST; EPX; PDE4A; SLC15A2	ALDH1L1; CYP7B1; GUSB; NPR1; PDE4D; SLC27A2; SLC36A4		PTEN			PRODH2; SETDB2		DPAGT1; SLC15A2; SLC27A6	ACACB; DPAGT1			AMPD2
IP6K1	21	ACADVL; CHIA	ACACB; CEL; DGKD; EHMT2; PRDX6; SLC18A2; TRDMT1	MAN2A1; SLC29A2; SMPD3	SERPINA3; SLC25A12			SLC22A2	ADCY5; GBE1; NPR2; SLC1A7		FASN; XYLT2
JKAMP	21	ABCG5; ATP8A1; DPAGT1	INPPL1; MTHFD1; SGSH; SLC26A2	ADH6; FBP1; PDE6B; SLC12A1	AKR1D1; APOB; RENBP		ACADVL	MTHFD1	SLCO1C1		PRODH	GALC; PIGO			AMPD2
KMO	21	ACOX1	CD36; EHMT2; ST3GAL5	CTPS2; CYP4X1; LIPC; PLCH2; SLC27A6; ST3GAL6	TPO		UGT2B7	DPAGT1; MTHFD1	ADCY5; PRODH2; SLC1A7; SLC28A2			B3GNT5; GALC; PAH
KYAT1	21	ATP8A1; ENO3; PLD1	ADCY6; ENTPD2; NDST4; ST3GAL5	ABCC4; PHEX; SLC25A6; TRDMT1	ENTPD2; SLC16A3				ALG6; MAN2B1; TPO			ACACB; GBE1; PIGB	MTHFD1			LRP2
LDHD	21	KMT2C; SLC2A9	AMD1; DLST; LOXL2; PIK3CG	ADCY10; GALC	ELOVL2; ENTPD2; ME3	KMT2C	PIGF	VNN1	PIGB		DPAGT1; SCP2	ALDOC; B3GNT5; SLC27A3; SLC4A10
LPO	21	CTPS2; GANC	ACACB; DGKD; GAD1; MTHFD1; SLC9A1	ABCC5; MTHFD1L; PDE4C; SARDH; SETDB1; ST6GALNAC1	ENTPD2	PLCG1	LRP2		ACSS3; INPPL1		FASN	GALC; GBE1
MGAM	21	AOX1; ENO3; PRDX6	IMPDH1; PLCB2; SLC9A1; TK1	INPPL1; KL; MAN1A2; SLC5A10	KMT2C; SERPINA3; SLC22A5; SLC26A8					XDH	SLC15A2	PIK3CB; SLC52A1; TRHDE		ABCG5
MGAT2	21	ACOX1; ATP8A1; ENPP3	AGXT2; ATP6V0A1; PI4KA; PIK3R3	ADCY10; GALNT6; PTGIS; TPSD1	NOS3; PDE6C		ACADVL	SLCO1C1	SLC28A2			ACACB; B3GNT5; GALC; PDE9A	PLCB3
MGAT4B	21	ENO3	ACACB; ATP6V0A4; PLCE1; SLC12A4	SLC14A1; SLC25A12; SLC36A4; UROC1		FMO4		ATP10A; DPAGT1	ALG6; TPO		DPAGT1	B3GALT4; HAL; MVK; PIK3R1	CTPS2			LRP2
MGST2	21	CTSA; GANC	ADCY7; CTSA; IPMK; SLC12A4	ALDOA; CYP4X1; HLCS; MIA3; SLC43A2	ACOX1; SLC26A4; TPO			MTHFD1; VNN1	APOB		XYLT2		CTPS2; MTHFD1		AMPD2
NAGLU	21	ABCG5; CHIA	ALDH2; DGKH; INPPL1; PCCA; SLC23A2	CA4; CYP4F11; GUCY2C; PIK3CG	RENBP		ACADVL; FPGS; UPP1		CTSA; GBE1; NPR2	MIA3		GBE1	ANPEP
NANP	21	GANC; GCLC	CA6; SLC18A2	EPHX2; GALC; LRP2; MTHFD1L; PDE10A; PIGN; SLC12A7; ST6GALNAC1	PIK3R1; UGT2B4		SLC4A3		CEL	XDH	ABCB4; SLC27A6	PLOD1	ACADVL
NAPRT	21	AADAC; ACADVL; CHIA; LRP2	AGL; PI4KA; PIK3R3; SLC27A5	DGAT2; LIPC; MTHFD1L; SLC23A2; SLC5A10; UROC1	PKM		LRP2		SLC12A1	SYNJ2; XDH		GBE1; INPPL1
NDUFA2	21	KMT2C	CD36; DGKD; IPMK; TK1	ABCC9; DGAT2; DPYS; GALNT13; HLCS; PDE10A; PDE6C; TPSD1	ATP8A1; DNMT3A; HS3ST2		KMT2C		PDE6A	LRP2			ACACA	ENGASE
NDUFA7	21	ALOX15	ALDH2; ATP4A; BBOX1; CEL; CHPF2; NADK; NDST4; SLC9A1	AK5; CYP11B1; GUCY2C; MOGAT1; SI	ACOX1	PLA2G4E; PLCG1		SLC22A2	SLC12A1		LRP1	CYP2C8
NDUFV3	21	AADAC; DPAGT1; GANC	ALG12; DNMT1; PLCE1; SLC27A5	ADH6; AK5; ALDH1L1; GAD1; GALNT13; PIGN; PIK3C3	APOB	KMT2C			CHPT1		DPAGT1	GALC; GBE1		PTEN
NEU1	21	GANC	ABCG5; SLC25A4	GPAM; KMT2C; LRP2; PDE9A; PIGN; ST6GALNAC1; TPSD1; TRDMT1	SERPINA3	PEPD	HSD17B3		SETDB2		DPAGT1; LRP1	CYP2C8; SLC16A7; SLC25A13		ENGASE
NEU2	21	ATP8A1; CTSA	ABCC9; AK7; ATP6V1B2; EPX	EPX; FMO3; MAN1A2; PDE11A; SLC12A1	AKR1D1; ATP8A1		UPP1		SETDB2		ABCB4; SCP2		ACACA; ANPEP	DPAGT1		LRP2
NEU4	21	DPAGT1; GCLC	CEL; RRM2B; TK1	MOGAT1	AKR1D1		PIGF; UGT2B7	MECR	B3GNT5; CHPT1; CTSA; KMT2C; NPR2; SLC27A3		SCP2	SLC16A7; SLC27A3		DPAGT1; ENGASE
NNT	21	AADAC	CYP4F2; SLC15A2; SPHK2; ST3GAL5	AASS; ATP6V1A; HAO1; PDE10A; PHEX; PIK3C3; PLCE1; SLC23A2; TPTE2				MTHFD1	NPR2	XDH	SCP2	CYP2C8; SLC25A13; SLC3A2
NT5C	21	ACADVL; CEL	NNT; SLC12A7; SLC18A1	ALOX15B; AOX1; GALNT13; GPAM; LRP1; PDE1A; SLC23A2		ACADVL; SLC3A2	LRP2; PLD2	MECR	CEL; MAN2B1			APOB; PIK3C2G
PANK4	21	ACADVL; HGD	ACACB; CYB5R2; SLC12A7; SLC27A5; SYNJ1	ATP1A4; CYP4X1; DPYS; INPP4B	FGA; SLC4A10				APOB; SLC1A7	LRP2		B3GNT5; GBE1; SLC3A2	MTHFD1			ACACA
PCYT1A	21	ACOX1; CEL; KMT2C	ABCC9; ATP6V0A4; EHMT2; MTHFD1; SLC26A2	CHIA; INPP4B; INPPL1; SLC12A7; SLC29A3; SLC36A1		ACADVL; FMO4		VNN1	ALG6; PIGO			B3GNT5; SLC16A7
PDE5A	21	ENPP3	APOB; NNT; TRDMT1; UPP1	ADCY5; CUBN; GUCY1A2; HLCS; PRODH2	ATP8A1			SLC22A2	CEL; PRODH2; SLC28A2; SLCO1C1		DPAGT1; SLC15A2	DPAGT1; GBE1; SLC29A3
PDHB	21	GANC; PLD1	ADCY6; CTSA; CYB5R2; IPMK; NDST4; NNT; SLC4A8	ATP1A4; CHST1; CYP4F11; KL; PDE11A; PDE4D; SLC8A3		FMO4			CTSA; SLC27A3			SERPINA3		ABCG5
PECR	21	ACOX1; DPAGT1	BSG; PIK3CG; SLC15A2; SLC18A1; SLC9A1; UST	ALDH1L1; CA4; SLC27A2		ACADVL	KMT2C; MGAM; UPP1	SLCO1C1	PTGIS; SETDB2	ENTPD2; SLC25A13			CTPS2
PIGA	21	AOX1	CYB5R2; IMPDH1; PLCE1; SLC12A4; SLC9A1; ST3GAL5	ADCY8; DPYS; GAD2; GUCY2C; TPTE2	CYP51A1; HS3ST2; UGT2B4				CTSA		FASN	GALC; GBE1; PLOD1		PTEN
PIGQ	21	AOX1	DPAGT1; NNT; PIK3CG; PRDX6; SLC15A2	EPHX2; MAN1A2; SLC12A7; SLC43A2; SMPD3	APOB; DNMT3A; PKM		UPP1		SLC12A1; SLCO1C1			ACACB; DUOX1; SLC2A14			PLCH1
PIP4K2A	21	ATP8A1	AGMAT; CYP4F2; HKDC1; TK1; TPO	ABCC4; PIK3C3; PIK3CA; PTGIS; SLC27A2; UROC1	LCAT		PIGF		GBE1; PTGIS; UGT8		DPAGT1	B3GALT4; SLC25A13; SLC2A14
PIPOX	21	AADAC; PLD1	AGL; CANT1; SLC4A8; SYNJ2	MGAM; PHGDH; PPA2; SI; SLC27A2; SMPD3	CTPS2; LCAT	FMO4; PLCG1			MAN2B1			GALC; GBE1; PIK3CB; SLC29A3
PLCH1	21	KMT2C	APOB; BBOX1; CANT1; IMPDH1; RRM2B; SLC27A5; SPHK2	CHIA; CPA6; LIPC; TPSD1	SLC4A10; UGT2B4	PLA2G4E	MGAM; SLC4A3	MECR	SYNJ2	FASN		CDS1
PRODH2	21	ABCG5; DPAGT1	ALDH2; GCDH; IMPDH1; PLCB2; PLD2	CDS1; CHST1	FGA; KMT2C; PDE6C; SLC16A3	PEPD	PIGF		SLC27A3		CD36; SLC15A2; XYLT2	SLC6A6; TRHDE
PYGB	21	ATP8A1	AGL; ATP6V0A4; SLC15A2	ABCC4; DPYSL3; ENTPD6; EPX; FBP1; FMO4; LIPC; SLC29A2	ENTPD2; NOS3; SERPINA3				GBE1; SLC28A2; UGT8			FASN; SLC29A3; SLC6A6
RBP1	21	AADAC; GANC	AGXT2; NNT; PI4KA; SYNJ1	CTPS1; GPAM; KL; PDE4C; PLCE1; SLC23A2	ME3; PKM			ATP10A	MAN2B1; PRODH2; PTGIS		SLC15A2; SLC34A2	GBE1
SDHC	21	ABCG5; CTPS2	CA6; HKDC1; PCYT2; PIK3R3; PLCB2; SYNJ2	ACSS3; CHIA; KL; PDE6B; SLC25A6; SLC5A12; TDO2; UGT2B4	ACOX1; HS3ST2		SLC15A2		GBE1			GBE1
SELENOI	21		ABCG5; AK2; AMD1; CYP4F2; SLC12A7	ACSS3; CHIA; CPS1; PDE1A; SARDH; SLC43A2; SLC5A10; SLC5A7; TRDMT1	NOS3; SLC4A10				PIGO		ABCB4	CYP2C8; PIGB; SLC3A2
SLC16A10	21	CHIA; PLD1	DLST; MTHFD1	ALDH1L1; CA4; DGAT2; MTHFD1L; PIGN; SLC29A2; SLC4A3; SMPD3	ACOX1; HS3ST2	PEPD	PLD2		SI	LRP2	DPAGT1; FASN	PIGB
SLC16A2	21	GANC; GCLC	AGL; ATP6V1B2; CYP4F2; PDE4A; RRM2B	EPHX2	CYP51A1; ENTPD2; KMT2C		PLD2		PTGIS; SI; UGT8			B3GALT4; GALC; PDE9A; SERPINA3; SLC6A6				ACACA
SLC1A3	21	ENTPD2; PTEN	ALG12; AMD1; PLD2	CHST1; GPAM; INPPL1; KL; MAN1C1; MIA3; PLCH1; SETDB1; SLC27A6; SMPD3	NOS3; SLC26A4		ACADVL					GALNT10; SLC29A3	CTPS2
SLC1A6	21	AOX1; PRDX6	DLST; UPP1	ATP6V1A; GAD1; HLCS; KL; PHEX; PRODH2; SLC36A4	HS3ST2; NOS3; SLC4A10; UGT2B4		ST3GAL4		SLC12A1		SCP2	GCNT4; HAL				ACACA
SLC25A1	21	GANC; PLD1	AGMAT; ALDH2; DLST	PDE6B; SLC5A10	PDE4D; PKM; RENBP; SLC12A1; SLC26A4	SLC3A2	MGAM		ACSS3		CD36; DPAGT1	GALC; PAH; SLC3A2	ACADVL
SLC25A18	21		ADCY6; BSG; CD36	EPX; GALNT6; MAN1C1; PDE1A; PHEX	CYP51A1; LCAT		KMT2C; MTR		APOB	KMT2C		B3GALT4; DPAGT1; PIK3CB; SLC52A1	FMO1; MTHFD1	DPAGT1
SLC25A27	21	ENO3	HKDC1; NEU2; PLCE1; SI; SLC18A1	APOB; CPA6; GALC; GALNT6; GUCY2F; SLC12A7	KMT2C; PIK3C2G		KMT2C		NPR2; PIGB		FASN; SLC34A2	ACACB			AMPD2
SLC26A3	21	DPAGT1; PLD1	AMD1; IPMK; PIK3R3; ST3GAL5	ADH6; ATP1A4; GAD2; NDUFV1; SLC12A7; SLC14A1; SLC52A1					INPPL1	LRP2		ACACB; CDS1; DPAGT1; HAL; PIK3CB			CTPS2
SLC2A7	21	ALOX15; HGD; SLC2A9	ADCY7; CHPF2; RRM2B; SLC18A1	CDS1; DGKB; DNMT3A; GAD2; LDHAL6B	SLC12A1		PLD2		CTSA; GBE1			ACADVL; APOB; CPS1; SLC3A2		ENGASE
SLC35B4	21		AGMAT; ATP4A; ATP6V0A4; SGSH; SLC18A2	ALDOA; HLCS; LIPC; PDE6B; PPA2; SARDH; SLC23A2; TPSD1; UROC1	SLC26A4		HSD17B3		PRODH2			DPAGT1; LRP2; SERPINA3; SLC27A3
SLC4A5	21	ATP8A1	HKDC1; PI4KA; SLC18A2; SLC23A2; SYNJ1	ADCY10; ALDH1L1; CHST1; EPX; KL; PDE6C	PTEN		SLC4A3	SLCO1C1	B3GNT5; NPR2; PIK3C2A		SLC15A2	B3GALT4; GBE1
SLC5A9	21		ATP6V0A4; NNT	ADCY10; INPPL1; MAN2A1; PDE1C; PDE6C; PLCH2; SLC52A1	PDE6C; RENBP			MECR	PIK3C2A; SETDB2; SLC20A1; UGT8	XDH	SLC27A6; SLC34A2; XYLT2					ACACA
SLC6A12	21	AOX1	ALG12; APOB; CA6; GCDH	ABCC5; CPA6; DPYSL3; FBP1; MAN1C1	ATP8A1; SLC25A12		MTR		ADCY5; INPPL1; PIGO		SCP2	INPPL1; LRP2		ENGASE		LRP2
SLC6A13	21	ENO3; GANC	CHPF2; MTHFD1; NNT; PDE4A; PI4KA; SLC15A2; SLC4A8	ADH6; SLC29A3	SI; SLC16A3		ACADVL		PRODH2; SLC12A1		LRP1; UGT2B28	PIK3R1	PLCB3		SLC29A3
SLC7A5	21	CHIA	ACACB; NEU2; PIK3R3; SLC29A3; SLC9A1	ADA; AOX1; EPX; MTHFD1L; PDE6C; SARDH; SETDB1; SLC36A4; SLC43A2; SLC5A12			PTEN; ST3GAL4	MECR			PRODH		ANPEP
SLC7A7	21	ABCG5; ENO3	CYB5R2; SLC12A7	ALOX15B; CA4; DGKI; MIA3; PDE10A; PRODH2; SLC4A3; SMPD3	SLC4A10	SLC3A2	MTR	SLCO1C1; VNN1			CD36	DUOX1; PLOD1		DPAGT1
SLC9A4	21	AOX1	AK7; ATP6V1B2; CA6; SLC25A17; TPO	ABCC4; MOGAT1; SLC43A2	UGT2B4	PEPD; PLCG1			ADCY5; SI; SLC28A2	MIA3		ALDOC; CYP2C8; PLOD1; SLC3A2; SLC52A1
ST6GALNAC5	21	CEL	ALG12; CHPF2; DLST; DPAGT1; MTHFD1; PCYT2; RRM2B	KYNU; LRP2; NPR1; PLCH2; SLC5A10	APOB; CYP51A1; SERPINA3			VNN1	B3GNT5; MAN2B1	MIA3		FASN
SUCLA2	21	KMT2C; PLD1	ATP6V0A4; CYP4F2; EPX	DGAT2; GYS2; PRODH2	ACOX1; AKR1D1		PTEN	MECR	SLC28A2	XDH		GALC; PIGO; PTEN; SLC12A2; SLC16A7; SLC52A1				ACACA
SULT2A1	21	GCLC	IMPDH1; SLC27A5; TK1	ATP1A4; CTPS1; FBP1; GAD2; LRP2	ATP8A1; ELOVL2; PIK3C2G; SERPINA3			SLC22A2	KMT2C		LRP1	GCNT4; PIK3C2G; SLC27A3; TRHDE	CTPS2
SYNJ1	21	AADAC; ENPP3; GCLC	INPPL1; PCYT2; SLC25A4	ALDH1A2; MAN2A1; PDE9A; PIGN	LRP2; PIK3R1; SLC25A12	PLCG1		MTHFD1	CTSA; KMT2C		SI	FASN		DPAGT1		LRP2
TH	21	DPAGT1	NDST4	CYP11B1; CYP26B1; DUOX2; PDE4B	UGT2B4		PIGF; UPP1	ATP10A	ALG6; CEL; PIGO	SYNJ2	DPAGT1; SI; XYLT2	ACADVL; CYP2C8; PAH				ACACA
TPH2	21		ADCY7; ALG12; INPPL1; PCYT2; RRM2B	ADA; ATP6V1A; CHIA; DGKB; GAD2; MAN2A1; PDE1C; PPA2; SLC52A1	ACOX1	PLA2G4E	SLC4A3					CYP2C8; DUOX1; GBE1; PDE9A
TPK1	21	ABCG5; ACADVL; ALOX15; CTPS2	CANT1; SGSH	ADCY10; CA4; CYP11B1; DUOX2; EPX; FMO4; PDE4C; SLC8A1	ME3	SLC3A2	SLC15A2; UGT2B7		PIGB		SI	PDE9A
TPTE2	21	AADAC; ALOX15	EPX; MTHFD1; SLC15A2	CDS1; CYP26B1; FBP1; PDE1A; SLC12A1; SLC5A10; ST3GAL6	RENBP	PLA2G4E			PDE6A; PIK3C2A; XYLT2		SCP2	B3GNT5; PIK3CB; SLC29A3
UCP2	21	ABCG5; CEL; DPAGT1; PRDX6	ADCY7; BBOX1; DGKZ; PCYT2; SLC25A4	ABCC5; ATP10A; EPX; NT5C1A	CYP51A1		HSD17B3		ADCY5	SYNJ2		ENTPD2; XYLT2	ANPEP; KMT2C
UGT1A3	21		ATP4A; GAMT; INPPL1; SLC12A4; SLC4A8; SLC9A1	ABCC4; CPA6; PHEX; PLCG1; PLCH1; PTGIS; SLC12A7; SLC23A2	PIK3C2G		ST3GAL4		ACSS3	PGM3; SLC25A13	DPAGT1	ENTPD2
UGT1A7	21	ACOX1	ADCY7; CANT1; CYP4F2; SLC27A5	PDE4D; PPA2; RDH10; SLC36A4	ME3; SLC12A1; SLC4A10		MTR	MTHFD1	CTSA; GBE1	FASN		ALDOC; HAL; SLC3A2	CTPS2
UMPS	21	LRP2	ACACB; AGMAT; ATP6V0A4; GCDH; PIK3CG; SLC12A4; SLC15A2	ACSS3; EPX; SETDB1; TYRP1; UROC1	ACACB; SLC25A12				CHPT1; PRODH2	KMT2C		GALNT10	CTPS2		PLCH1
UPP2	21	ALOX15; ENO3	APOB; CUBN; ENTPD2; PCYT2	ALDOA; CUBN; MTR; PDE11A; SETDB1	DNMT3A; PIK3R1; SLC26A8		INPPL1		ALG6; SLC20A1; SYNJ2	LRP2		B3GNT5; GALC
AASS	20		CEL; EHMT2; TK1	ADCY5; ADH6; DOT1L; GUCY2F; PDE6C; PLCE1; SLC36A4	PDE6C; SLC22A5	SLC3A2			ALG6; TPO			B3GNT5; CPS1; MVK; PDE9A; SLC25A13
ABCC11	20	ACOX1; CEL; GALNT8	ACE; ADCY7; AGMAT; BSG; DLST; LRP2; RRM2B; SLC23A2	ALOX15B; NT5C1A; PIGN			PLD2		PTGIS		SCP2	ACADVL; FASN; HAL
ABCD1	20		BSG; PIK3R3; SPHK2	ADH6; CYP11B1; PLCH1; SARDH; SI	SI; SLC16A3; SLC22A5				GBE1; PRODH2		CD36	CPS1; DPAGT1; ENTPD2; FASN; GALC; PIGB
ABCD2	20	CHIA	CTSA; GCAT; MGAM; TRDMT1	CHST1; GALNT6; SLC36A1	DGKI; SI; TPO	SLC29A3; SLC3A2			PDE6A			ENTPD2; GALC; SLC16A7; SLC25A13			AMPD2; CTPS2
ABCG5	20		ALDH2; AMD1; GAMT; MTHFD1	ABCC4; ACSL6; PIK3CA; PTGIS; SI; SLC29A3	CYP51A1; PTEN				PTGIS			APOB; CYP2C8; DPAGT1; ENTPD2; GBE1; SLC3A2	MTHFD1
ABCG8	20		ACACB; SLC23A2; SLC4A8	ADCY8; ALDOA; ENTPD2; INPPL1; PDE11A; PRODH2; SLC29A3	SLC12A1		SLC4A3	MTHFD1	SI		UGT2B28	CTPS2; GBE1	ACACA; CTPS2	ABCG5
ACADS	20		ALG12; CEL; CUBN; HKDC1; PLCE1; SLC15A2; SLC18A2; SLC25A4; TK1	DNMT3A; GALC	PDE4D			ATP10A; MTHFD1		PGM3	SI	APOB; SLC16A7	ANPEP			ACACA
ACYP1	20	CHIA	AMD1; DNMT1; NEU2; SLC25A4	ACSL6; ADH6; CEL; MOGAT1	CYP51A1; ENTPD2			MECR	PIGO		ABCB4	ACACB; ACADVL; CPS1; CYP2C8; LRP2				LRP2
ADCY2	20	DPAGT1	ADCY6; BBOX1; CD36; EPX; NDST4	HAO1; PLCE1; SLC8A1	ENTPD2; SLC16A3	PLCG1	SLC15A2		PRODH2		SI	GALNT10; GBE1; INPPL1; PIGB; SLC3A2
ADH5	20	ACOX1	NDST4; NEU2; SYNJ2	CUBN; LRP1; SMPD3	CTPS2; KMT2C; SLC12A1; SLC26A4	ACADVL	PTEN; SLC15A2		SLC27A3			B3GALT4; HAL; PIGO; SLC16A7				ACACA
AGPAT4	20	GCLC	ABCG5; RRM2B; ST3GAL5	ACSL6; GPAM; LIPC; NPR1	SLC26A8		ACADVL		PIGB; SETDB2; SYNJ2		PRODH	PIGB; SERPINA3; SLC25A13; SLC27A3; SLC52A1; SLC6A6
AGXT	20		APOB; IMPDH1; SLC18A2	ALDOA; GALNT6; GUCY2C; PDE4B; PDE4C	ACOX1; AKR1D1; SLC4A10	KMT2C; PLCG1			ADCY5	ENTPD2; SLC25A13	DPAGT1	LRP2; PAH			PLCH1
AHCYL2	20	ACOX1; ALOX15; AOX1; ENO3; LRP2; PLD1	TRDMT1; UPP1	ACSL6; DGKB; LRP1; PDE1C; SLC8A1	ACOX1; UGT2B4		SLC4A3		PTGIS; SYNJ2			LRP2			AMPD2
AK5	20	ABCG5; ACOX1; CEL; KMT2C; PLD1	CTSA; PLCE1; SYNJ2	ADCY5; GUSB	HS3ST2; LCAT; SLC26A4		LRP2; UGT2B7			SLC25A13	ABCB4; LRP1	DOT1L; SERPINA3
ALG1	20		RRM2B; SI; SLC27A5; TK1	AK5; PHGDH; UROC1	ME3; SI	SLC3A2					SLC34A2; XYLT2	APOB; CDS1; CYP2C8; HAL; SLC29A3		ABCG5	CTPS2; SLC29A3
ALG10	20	AADAC; PLD1	IPMK; SLC15A2	DUOX2; LRP1; PIK3C3; SETDB1; SLC25A6	ALPI; ENTPD2; PDE4D; SLC12A1; UGT2B4	SLC3A2	UGT2B7		PIGB	SLC25A13	SCP2	CDS1
ALOX12	20	AADAC; ACADVL	ABCC9; GCAT; MTHFD1; PLCB2; RRM2B; SLC18A1	CYP26B1; PIK3C3; SLC14A1; SLC29A3	CTPS2; CYP51A1; FGA; HS3ST2; SERPINA3; SI							CPS1; PTEN
AMACR	20	ENO3; HGD	LOXL2; SLC12A7	ACSL6; APOB; DUOX2; GAD2; GPAM; MAN2A1; SLC27A2	SLC16A3; SLC4A10		PLD2		APOB; CEL; TPO			LRP2; PIK3CB; SLC25A13
ARG1	20	ACOX1; AOX1	DNMT1; EHMT2; RRM2B; SLC25A17	AK5; ATP1A4; CDS1; CHIA; DOT1L; EPHX2; NT5C1A				DPAGT1	PIK3C2A	SLC25A13	SLC34A2	DPAGT1; SLC52A1			CTPS2
ASAH1	20		PI4KA	ABCC9; CYP4X1; HLCS; NPR1; PDE4B; SLC25A6; SLC29A2	PDE4D; SLC22A5		FPGS; HSD17B3; INPPL1	MTHFD1	PDE6A; SLC27A3			CDS1; GBE1; PDE9A; SLC3A2
ATP10A	20		ADCY7; CANT1; CD36; PLCE1; SLC15A2; SYNJ1	ACSS3; INPPL1; NT5C1A; SLC8A3; UROC1	LRP2				SLC28A2		SLC15A2; SLC34A2	DUOX1; FASN; SLC16A7	MTHFD1	DPAGT1
ATP5MC1	20	AOX1; GANC	EHMT2; HKDC1; NADK	CHST1; CPT1B; DOT1L; FMO3; GALC; PRODH2; SLC5A11	PDE4D; PKM						SLC27A6	APOB; CYP2C8; SLC6A6; XYLT2				ACACA
ATP6V0A2	20	HGD	BSG; PLD2	ACSL6; DGKB; FBP1; GALNT6; INPP4B; SLC25A12; TYRP1	ME3; PIK3R1; SLC22A5				KMT2C; PIK3C2A		DPAGT1	DPAGT1	CTPS2; FMO1		CTPS2
ATP6V1C2	20	AOX1; PLD1	ATP4A; CEL; TRDMT1	CHST1; CPT1B; FBP1	NOS3		KMT2C	SLCO1C1	SLC28A2	KMT2C	UGT2B28; XYLT2	ACACB; LRP2; SLC27A3; SLC29A3; TRHDE
B3GNT2	20	ABCG5; GCLC	AGMAT; LRP2; MTHFD1	CA4; DOT1L; GALNT6; LRP2; PHGDH; PLCH2	CYP51A1; PDE4D; SLC22A5	SLC3A2			GBE1; PIGB; SLC20A1	KMT2C		GBE1
B3GNT7	20	ALOX15	ABCC9; CD36; NEU2	ADCY10; ATP1A4; CPT1B; KL; KYNU; PPA2; SETDB1	HS3ST2	KMT2C	SLC15A2		SLC20A1; SLCO1C1			APOB; FASN; GALC; HAL
BCKDHB	20	ALOX15	AGMAT; ALG12; SLC25A4; UST	GAD2; MOGAT1; PTGIS	SERPINA3		ST3GAL4		PIGO; SLC1A7	LRP2; SYNJ2; XDH		B3GNT5; FASN; PIGO	CTPS2; MTHFD1
BHMT	20		ACACB; BSG; PI4KA; SLC25A4	ATP6V1A; DOT1L; DPYSL3; EPHX2; PLCE1; TRDMT1	AKR1D1; LCAT; SLC16A3; TPO			ATP10A	ABCC8; PDE6A	ENTPD2	LRP1; SI
BHMT2	20		EHMT2; GAD1; SPHK2	GALNT6; GYS2; LRP2; NDUFV1	AKR1D1	KMT2C; SLC3A2	KMT2C; SLC4A3					ACADVL; DOT1L; DUOX1; PAH; SERPINA3; SLC25A13; SLC27A3			CTPS2
BPGM	20		INPPL1; MGAM; PI4KA; SPHK2	DPYS; PDE4D; SLC12A7; SLC23A2	AHCY; AKR1D1; PKM	ACADVL; KMT2C; PLCG1	SLC15A2		SLC20A1		SLC15A2	FASN	ANPEP	ABCG5
CA1	20	ABCG5	ABCC9; CYP4F2; DLST; GAD1; PTEN	ADCY10; ADCY5; ALDH1A2; GALNT6; PIK3C3; PLCH2; SLC14A1; SLC27A2; SLC36A4; SLC8A3		PLA2G4E	SLC15A2		ALG6			DUOX1
CA5B	20	CTSA; PLD1	DBH; PI4KA	ABCC9; CHIA; NDUFV1; NPR1; PLCH2	HS3ST2; SLC12A1		MGAM; UGT2B7		ADCY5; APOB; PRODH2		SCP2	PLOD1; SLC2A14				LRP2
CA8	20		APOB; INPPL1; IPMK; MTHFD1	ABCC5; ADCY5; ATP6V1A; GUCY2C; KYNU; PDE4B; SLC12A7	PDE4D	PLA2G4E		SLCO1C1	SLC20A1		XYLT2	ABCG5; B3GNT5; DOT1L; PIK3CB
CARNS1	20		AK2; AMD1; ATP6V1B2; CEL; PCYT2; PDE4A	CA4; GYS2; PLCE1; PLCG1; SLC23A2	AKR1D1; APOB; LCAT; PDE4D		INPPL1		B3GNT5; UGT8			LRP2	CTPS2
CDS1	20	ALOX15; LRP2	ATP4A; CD36; CTSA; CYB5R2; PLCB2	CPT1B; LIPC; MOGAT1; MTHFD1L	DGKI; PDE4D; PIK3R1		FPGS; LRP2; UPP1		MAN2B1			DOT1L; PAH
CERK	20	AOX1	AMD1; PI4KA; TRDMT1	CPS1; INPPL1; MAN1C1; MOGAT1; SLC29A2		ACADVL; PLA2G4E	FPGS; MTR; UGT2B7	MECR; SLC22A2	ALG6; SLC12A1			SLC4A10				ACACA
CHIA	20	ATP8A1; PLD1	AK7; CD36; IMPDH1; PLD2	ABCC4; ALDH1L1; INPP4B; SLC25A6; SLC43A2; TDO2	TPO	SLC3A2		DPAGT1	PIGB		CD36; PRODH	CPS1; PDE9A
CHKA	20	ALOX15	ATP4A; CHPF2; IPMK; SYNJ1; UST	CTPS1; GUCY1A2; MIA3; PDE4C; SI; TPSD1	ELOVL2		MTR; UGT2B7; UPP1	SLCO1C1				FASN; PIGO	CTPS2
CMAS	20		ADCY7; CD36; EPX; SLC18A1; SLC27A5	ALOX15B; DPYSL3; GALNT6; GYS2; PHGDH; SLC14A1	DGKI; ELOVL2		ST3GAL4		APOB		ABCB4	PIGB; PIK3CB; PTEN	MTHFD1
COX6A1	20	LRP2	ALG12; PIK3R3; PLCB2; TK1	ADCY10; DGKB; LRP2; PDE4B; SLC36A4; SLC43A2; UROC1	CYP51A1; PIK3C2G			SLCO1C1			DPAGT1	CDS1; PIK3R1; PTEN	MTHFD1
COX6A2	20	CTSA; GCLC	APOB; CTSA; DGKZ; PLCE1; PRDX6	DGAT2; GPAM; HLCS; LRP1; MAN1C1; NPR1; PLCG1; PRODH2; SLC5A10	RENBP	PLA2G4E	MTR							ENGASE
CPT2	20	GALNT8; GANC	TRDMT1	ACSL6; ATP6V1A; CHST1; DPYS; INPPL1; NDUFV1; NPR1; SLC27A2	RENBP; SLC4A10				CTSA; PDE6A; SLC27A3		PRODH	B3GALT4; CTPS2; SLC27A3
CRAT	20		AMD1	CUBN; GALNT13; LRP1; LRP2; PDE1C; PDE4B; SLC27A6	ATP8A1; ME3; PIK3R1; SLC16A3; SLC4A10	FMO4	SLC4A3		PRODH2; SLC20A1		PRODH	SLC3A2	KMT2C
CTPS2	20	AADAC	IPMK; PTEN; SLC12A4; SYNJ2	SLC27A2; TDO2	SERPINA3; SLC26A4		INPPL1; SLC15A2	MTHFD1	PRODH2; SLC12A1; SLCO1C1; TPO		SI; UGT2B28	GBE1			CTPS2
CYP11A1	20	ATP8A1; CHIA; DPAGT1; GCLC	AK7; CHPF2; MTHFD1	ADCY5; AOX1; CPA6; CYP4F11; GPAM; LRP1; PLCE1; SLC29A3	SI		ACADVL; MTR; PIGF					SERPINA3
CYP2A7	20	CEL; GCLC	ATP4A; BBOX1; GCDH; UST	DGAT2; DPYSL3; HLCS; PTGIS; SLC12A7; SLC27A2; SMPD3	SLC16A3	ACADVL			SLC27A3		SLC34A2	HAL; MVK; SLC12A2
CYP4X1	20			ABCC5; ALOX15B; AOX1; CHIA; DGKB; NT5C1A; PLCE1; PLCG1	NOS3; SLC25A12; SLC26A4; UGT2B4		INPPL1; ST3GAL4			XDH	ABCB4; PRODH	ALDOC; DOT1L		ABCG5
DHCR24	20	GANC; PLD1	ADCY6; SLC15A2; ST3GAL5; TRDMT1	ABCC4; ADH6; CHIA; HAO1; SLC5A7			SLC4A3	ATP10A; DPAGT1	GBE1	ENTPD2	SI; SLC15A2; UGT2B28; XYLT2
DPM2	20	ATP8A1; GANC	CTSA; LOXL2; PCYT2; PIK3R3; SLC18A1; UPP1	ADCY5; GUCY2C; PHGDH; SLC25A6	AKR1D1		UGT2B7		CEL; CTSA; KMT2C	ENTPD2	SLC27A6	SLC29A3
ENTPD2	20		CD36; PDE4A; RRM2B; SPHK2	ACSS3; DGAT2; PRODH2; SETDB1; SLC4A3				MECR	CTSA; SLC27A3	MIA3		ACACB; CPS1; GALNT10; PIGO; SLC29A3; XYLT2		DPAGT1
ETFB	20	AOX1; GANC	ALDH2; GAMT; SGSH; SLC25A4	ALDH1A2; FMO4; HAO1; HLCS	ATP8A1; DGKI; ENTPD2				ABCC8; SETDB2; SLC1A7	MIA3; XDH		GBE1	ANPEP
ETNPPL	20	AOX1; ENTPD2	DNMT1; PIK3R3; RRM2B; SLC23A2; SLC25A4	ABCC9; ATP1A4; DGAT2; DGKB; DUOX2; PLCE1; SLC4A3					SLC20A1		SLC34A2	ACACB	CTPS2; MTHFD1			LRP2
F2	20	GANC	IPMK; NADK; SLC18A1	ABCC5; ALDH1L1; KYNU; PIGN; SLC25A6			LRP2; PIGF		CTSA; PDE6A; PIGB; PRODH2; SLC27A3		CD36; SCP2	GALC; LRP2
FECH	20		AGMAT; ATP6V0A1; ATP6V1B2; PIK3R3; SLC12A4; SLC27A5	PDE6B; PRODH2	ACOX1; AKR1D1; LCAT; NOS3; SLC26A8				ABCC8	LRP2	ABCB4; UGT2B28	SLC16A7	MTHFD1			ACACA
FMO1	20	ABCG5; ALOX15	SLC4A8	AASS; ADH6; CEL; PIK3C3; SLC27A2; TRDMT1	UGT2B4			SLC22A2	SI; TPO	ENTPD2; KMT2C; XDH	CD36	SLC6A6	ACACA			ACACA
FMO3	20		ABCC9; ADCY7; DLST; MTHFD1	ATP1A4; KL; LDHAL6B; SLC36A4; SLC4A3; SLC8A3	APOB; SLC26A8	KMT2C; PLCG1			ALG6; APOB; SLC12A1		PRODH; SLC27A6	ACACB
GALNT11	20	CEL	CYP4F2; EPX; HKDC1; TK1	ADA; CPA6; MAN1A2; MGAM		PLCG1	KMT2C; PTEN; UPP1			FASN; XDH	ABCB4	DUOX1; ENTPD2; GALNT10	ANPEP
GALNT15	20		CANT1; GAMT; PIK3CG; RRM2B; SLC12A4; SLC27A5	ACSS3; EPX; INPPL1	PDE6C; PIK3C2G; PKM; SLC12A1				CTSA	SYNJ2	SLC34A2	PDE9A; SLC12A2	CTPS2			LRP2
GCNT2	20	ATP8A1; CEL; DPAGT1; ENTPD2	AMD1; SLC12A4	DGKB; FMO3; MOGAT1; MTHFD1L; SI	CYP51A1; PTEN	FMO4	SLC4A3		SLC20A1		CD36	GALNT10	ACADVL; RDH10
GGT1	20		CHPF2; CTSA; GCAT; RRM2B; SLC25A4	CPS1; DGKB; MOGAT1; PDE4C		PEPD; PLA2G4E	ACADVL		SETDB2; SLCO1C1	FASN		B3GNT5; SERPINA3; SLC2A14	ACACA		PLCH1
GK2	20	GANC; PRDX6	ATP6V0A4; BBOX1; HKDC1; MTHFD1; TPO	CHST1; CYP26B1; GPAM	ENTPD2; SLC16A3	FMO4			ALG6; APOB; PRODH2; UGT8	ENTPD2		APOB; DPAGT1
GSKIP	20		AK2; ST3GAL5	CHIA; CPT1B; MAN2A1; PDE6B; SLC27A2; TRDMT1	PIK3C2G; RENBP; SLC26A8		UPP1		SI		SCP2	GALC; PDE9A; PIGO; SLC25A13; XYLT2				LRP2
GSTZ1	20		APOB; CEL; DNMT1; NEU2	ACSS3; ATP1A4; ATP6V1A; NT5C1A; PDE1C; SLC14A1; SLC29A2	ME3	PTEN			APOB			DOT1L; PIK3R1; PTEN; SLC4A10	FMO1	DPAGT1
GUCY1A1	20	ALOX15; PLD1	ADCY7; ALDH2; CA6; PLD2; SLC27A5; SLC4A8	CYP11B1; HAO1; KL; PIK3C3; SLC23A2; SLC36A1	PKM			VNN1	B3GNT5		UGT2B28	PIK3CB	MTHFD1
GUCY2F	20	ABCG5; ACADVL; ENPP3	ALDH2; CYP4F2; ST3GAL5	CYP4F11; GUSB; LDHAL6B; PDE1A; PDE9A	ACACB			SLC22A2		PGM3		ACACB; PAH; PIGO; SLC3A2	ACADVL		CTPS2
HAS1	20	ABCG5; ATP8A1	EHMT2; GAMT; PLCE1; SYNJ1; TPO	CYP26B1; HLCS; LDHAL6B	ACOX1; ATP8A1; HS3ST2; PIK3R1; SERPINA3; SLC22A5					PGM3		ABCG5; PIGO; SLC16A7
HEXA	20		ABCC9; EPX; GCAT; IPMK; PLCE1	ABCC4; DOT1L; GAD2; GPAM; INPP4B	CTPS2; KMT2C; SLC25A12	SLC3A2	FPGS; MGAM					APOB; PIGB	ACADVL; RDH10
HS3ST3A1	20		AGXT2; TK1	AASS; FMO3; GALC; GPAM; PDE11A; UROC1	PIK3R1; SLC25A12		KMT2C		ACSS3; CTSA; XYLT2	KMT2C; MIA3; SLC25A13		PIGB; SLC27A3; TRHDE
HSD3B7	20		NADK; SLC23A2	CYP26B1; FMO4; GUCY2F; PHEX	APOB; CYP7A1; SLC12A1		ST3GAL4		ALG6; NPR2; SLC28A2; UGT8	ENTPD2		DOT1L; PIGO; SLC4A10		ENGASE		LRP2
INPP4B	20	GANC; LRP2	ATP4A; ATP6V0A4; PDE4A; SLC9A1	ADCY10; ALDH1A2; ALOX15B; CHIA; CYP7B1; SLC25A12				MTHFD1			SLC15A2; XYLT2	GALC; HAL; SLC29A3	ACACA; FMO1
KYNU	20		AGXT2; ATP6V1B2; CUBN; MGAM; PLD2; SLC18A1	AASS; CPA6; CTPS2; FBP1; PLCG1	CYP51A1; KMT2C				SYNJ2		DPAGT1	CPS1; LRP2; PIGB; SLC3A2	ACACA
LARS1	20	AADAC; GCLC	ACE; ALDH2	NT5C1A; PTGIS; SLC14A1; SLC29A3; TPSD1; UROC1	AHCY; AKR1D1		PLD2		SLC1A7	KMT2C; XDH	LRP1; SLC34A2	B3GALT4	ACADVL
LDHA	20	CTPS2		ACSL6; ALDOA; CPA6; INPPL1; PDE4D; PLCE1; PLCG1; PLCH1; SLC5A7; TPSD1	SERPINA3; SI	PEPD			SLC12A1			INPPL1; SERPINA3; SLC16A7	ACADVL; MTHFD1
LDHB	20		ABCC9; ADCY6; ALDH2; DLST; GCDH; RRM2B	ALDH1A2; PDE6B; PLCG1; RDH10; TDO2		ACADVL; FMO4; SLC3A2	SLC15A2		GBE1; INPPL1		CD36; SLC15A2	TRHDE
LDHC	20		CTSA; CUBN; SLC12A4	DGKB; EPHX2; PHEX; PLCB4; SLC29A3	HS3ST2		KMT2C; UPP1		SI; XYLT2	SYNJ2	CD36	B3GALT4; PLOD1; TRHDE	ACACA	ABCG5
LIPG	20	PRDX6	AGMAT; CHPF2; TPO	ALDOA; FBP1; GUCY2F; KYNU; MTR; SLC4A3	LCAT; SLC16A3		UGT2B7				PRODH; XYLT2	ACADVL; GBE1; SLC6A6		DPAGT1	PLCH1
LSS	20		BBOX1; CANT1; CYB5R2; HKDC1; SLC18A2; SLC25A4; SYNJ1	AASS; ABCC5; ALDOA; DPYS; GAD1; NPR1; PPA2					B3GNT5; SLCO1C1	MIA3		CDS1; SLC29A3; SLC2A14
MAT2A	20		ACE; AMD1; ATP6V1B2; CD36; PIK3R3	FMO4; GALNT13; GPAM; INPP4B; MGAM; TRDMT1	LCAT; PKM		SLC4A3; UPP1		MAN2B1; SLC28A2; SLCO1C1			SLC52A1; TRHDE
MDH1	20	ABCG5		HAO1; MAN2A1; NDUFV1; PHYH; SLC23A2; TRDMT1	CTPS2; HS3ST2; RENBP; SLC12A1	PLCG1	INPPL1		PIGB	KMT2C; LRP2	CD36; SI	SLC16A7				ACACA
MIOX	20	GCLC	GAMT; SLC12A4; SLC12A7; SLC27A5	ABCC4; CTPS2; UROC1	ELOVL2; HS3ST2; PIK3C2G			SLCO1C1	SLC1A7	ENTPD2	LRP1	ALDOC; DOT1L; PIGB; SLC27A3	CTPS2
MTHFD2	20		ABCC9; APOB; PCCA; TK1	ALDH1A2; CPT1B; HLCS; NDUFV1; SLC36A1	HS3ST2			VNN1	ABCC8; CHPT1; XYLT2	LRP2; SLC25A13		GALC; PIK3CB; SLC29A3		ABCG5
MTR	20		ACE; ADCY7; ALG12; BBOX1	CYP4X1; DPYSL3; GAD1; MGAM; PIGN; PIK3C3; PLCB3; SLC12A1; SLC5A11	DGKI; PIK3R1; SLC22A5				PIGB; PIGO		DPAGT1		ACACA
NANS	20	ENO3; KMT2C	ADCY6; EPX; LOXL2; NADK; SLC18A2	ALDH1L1; CHIA; PHYH; PIK3CG	ACOX1; FGA; HS3ST2; SLC25A12			MTHFD1	SLCO1C1		LRP1	PDE9A	CTPS2
NDST2	20		MGAM; SLC23A2	ADCY8; ATP1A4; DGKI; GALNT6; SLC25A12; SLC52A1; TPTE2	ACOX1; DGKI; LRP2	PLCG1	LRP2; UPP1	SLCO1C1	CEL		ABCB4	CPS1; SLC2A14
NDUFS1	20	LRP2	BBOX1; CA6; DPAGT1; PIK3CG; SLC18A1	PDE1A; PLCE1; TPSD1	DNMT3A		MGAM	SLC22A2	ADCY5; PDE6A; PRODH2	XDH	ABCB4	HAL; LRP2		ABCG5
NOS2	20	AOX1; PLD1	ACE; FASN; GCDH; PLCB2; SLC12A4; SLC18A2; SLC27A5; UST	PDE4B; PTGIS	SERPINA3		PTEN; ST3GAL4	DPAGT1; MECR	B3GNT5	MIA3				ENGASE
PAFAH1B2	20	AOX1; KMT2C	ALG12; ATP6V0A1; EPX	CTPS2; CYP26B1; LRP2; PDE6B; PLCL1; SLC29A2	ALPI; SLC12A1; UGT2B4		FPGS		CEL		CD36	ACADVL; SLC16A7				LRP2
PAICS	20	ACADVL	CHPF2; SLC12A4	ADA; CHST1; GPAM; SLC5A10; SLC8A3	ATP8A1; SLC25A12	PLCG1	HSD17B3; UGT2B7		MAN2B1; SETDB2			ALDOC; GALC	CTPS2; MTHFD1			LRP2
PCK2	20		ACE; AGL; ATP6V1B2; ENTPD2; MGAM; ST3GAL5; TK1; UPP1	INPPL1; PIK3CA; SLC25A6; SLC8A1	PIK3C2G; SI; SLC26A4	ACADVL; KMT2C					SLC15A2	SLC29A3		ENGASE
PDE2A	20	ENTPD2; GANC; KMT2C	AGMAT; PDE4A; SLC25A17	ADCY10; ALDOA; KMT2C; PRODH2; SLC12A1; SLC29A2	FGA		PTEN				SLC15A2; SLC34A2	TRHDE	ACADVL; MTHFD1	ENGASE
PDE6C	20	ENPP3; KMT2C	DGKD; GAMT	ATP1A4; ATP6V1A; DNMT3A; GAD1; MGAM; PHYH; PLCE1; SETDB1; SMPD3		FMO4	HSD17B3	DPAGT1	SLC12A1	XDH		DUOX1; GALNT10
PGAM2	20	SLC2A9	ALDH2; AMD1; NNT	GALNT6; SLC27A6	ATP8A1; FGA; LCAT; SI; SLC22A5; SLC26A4; TPO; UGT2B4		UPP1		CTSA	SYNJ2		DOT1L; FASN; SLC4A10
PGM1	20		ADCY7; ALG12; NADK; PDE4A; SLC27A5	CYP4F11; MAN1C1; SI		KMT2C; PLA2G4E	UPP1		ALG6; PTGIS; SLC20A1; SYNJ2		UGT2B28	ENTPD2; LRP2; TRHDE			CTPS2
PIGV	20	ACOX1; SLC2A9	AMD1; CHPF2; SLC23A2; TRDMT1	ATP1A4; HAO1; PDE4C; SLC52A1	CYP51A1	FMO4	ACADVL; PLD2		CHPT1; SLC27A3		DPAGT1	DOT1L; FASN; PIGO
PIGZ	20	ENO3	SLC18A1; SLC18A2; SLC25A4; SLC4A8; SPHK2	ATP6V1A; PLCH2; SLC23A2; SLC29A3; ST3GAL6; TPTE2	PDE4D; PIK3C2G	PLCG1	PTEN	SLC22A2		SYNJ2		B3GNT5; TRHDE
PIK3C2A	20	AADAC	ACE; AGMAT; IMPDH1	ALDOA; ATP1A4; CPT1B; CYP4F11; GALNT13; PLCE1; SLC43A2; SLC5A10	UGT2B4		INPPL1; KMT2C	MTHFD1			SCP2	B3GNT5; DOT1L; GBE1
PIK3R5	20	CEL	HKDC1; SLC26A2; UPP1	CUBN; DGAT2; DPYS; DUOX2; INPPL1; MTHFD1L					ACSS3; SETDB2		PRODH; XYLT2	APOB; DOT1L; DPAGT1; GALNT10; LRP2		ENGASE
PIKFYVE	20	ACADVL; CHIA; HGD	ACACB; SLC9A1	CHST1; GUCY2C; SETDB1; SLC25A6	APOB; ME3; SLC22A5				CTSA; SLC28A2			ALDOC; CPS1; MVK; PLOD1; XYLT2	ACACA
PIP4K2C	20	ATP8A1; CHIA	CTSA; CYB5R2; PLD2	ADCY5; ALDH1A2; ALDH1L1; CYP4F11; DOT1L; DPYS; HAO1			INPPL1; MTR; ST3GAL4; UPP1		ADCY5; GBE1					ABCG5		ACACA
PIP5K1A	20		ABCC9; ACACB; AGMAT; BBOX1; DLST; NNT	SLC29A2	ACOX1; HS3ST2; LCAT				ALG6; B3GNT5; CHPT1; NPR2		SLC27A6	CDS1; LRP2; PIGB; TRHDE; XYLT2
PLA2G2F	20	AOX1; GALNT8	ALG12; ATP4A; PIK3R3; SLC12A7; SPHK2; TRDMT1	LIPC; PLCH2; SLC36A4	CYP51A1; SLC22A5; SLC26A4; SLC26A8		PLD2				CD36	ACACB; PIGO; SERPINA3
PLA2G7	20	ENPP3; GCLC	ACE; ALDH2; ALG12; ATP6V1B2; PLCB2	CYP11B1; LRP1; SETDB1; TYRP1	KMT2C; SLC25A12	ACADVL; KMT2C		DPAGT1; MTHFD1				DOT1L; GBE1	MTHFD1
PRDX1	20	ABCG5	ATP6V1B2; EHMT2; HKDC1; IMPDH1	CYP4X1; FBP1; GALNT13; GUCY1A2; GUCY2C; SLC29A3	ATP2B4		MTR; ST3GAL4		CHPT1			APOB; DUOX1; PLOD1; XYLT2	RDH10
PRPS2	20		AGL; BBOX1; EHMT2; PRDX6; RRM2B; SLC15A2	SLC25A6; TPTE2; UROC1	ATP8A1; PIK3C2G		PLD2; PTEN; ST3GAL4	SLCO1C1			DPAGT1	SLC27A3; SLC29A3	FMO1; RDH10
RDH5	20	ENTPD2	ADCY7; AGMAT; SLC25A4; TRDMT1	CPA6; CYP4F11; DGKB; TDO2	RENBP		MGAM	ATP10A	ABCC8; B3GNT5; PRODH2; SLC12A1; SLC20A1				ACACA; CTPS2			ACACA
RPN2	20	ALOX15; CHIA	GAMT; SLC18A1	ACSS3; ADA; ADCY10; CPA6; SMPD3	ACACB; CYP7A1; SLC22A5; SLC26A4		MTR; PIGF			SYNJ2	ABCB4	GALC; GBE1	CTPS2
SCD5	20	PRDX6	BBOX1; CEL; DGKD; GAMT; HKDC1	ALDOA; CYP4F11; HLCS; PDE9A	SERPINA3; SLC26A4	PLCG1			SETDB2			ABCG5; ALDOC; DUOX1; HAL; PLOD1				ACACA
SEC11A	20		BBOX1; BSG; CYB5R2; DNMT1; PLD2; SYNJ1	CDS1; CHST1; DGKB; ST6GALNAC1	APOB; CYP51A1				PRODH2; SLC28A2; SYNJ2		SCP2; SI	PIK3R1; XYLT2		PTEN
SETD7	20	LRP2	SYNJ2; TK1; TRDMT1	DUOX2; INPP4B; MOGAT1; SLC12A7			HSD17B3; PIGF; ST3GAL4; UPP1		SLC27A3	ENTPD2		ALDOC; HAL; SLC27A3	FMO1	ENGASE		ACACA
SETDB1	20	ALOX15	ADCY6; AK2; ATP6V1B2; CD36; CHPF2; SPHK2	ATP1A4; PLCE1; SLC12A7; SLC5A7	HS3ST2		LRP2		SLCO1C1	MIA3		ACACB; B3GALT4; DOT1L; XYLT2				LRP2
SETDB2	20		BSG; CYP4F2; GAMT; GCDH; PIK3CG; UST	DGKI; GYS2; PDE4D; PDE6C; PRODH2; SMPD3	CTPS2; FGA; ME3		UPP1		CTSA; INPPL1			ACADVL				ACACA
SLC13A5	20	PLD1	ADCY7; ATP6V0A4; HKDC1; PRDX6; SLC25A4	DOT1L; PLCE1; UGT2B4	DNMT3A; ENTPD2; PIK3C2G; SLC4A10; TPO		KMT2C		PDE6A	SYNJ2	ABCB4; DPAGT1	ALDOC
SLC17A1	20	ACOX1	DLST; INPPL1	DGKB; PDE4B; PIK3C3; PTGIS; SLC36A4; TPTE2	CYP51A1; RENBP; SLC26A4		HSD17B3; INPPL1				SLC34A2	APOB; DOT1L; SLC52A1	CTPS2	ENGASE
SLC17A3	20	AOX1	ACACB; AK2; EPX; NADK; NEU2; RRM2B	ATP1A4; CYP26B1; GUCY1A2	UGT2B4		UGT2B7		ACSS3; PIGB; SLC20A1			B3GNT5; CPS1; PIK3R1	ACADVL			ACACA
SLC1A1	20		CANT1; CTSA; DLST; GAMT; MTHFD1	ABCC4; CYP4X1; FMO4; PIK3CA; PRODH2; TDO2	CTPS2; SERPINA3	FMO4	ACADVL; ST3GAL4; UGT2B7		INPPL1		SCP2	INPPL1
SLC26A11	20	ALOX15; PLD1	EHMT2; INPPL1	ADA; ALDH1L1; EPHX2; FBP1; SLC36A4; SLC43A2; SLC52A1	PIK3R1; PKM; SLC26A4		INPPL1; ST3GAL4				DPAGT1	ACACB; CYP2C8; SLC4A10
SLC27A6	20	PLD1	ACE; DGKD; SLC4A8	CEL; KYNU; SARDH; SMPD3	PTEN; UGT2B4	ACADVL			CEL	KMT2C; LRP2		ABCG5; DOT1L; PAH; PIGB; SERPINA3; XYLT2
SLC2A3	20		ADCY6; CHPF2; MTHFD1; PI4KA; SLC18A1; UST	ABCC5; GAD1; MAN1C1; PDE4B; PDE6B; PDE6C					SLC12A1		FASN; PRODH	ABCG5; B3GALT4; FASN; PLOD1; TRHDE
SLC2A5	20	ENO3	ADCY6; CA6; CYP4F2; DGKH; DNMT1; NDST4; SLC25A17	KMT2C; LRP2; NPR1; PDE4B; PLCH2; SLC12A7; SLC25A6	ELOVL2			DPAGT1	PIK3C2A	FASN	PRODH
SLC4A2	20		ABCC9; CYB5R2	CYP26B1; DUOX2; PLCB3; SETDB1; SLC23A2	PIK3R1; SLC22A5; SLC26A8	ACADVL	HSD17B3		GBE1; SETDB2; SLC12A1; SLC20A1			APOB; B3GALT4; PIK3CB; PLOD1
SLC4A7	20	GCLC	CD36; EPX; PI4KA; RRM2B	ADCY10; CPT1B; DGAT2; GUSB; ST3GAL6	AKR1D1; NOS3; PDE6C; SLC25A12		KMT2C; SLC15A2; UGT2B7	ATP10A		SLC25A13		ACACB
SLC6A19	20	ATP8A1	ATP6V0A4; CYB5R2; LRP2; PIK3CG; PLCB2	LRP1; MIA3; NPR1; PHEX; SMPD3	PDE4D		UGT2B7		INPPL1; MAN2B1			CPS1; DUOX1; PAH; SLC2A14			AMPD2
SLC8A2	20	GALNT8	ADCY7; AMD1; CA6; DGKD; DLST; NEU2; ST3GAL5; UST	ACSL6; CDS1; SLC25A6; SLC5A11	ME3; PKM				INPPL1			CDS1; SLC25A13; SLC27A3; TRHDE
SMPD4	20	GCLC	AK2; CEL; DGKD; SLC15A2	ADCY10; EPX; LRP2; PIGN; SETDB1; SLC27A6	ATP2B4; CTPS2; FGA; PIK3R1		INPPL1			ENTPD2	DPAGT1	ACACB; B3GNT5
SOD1	20		ALDH2; CUBN; PLCE1; SLC27A5; SPHK2; SYNJ1	CYP11B1; GAD2; GALC; PDE4B; PDE6C; PRODH2; SLC12A1	ELOVL2				SLCO1C1; TPO		DPAGT1; SI	DPAGT1		ABCG5
ST6GALNAC1	20		DPAGT1; PI4KA	ALDH1L1; PDE4C; SLC14A1	PDE6C		LRP2		PIK3C2A; TPO		ABCB4	ACADVL; CYP2C8; GALNT10; MVK; PAH; PLOD1; SLC25A13	ANPEP	PTEN		LRP2
ST8SIA1	20	AADAC; ALOX15; GCLC	IPMK; SLC25A17	CYP26B1; HLCS; NPR1; NT5C1A; PLCE1; SLC25A12; TDO2			MGAM	SLC22A2	B3GNT5	FASN		GALNT10; LRP2; SLC4A10; TRHDE
SULT1A1	20		CD36; EHMT2; EPX; TRDMT1	ADCY10; ADCY8; CHST1; CTPS1; FMO4; INPP4B; PDE6C; PIGN			KMT2C	SLC22A2	CEL; SLC12A1		UGT2B28	CYP2C8; GALC	FMO1
SULT2B1	20		BSG; NADK; SLC18A2	CA4; PIGN	APOB; CYP51A1; ME3; SLC22A5; SLC25A12		ACADVL; HSD17B3; MTR		ALG6; APOB; GBE1; PDE6A			PIGO; SLC29A3				ACACA
SUV39H1	20		BBOX1; NDST4	ADCY5; ALOX15B; CA4; PDE4B; SLC29A3; SMPD3; TDO2	CYP51A1; SLC16A3	FMO4; PLCG1	SLC15A2; UPP1	MECR	TPO		SLC34A2	SLC52A1	CTPS2
THTPA	20	ATP8A1	ACACB; CUBN; NADK; ST3GAL5	ATP6V1A; DPYS; MAN2A1; PLCH1; SLC27A6; SLC36A1; ST6GALNAC1	ACOX1; SERPINA3				GBE1; INPPL1; PIGO		LRP1	GBE1; PIK3CB
TMEM138	20	GANC; SLC2A9	AGL; CANT1; GAMT; KMT2C; SLC9A1	GAD2; PLCH1; SLC4A3; TPTE2	KMT2C		SLC15A2	DPAGT1	ADCY5; SYNJ2			ACACB; CPS1; SLC52A1			SLC29A3
TRDMT1	20	ALOX15; ATP8A1; PLD1	AGMAT; CA6; CANT1; CYP4F2; SLC18A1	TPSD1	ACOX1; LCAT		SLC15A2; UPP1	SLC22A2	SI		ABCB4; DPAGT1	PIGB; SLC16A7			AMPD2
TRHDE	20		CD36; LOXL2; NNT; SPHK2	DUOX2; GAD2; GALC; MAN1C1; PDE4C; SLC4A3	ACOX1; PKM; SLC22A5	PEPD		ATP10A	SETDB2			ACACB; B3GALT4; CDS1	CTPS2
TXN	20	CHIA	ACACB; PLCE1; PLD2; SLC18A1; SLC4A8; UST	ADA; ATP6V1A; DGAT2; ENTPD6; FMO3; GYS2; TYRP1	HS3ST2		ST3GAL4				SCP2	ALDOC; DPAGT1; SLC52A1
TXN2	20	ABCG5; ENTPD2	AMD1; CA6; DGKZ; TPO	CYP4X1; KL; PLCE1	ACOX1; ATP8A1; CYP7A1		SLC15A2; SLC4A3; ST3GAL4		SLCO1C1; TPO			SERPINA3	MTHFD1			LRP2
UCP3	20		BSG; DGKD; ENTPD2; MTHFD1; PI4KA; PRDX6; TK1	ALDH1A2; HLCS; KYNU; PPA2; SLC5A10	ATP8A1; HS3ST2		ST3GAL4					CDS1; CYP2C8; GBE1; PDE9A		ABCG5
UGT1A5	20		ALG12; ATP6V0A4; CHPF2	ABCC4; ATP1A4; DGKB; GALC; GALNT13; INPP4B; INPPL1; SARDH; SLC36A1; TPTE2	ME3						CD36; PRODH	SLC6A6	PLCB3	ENGASE	PLCH1
UGT2B17	20		DGKH	ADCY5; CHIA; DPYS; PDE6B; UROC1	ACOX1; APOB; FGA		LRP2; ST3GAL4	DPAGT1	CTSA; PRODH2; SLC1A7; SLC20A1; SLC27A3	KMT2C; SLC25A13						LRP2
UGT2B28	20	ACOX1	ATP6V0A1; ATP6V1B2; BBOX1; BSG; CD36; EHMT2; NNT	ACSS3; ADCY5; TPSD1	CTPS2		UPP1		ACSS3; SYNJ2			ALDOC; HKDC1; PIGB; PIK3CB		ABCG5
UQCR11	20	GANC; GCLC	CA6; CD36; PI4KA; SYNJ1; SYNJ2	ABCC4; LRP1; NDUFV1; PHEX; ST6GALNAC1	ACOX1; NOS3	PLA2G4E	MTR		SLC20A1			B3GALT4; DPAGT1; PAH
ABCB4	19	ACADVL	AGMAT; CA6; SYNJ1	ADCY10; CYP4F11; DPYS; MTHFD1L; SLC8A3					ALG6; MAN2B1; SI; SLCO1C1	ENTPD2; KMT2C	PRODH	DPAGT1; GALNT10; PIGB
ABCD3	19	ACADVL	ACACB; SLC15A2	CYP4X1; EPX; FBP1; FMO3; MAN1C1; MIA3; SLC12A1; ST3GAL6; TPTE2	CTPS2; ENTPD2; PDE4D; SLC22A5	PTEN	MTR					PIGB
ACOT1	19		ABCC9; BSG; CYP4F2; INPPL1; SLC15A2; SYNJ1	ABCC4; ATP1A4; PLCG1; SLC12A1; SLC29A2	SLC26A8			SLC22A2	CEL; CHPT1		XYLT2	PIGO; PLOD1		ENGASE
ACOT4	19	ABCG5; ALOX15	BBOX1; DGKD; EHMT2; TRDMT1; UST	PLCH1; SETDB1; UROC1	PDE4D		ACADVL; MGAM; ST3GAL4		ACSS3		LRP1	GALC; PIGO			CTPS2
ACOT6	19		AK7; CANT1	FBP1; KL; PRODH2; SLC27A2; SLC5A7; TPTE2; TYRP1	HS3ST2		MTR		PRODH2; SLC27A3	SYNJ2	CD36	GBE1; LRP2	ACACA		CTPS2
ACOX3	19	DPAGT1; GALNT8	BSG; CYB5R2; SLC12A7; SLC27A5	ALOX15B; ATP1A4; GUCY1A2; SLC12A7; SLC23A2; SMPD3	DGKI	PTEN	LRP2		GBE1		SLC15A2	ACACB; CPS1
ACSS2	19	ENPP3; GCLC; LRP2	ADCY6; ATP6V1B2; DGKH; PI4KA; SLC18A1	CDS1; DGAT2; DPYS; KL	PIK3R1		SLC15A2		ACSS3; ADCY5		PRODH; SLC27A6	HAL
ADA	19	GALNT8	UPP1	CHST1; CTPS2; MAN1A2; MTHFD1L; NDUFV1; NPR1; PDE4B; SLC23A2	APOB; DNMT3A; NOS3; UGT2B4	KMT2C			APOB			B3GNT5; SLC4A10			AMPD2
ADCY1	19	ENO3	ACE; AK7; ALDH2; ATP6V0A4; SYNJ2	CHIA; ENTPD6; MTHFD1L; NT5C1A; PHGDH	AKR1D1	PLA2G4E			GBE1	LRP2		APOB; FASN; GALNT10; PIK3CB
ADSS2	19	AADAC	AGL; UPP1	CPS1; CYP11B1; EPX; GAD1; LIPC; MIA3	DNMT3A; ELOVL2; PIK3R1		LRP2		APOB; PIK3C2B; PRODH2		SLC15A2	DUOX1; PDE9A
AK4	19		ALG12; CYB5R2; DNMT1; SGSH	CTPS2; EPX; GALNT6; MIA3; NDUFV1; PDE11A	ELOVL2; PIK3R1; SLC12A1	FMO4; PTEN			B3GNT5		PRODH; SI; SLC34A2
ALDH1A3	19	AADAC	GAMT; PI4KA; SLC18A2	ADH6; CYP7B1; ENTPD2; EPHX2; GALC; LRP2; SLC29A3; SLC43A2	LCAT	SLC29A3	ACADVL; MGAM		SLC12A1		SI		MTHFD1
ALDH7A1	19	AADAC; ACOX1	APOB; GCDH	DGKB; SLC29A2; SLC36A4; SLC52A1	KMT2C		LRP2; MGAM		CEL; CTSA; PIK3C2A; SLC20A1; SYNJ2		FASN; PRODH	SLC12A2
ALG12	19	LRP2	ABCC9; PIK3R3; SLC23A2; SLC9A1	HLCS; INPP4B; MAN1A2; PLCE1; PTGIS; SLC29A2	FGA; SI			DPAGT1; MTHFD1				B3GALT4; GBE1		ENGASE	PLCH1
ALG8	19		AMD1; NEU2; PDE4A	ADA; ADCY5; ATP6V1A; DGKB; GAD1; GUCY2C; PIK3C3; PLCG1	ATP8A1; CYP7A1; SLC26A8			SLCO1C1	PRODH2		SCP2		ACACA			LRP2
AOC1	19	ACOX1	ADCY7	AASS; ABCC9; ACSL6; ACSS3; AOX1; GALNT6; GUCY1A2; PPA2	CYP51A1	FMO4	PIGF	SLC22A2	INPPL1; SYNJ2		SCP2	B3GNT5; PIGO
APRT	19	GALNT8; PLD1	CEL; IPMK; SLC25A17	PTGIS; SLC23A2	AKR1D1; SLC25A12	PEPD		MTHFD1	B3GNT5; PTGIS		SCP2	ACADVL; B3GNT5; PAH; SLC16A7		ABCG5
ATP1A3	19	ACOX1	ABCC9; PCYT2; PI4KA; PIK3R3; UPP1	ACSL6; PHEX; PIK3C3	SERPINA3; SLC26A8	KMT2C			ADCY5; INPPL1; PIGO; SI			ACADVL; CDS1	CTPS2
ATP6V1E2	19	GANC; SLC2A9	LRP2; SLC12A4; SLC12A7; SLC27A5; SLC9A1	ALDH1A2; CA4; DGAT2; MTR; PHYH; SLC12A7	DGKI; PIK3R1				PIK3C2A			DOT1L; GCNT4			SLC29A3
B3GNT8	19	CTSA	AGL; CEL; DNMT1; HKDC1; SGSH; SLC18A2	DGKB; FMO4	DNMT3A					LRP2	CD36; SLC34A2	ALDOC; CDS1; GALC; PIK3CB; PTEN; TRHDE
B4GALT3	19	ACOX1; CHIA	AK2; DPAGT1; GAMT; UST	FMO4; LRP2; SLC27A6; TPTE2; UROC1	AHCY; APOB; PDE4D			DPAGT1	TPO			FASN; SLC6A6	ACADVL
B4GAT1	19	DPAGT1	DNMT1; EHMT2; IPMK; PIK3CG; SLC26A2; UST	ABCC4; ACSL6; MTHFD1L; PDE11A; TPTE2	KMT2C						FASN; SLC15A2	B3GNT5; GALNT10; KMT2C				LRP2
CA9	19		ALG12; APOB; DGKH; NEU2; SLC26A2; TRDMT1	ALDH1A2; ALOX15B; PDE4B; PTGIS; SLC36A4	ATP2B4	SLC3A2	ACADVL		ALG6; SLC12A1			PDE9A; SLC2A14	CTPS2
CBR1	19	ACOX1; SLC2A9	NADK; PCYT2; SLC18A2	ABCC4; ABCC5; ADCY5; INPP4B; PDE11A; TDO2	DGKI; SLC26A4; UGT2B4	FMO4	MGAM		SI			DOT1L; SERPINA3
CHST3	19		NADK; PI4KA; SLC4A8; SPHK2; ST3GAL5	ATP10A; CYP4F11; FMO4; MTHFD1L; SMPD3; ST6GALNAC1; UROC1	AHCY				PRODH2		DPAGT1	FASN; GALC	ACACA; MTHFD1
CPA5	19	ALOX15	SLC18A2; SLC9A1	ALDOA; CPA6; GUCY1A2; LIPC; MAN1A2; PLCE1	ATP8A1; TPO		HSD17B3		B3GNT5; SI	SYNJ2		CPS1; PAH; SLC6A6				ACACA
CPOX	19	ATP8A1	ACE; ALG12; DLST; GAD1; IMPDH1; LRP2; NNT; PTEN; SLC23A2	CA4; PDE4C; SLC12A1; SLC4A3; SLC5A12; TYRP1							UGT2B28	GBE1				ACACA
CPS1	19	ALOX15; GANC; GCLC	ALDH2; PLCB2; SLC26A2	GALNT13; GALNT6; HAO1; NPR1; SLC4A3; UROC1	KMT2C	ACADVL; PLA2G4E						CDS1; SLC12A2; SLC4A10; SLC6A6
CPT1B	19	ENO3	NDST4; SLC12A4; ST3GAL5	GALNT13; NPR1; PDE4D; SLC14A1; SLC36A1; SMPD3	CYP51A1; NOS3; SLC12A1		LRP2; ST3GAL4		MAN2B1			HKDC1; SLC16A7				ACACA
CYB5R3	19	KMT2C	PRDX6; SLC25A17	ACSL6; DUOX2; GAD2; GYS2; PDE4B	DGKI; ELOVL2; ME3		INPPL1; MTR	SLCO1C1	PTGIS; TPO; UGT8			LRP2; SLC12A2
CYP3A43	19	AOX1; ENO3; GCLC; PLD1; SLC2A9	CA6; CYB5R2; INPPL1; PDE4A; ST3GAL5	CTPS1; EPX; MTHFD1L; ST6GALNAC1	SERPINA3		HSD17B3		PRODH2		SCP2				AMPD2
CYP4F22	19		DLST; PIK3R3; TRDMT1; UPP1	ADCY8; ADH6; ATP10A; ATP6V1A; MTR; SLC12A1; SLC27A2; SLC5A11			ACADVL; SLC4A3		PIK3C2A; PTGIS			PLOD1		DPAGT1	SLC29A3
DECR1	19	KMT2C	PDE4A	CPA6; DPYSL3; PDE6C; PLCB4; PLCH1; PLCH2; TPTE2	SLC25A12; TPO		INPPL1	MTHFD1			SLC15A2	APOB; GALC; KMT2C; SERPINA3	CTPS2
DGKQ	19		CYB5R2; DGKD; PDE4A; TRDMT1	ALOX15B; GUCY2F; LIPC; TPSD1	ATP2B4; SLC25A12		FPGS; SLC15A2	SLC22A2	SLC12A1	ENTPD2	SI; UGT2B28	PIK3CB; SLC16A7
DHODH	19	ACOX1	ATP4A; CYB5R2	ATP6V1A; DGKB; GPAM; PTGIS	SLC26A8; UGT2B4	ACADVL; SLC3A2	FPGS	ATP10A	CTSA; UGT8		ABCB4; UGT2B28	B3GALT4; SERPINA3
DPYSL2	19	CHIA	CHPF2; EPX; HKDC1; SPHK2	ALDH1A2; CPT1B; FBP1; FMO4	SERPINA3	ACADVL			ACSS3; CHPT1; GBE1	LRP2	PRODH; SLC15A2	GALNT10; SLC27A3
EBP	19	ENO3; ENPP3	ABCC9; ATP6V1B2; DGKZ; PCCA; PIK3CG; SLC23A2	GALNT13; PIGN; PLCE1; SLC5A11; TPTE2		PLCG1			CTSA		DPAGT1	APOB; SLC2A14; SLC52A1
ECI2	19	DPAGT1	AGL; SLC25A4	AASS; ST3GAL6; TPSD1		KMT2C	SLC4A3		ACSS3; MAN2B1; UGT8	MIA3	DPAGT1; LRP1	ALDOC; CYP2C8; PLOD1; SLC2A14; SLC52A1
ENPP3	19		ATP6V1B2; DGKZ; GAD1; LRP2	ABCC9; ACSL6; ADA; CPA6; CUBN; DOT1L; DPYS; FBP1; GALNT13; PIK3CG			ACADVL; FPGS; KMT2C				CD36; UGT2B28
ENTPD3	19		ABCC9; BBOX1; CYB5R2; SPHK2	AASS; CTPS2; INPPL1; SETDB1; UGT2B4; UROC1	ACOX1; FGA		ACADVL; FPGS; KMT2C					DUOX1; SLC6A6	ACADVL; RDH10
ENTPD5	19		AK2; ATP6V0A1; ENTPD2; GAMT; SLC23A2	ALDOA; CHIA; GAD1; GUSB; LRP1; SLC12A1	DGKI; PIK3C2G	SLC3A2	FPGS; MTR; SLC4A3						ACADVL	ABCG5
EXT2	19	CHIA	EHMT2; PLCE1; PRDX6; UST	ADCY5; CHIA; DUOX2; PIK3C3; SLC12A7; ST3GAL6	AHCY				ABCC8; GBE1; PIGO	ENTPD2	SLC15A2		CTPS2		CTPS2
FADS2	19	ABCG5; SLC2A9	DGKH; DLST; EHMT2; GCDH; IMPDH1; NNT; UPP1	AASS; DPYS; INPP4B; PDE6C; PIGN; SLC25A6	ATP2B4			SLCO1C1			DPAGT1	DOT1L
FASN	19	ACADVL; SLC2A9	ALDH2; PIK3CG; SLC18A2	ENTPD6; NT5C1A; PLCH2; SLC29A2; ST6GALNAC1	CTPS2		INPPL1	ATP10A; VNN1	INPPL1; SLC20A1		SLC15A2	FASN		DPAGT1
FTL	19		ATP6V0A4; CEL; LOXL2; NEU2	AASS; ADA; HAO1; MAN1C1	DGKI; HS3ST2				MAN2B1; TPO	LRP2		HAL; PAH; SERPINA3; SLC2A14; SLC6A6	MTHFD1
FUCA1	19	CHIA	ADCY6; AK7; CUBN; EPX; MGAM	AASS; DGKB; GUCY2F; INPP4B; SLC12A7; SLC14A1		PLA2G4E		MECR; VNN1				ABCG5; B3GNT5; CDS1; DUOX1
GALC	19	GALNT8; PRDX6	ABCC9; SLC9A1; SYNJ1	CHST1; FMO3; HAO1	SI		ACADVL	MTHFD1	TPO		ABCB4; LRP1; XYLT2	ACACB; FASN; SERPINA3; SLC2A14
GALK2	19	GANC	CHPF2; NNT; PCYT2; RRM2B; SLC18A1	ADA; ADCY5; MAN1C1; NDUFV1; PDE10A	AKR1D1	ACADVL; PLCG1	FPGS; INPPL1			PGM3		ALDOC; APOB
GALNT4	19	ACOX1	LOXL2; PLCB2; SLC12A7; SLC27A5	ADH6; GUCY2F; MOGAT1; PLCE1; ST6GALNAC1	APOB; CTPS2; ELOVL2; KMT2C	PLA2G4E			PDE6A		LRP1	PLOD1; SLC52A1
GAPDHS	19	AOX1; ENTPD2	SLC9A1; TK1	CYP11B1; NT5C1A	ACOX1; SLC26A8; UGT2B4	PLA2G4E	MTR; PTEN	MTHFD1	GBE1; SLC27A3			CPS1; LRP2; PLOD1; PTEN
GCDH	19	LRP2	BBOX1; DGKD; PCYT2	CDS1; GUSB; MAN1C1; PLCH2; SLC14A1; SLC43A2; TDO2; UROC1	ALPI; PDE4D; SLC12A1		UGT2B7				SI	SLC16A7		PTEN
GFUS	19	ABCG5; KMT2C	DGKD; PLCB2; PLCE1	CTPS2; MTHFD1L; PDE4B; TRDMT1		ACADVL		VNN1	SLC1A7	LRP2	ABCB4; CD36	APOB; PDE9A; SLC12A2; SLC6A6
GGT6	19	ALOX15; GALNT8	CEL; NEU2; SLC25A17	ABCC4; ADCY5; ATP1A4; SI	ENTPD2; ME3		PIGF		ALG6; SI		UGT2B28	GBE1; PIGO; SLC29A3				ACACA
GGT7	19	ATP8A1		CYP4X1; GALNT6; HAO1; NDUFV1; PDE10A; PLCH2; PPA2	SLC22A5		UGT2B7		INPPL1; SLC27A3		LRP1; SLC34A2	ACACB; ALDOC; DUOX1; SLC16A7; SLC27A3
GGTLC1	19	ALOX15; HGD	ALDH2; CD36; CTSA; DLST; MTHFD1; PRDX6	ADCY5; PRODH2	TPO				SLC12A1	ENTPD2; KMT2C; XDH		MVK; SLC52A1		ENGASE	PLCH1
GNPNAT1	19	CEL	BSG; DNMT1; HKDC1; NDST4	CTPS2; TPSD1	AKR1D1; PDE4D; SLC16A3		LRP2; UPP1		ABCC8; SLC12A1; SLC1A7			B3GALT4; PIGO; SLC27A3; SLC3A2
GPX5	19	ABCG5; ENPP3; LRP2; SLC2A9	ATP6V1B2; CHPF2; DGKH; DLST; IPMK	ADCY10; GUSB; HAO1; PDE4B					SLC1A7; SYNJ2			PIGB; PIGO; PLOD1; SLC4A10
GSTM1	19	ABCG5	AGXT2; ALG12; CUBN; HKDC1; NDST4; SLC18A2; SLC25A4	HLCS; PDE6B; PTGIS	ATP8A1; SLC12A1		ACADVL		ADCY5			CYP2C8; GCNT4; PAH; SLC29A3
HADHA	19		AK2; CYP4F2; TRDMT1	CHST1; CYP4X1; DGKB; INPPL1; SLC12A7; SLC5A11	SLC12A1	PTEN		ATP10A	PIK3C2A			DPAGT1; DUOX1; GALC; SLC25A13; SLC29A3	CTPS2
HPD	19	AOX1; CHIA; GANC	ALG12; NADK	ALDOA; LIPC; PDE11A; PRODH2	UGT2B4		INPPL1; SLC4A3				ABCB4; CD36; SI	SERPINA3; SLC3A2		ABCG5; DPAGT1
HSD17B2	19	PLD1	ACACB; ADCY7; BBOX1; SLC4A8	DGKB; FMO4; GALC; MAN1C1; PHEX; SLC27A2; UROC1	SLC16A3; SLC4A10				SLC12A1; SLC1A7			CTPS2; DPAGT1; GBE1
IDH3G	19	ACADVL; GANC; KMT2C	EHMT2; INPPL1; PLD2; SGSH	CA4; GALNT13; GUCY2C; LRP2; NT5C1A	NOS3				PDE6A; UGT8		UGT2B28	PIGB; SLC6A6	CTPS2
IDI2	19		INPPL1; PLCE1; SI; SLC25A17	CHIA; NT5C1A; PIK3CA	ENTPD2; FGA; SLC26A8		FPGS	DPAGT1; MECR	B3GNT5; PDE6A		FASN	ACADVL; DUOX1			PLCH1
IMPA1	19	GALNT8	AMD1; CEL; PCYT2	DUOX2; SLC36A4; SLC5A7; SLC8A1; TRDMT1	DGKI; SLC16A3; SLC26A8		SLC15A2; ST3GAL4		SLC1A7	XDH		DUOX1; SLC12A2; SLC2A14
IP6K2	19	AADAC	HKDC1; SLC12A7	MAN2A1; MOGAT1; PHEX; SI; SLC36A4; TPSD1	NOS3; UGT2B4	SLC3A2	PIGF		CEL; TPO			B3GNT5; PLOD1	ACADVL		CTPS2
LCT	19	CHIA	CUBN; PLCB2	ALDH1L1; CHST1; CPA6; PDE6C; SLC5A12; TPSD1	PDE6C; SLC16A3		KMT2C	MECR	ALG6; PIGO		DPAGT1	PLOD1; SLC6A6			PLCH1
LDHAL6A	19		ABCG5; AK2; CTSA; CYB5R2; PIK3R3	CHIA; DPYSL3; LIPC; SARDH	AKR1D1; SERPINA3	PLCG1	UPP1		SETDB2		ABCB4; SLC34A2	SERPINA3; SLC27A3		DPAGT1
MAN1C1	19	ACOX1	APOB; BSG; NADK	ALDH1L1; ATP1A4; CPS1; DPYS; GAD2; HLCS; SLC27A2; SLC4A3	SLC16A3						LRP1	CPS1; DOT1L; ENTPD2; KMT2C		ENGASE
MGAT3	19		CYB5R2; CYP4F2; SLC23A2	ADCY5; INPP4B; PDE10A; SLC12A7	HS3ST2; PTEN; UGT2B4	FMO4	PIGF; UPP1	MTHFD1	PTGIS		UGT2B28	B3GNT5; DUOX1			PLCH1
MIP	19	PLD1	ALG12; BSG; SLC12A7; TRDMT1	CYP11B1; GUCY2F; MTHFD1L; NDUFV1; PLCG1; PRODH2	PDE4D			DPAGT1	CHPT1		SLC15A2	APOB; B3GNT5; SLC16A7	FMO1
MLYCD	19	ALOX15	DPAGT1	FBP1; KL; PRODH2; RDH10	ACACB; ENTPD2; FGA; SLC12A1	PTEN			SETDB2; SLC12A1		DPAGT1; SLC27A6	ABCG5; GALC; GCNT4; SLC4A10
MTHFD1	19		NADK; SLC25A4; SLC4A8; TK1	GUCY2C; MAN1C1; PPA2; PRODH2; SLC27A2		PLA2G4E	UPP1		CTSA; SLC1A7	XDH	DPAGT1	SLC27A3	CTPS2	ENGASE; PTEN
NAGA	19	ACOX1; ENO3	DGKD; GAMT; KMT2C; PIK3CG; PLCB2	ADCY10; CA4; GALNT13; GUSB; PHEX; PLCG1		PLA2G4E			MAN2B1		ABCB4; PRODH	CYP2C8; SLC2A14
NDUFB1	19		APOB; CYB5R2; IMPDH1; SLC12A4; SLC15A2; SPHK2	ADH6; ALOX15B; AOX1; DGAT2; PLCB4; TPSD1	PIK3C2G; SERPINA3				CEL; SLCO1C1		SLC34A2	GBE1; SLC29A3
NDUFB11	19	ACOX1; GALNT8	EHMT2; IMPDH1; LRP2; TRDMT1	PDE9A; SLC12A7; SLC27A2; UROC1	DGKI; UGT2B4		HSD17B3; LRP2; MGAM		CEL	PGM3		SLC52A1; SLC6A6
NDUFS2	19	ACADVL; PLD1	CD36; PIK3CG; PLCE1	ATP6V1A; CTPS2; EPX; GAD1; GYS2; SLC36A4	CYP51A1; PIK3C2G; PKM; RENBP				NPR2; PIGO		UGT2B28	SLC12A2
NDUFS5	19	AADAC; HGD; PTEN	AGL; CEL; CYB5R2; GCDH; SLC26A2; ST3GAL5; TRDMT1	ABCC4; ABCC5; PHGDH		PLCG1	INPPL1	VNN1			CD36	PIGB			CTPS2
NDUFS7	19	ACADVL	AGXT2; AMD1; SLC12A4	INPP4B; INPPL1; PDE11A; PLCH1; SLC29A2; SLC5A12	ATP8A1; RENBP		HSD17B3; MTR	VNN1	ABCC8; APOB		SLC15A2	CDS1
NT5C1B	19		CTSA; PCYT2; PI4KA; RRM2B; SYNJ2	CPT1B; FMO4; GAD1; INPPL1; MAN1A2; TPTE2	APOB; LRP2; SLC4A10	SLC3A2	FPGS		SLC27A3			APOB		ENGASE
NT5C3A	19	ACADVL; ATP8A1; ENPP3	ATP6V0A4; CEL; NDST4; NNT; SLC18A1	ATP2B1; DPYS; INPP4B; PIGN; PIK3CG				MECR	NPR2; PTGIS	SLC25A13		SLC27A3	FMO1
OLAH	19	CHIA; ENTPD2; GCLC; SLC2A9	ACACB; GCDH; PIK3CG; PIK3R3; SLC4A8; UST	DGAT2; MTR; SLC4A3	CYP51A1		MGAM		SYNJ2	SLC25A13		DOT1L	ACADVL
P4HA1	19		ATP6V0A1; DGKH; MGAM; NADK; NNT; SLC18A2; SLC27A5	PDE4C; PLCH1; UROC1		SLC29A3	PIGF	MTHFD1	ADCY5; PIGB		SLC15A2	PDE9A; SERPINA3	FMO1
PANK1	19	SLC2A9	ABCC9; CA6; CANT1; DLST; TPO	DUOX2; NT5C1A; SLC12A7	ENTPD2; PDE6C					LRP2; SLC25A13; XDH	FASN	B3GALT4; HAL; PDE9A; PLOD1
PC	19	ENO3	AGXT2; ATP6V0A4	CHIA; INPP4B; MOGAT1; PLCG1; SLC27A2; SLC29A3; SLC4A3	CTPS2		LRP2		B3GNT5	XDH		ACACB; DUOX1; HAL; TRHDE		DPAGT1
PCBD2	19		CYP4F2; EPX; NDST4; PCYT2; SLC25A17	ATP6V1A; DPYSL3; GUCY2C; MTR; TYRP1	LCAT		SLC4A3	MTHFD1	PDE6A; SLC27A3		SLC34A2	FASN; SLC16A7	FMO1
PDE4A	19		CUBN; DLST; PCYT2; PTEN	DGKI; DNMT3A; ENTPD2; KYNU; PDE1C; PTGIS	CYP51A1; LCAT		ACADVL		ALG6; INPPL1		UGT2B28	CPS1; DPAGT1; DUOX1
PDE9A	19	AADAC; PRDX6	ACACB; AK7; CA6; SLC25A4	ACSL6; ALDH1A2; ALOX15B; SLC12A7; SLC23A2	PIK3R1; SLC25A12	PTEN			ALG6; KMT2C	SYNJ2		CDS1; LRP2
PDHA1	19		DOT1L; SPHK2; UST	ACSL6; ADCY5; CYP4X1; GAD1; PRODH2	DNMT3A	PLCG1		DPAGT1	SLC20A1; SYNJ2	FASN; MIA3	DPAGT1; SCP2		ANPEP	ABCG5
PEMT	19	DPAGT1; GALNT8	DOT1L; SLC18A1	ADCY5; GALNT13; PLCG1; PRODH2; ST3GAL6; TYRP1	APOB; CYP51A1; ME3		PIGF; SLC4A3				XYLT2	ACACB; ACADVL; FASN
PEPD	19		ATP6V0A1; CUBN; DNMT1; IMPDH1; MTHFD1; PIK3CG; PLCB2; PRDX6; TRDMT1	ABCC4; PHEX; SLC5A10	SLC12A1; SLC4A10		LRP2	DPAGT1; VNN1			PRODH		ACACA
PGAM1	19	SLC2A9	ACE; CA6; CTSA; SLC27A5; SYNJ1; SYNJ2	CDS1; GUCY2F; PDE6C; PLCE1					ADCY5; SLC12A1; SLC20A1	ENTPD2; KMT2C		SLC29A3; SLC52A1	ACACA
PGK1	19	ACOX1; ATP8A1	CD36; SLC23A2; SLC25A4; TK1	ALDH1L1; CYP7B1; EPX; KL; SLC25A6; SMPD3	SLC22A5				INPPL1; SETDB2	SYNJ2		PAH; SLC3A2; TRHDE
PGLS	19	DPAGT1; KMT2C	PI4KA; TK1	ATP6V1A; CPT1B; MAN2A1; PLCH1; TPTE2	SLC4A10		INPPL1	ATP10A; VNN1	B3GNT5			APOB; CPS1; LRP2; TRHDE			AMPD2
PHEX	19	ACOX1	ACE; ALG12; BSG; IPMK; SLC18A2; UPP1	GAD2; SLC27A2; ST6GALNAC1	FGA	FMO4	UGT2B7		CTSA; SI			ACADVL; SLC6A6		DPAGT1	CTPS2
PIGK	19	GCLC	AK2; CD36; KMT2C	ACSS3; DPYSL3; GAD1; GUCY2F; KYNU; PHYH; PTGIS; TPTE2	DNMT3A	KMT2C	LRP2	SLC22A2	ACSS3		DPAGT1	GCNT4
PIGU	19		BBOX1; PCYT2	AASS; EPHX2; GUCY2F; MTHFD1L; NDUFV1; PPA2	CYP51A1; ELOVL2; PDE4D; PKM; SLC25A12				SLC20A1; SYNJ2		SLC27A6; SLC34A2		ACADVL; MTHFD1
PLCB3	19		AGL; BSG; HKDC1; MTHFD1; SLC12A7; SLC18A1; SLC25A4	ACSS3; ADCY10; ALDH1A2; CDS1; DUOX2; SLC27A6	NOS3		MTR		ACSS3	SYNJ2	FASN	SLC2A14
PLOD1	19		CD36; DGKD; IMPDH1; MTHFD1; SLC23A2	FMO3; GAD2; MAN2A1; SLC29A2	SI; SLC26A8				KMT2C; TPO	SLC25A13	DPAGT1	ABCG5; ACADVL	ACACA; MTHFD1
PMM1	19	ABCG5	CYB5R2; KMT2C; SLC23A2; SLC26A2; SPHK2	ABCC5; NDUFV1; PLCH1; SLC12A1; SLC5A10	LCAT; SLC12A1; SLC16A3			SLCO1C1	PRODH2			LRP2; SLC52A1		ENGASE
PPA2	19	KMT2C	PRDX6; ST3GAL5	KL; PRODH2; SLC52A1; TPTE2; TRDMT1	NOS3; SLC12A1		MGAM; SLC4A3; UPP1		KMT2C; SLC28A2		SCP2	B3GNT5; FASN		PTEN
PRDX3	19	ALOX15; GCLC; LRP2	CYB5R2; TK1	CDS1; CEL; CTPS1; PRODH2; SLC23A2	SI	PLA2G4E	KMT2C		ACSS3	XDH	PRODH	GCNT4; PAH; SLC2A14
PTGES2	19		AK7; ALDH2; TPO	ACSL6; KYNU; PDE6C; PIGN; SETDB1; SLC12A7; TPTE2	PIK3C2G; SLC25A12; SLC26A4; UGT2B4		KMT2C		SI	KMT2C		SERPINA3	FMO1
RFK	19	ATP8A1; KMT2C	CA6; DGKZ; DPAGT1	ABCC4; EPHX2; PIGN	ACOX1; PKM; SERPINA3				ABCC8; ALG6; B3GNT5; GBE1; PIGB		DPAGT1	DUOX1; SLC27A3
RHAG	19		ATP4A; BSG; CUBN; PLCE1; SLC4A8	DGKB; DPYS; GPAM; PDE4B; UROC1		SLC29A3	LRP2		ALG6; PTGIS; SI	FASN		B3GNT5; PAH		ENGASE
SC5D	19	CTSA	ALDH2; DGKD; GAD1; NNT; PI4KA; SLC12A4	CPA6; CYP4F11; GUCY2F; SI				MTHFD1	INPPL1	LRP2	ABCB4; SLC34A2; XYLT2	ENTPD2; GALNT10
SEPHS2	19	ACADVL; PRDX6	ACE; CA6; DNMT1	ACSL6; ALDH1A2; DPYSL3; FMO4; GAD2; SLC14A1; SLC36A1; SLC52A1; ST3GAL6	CTPS2		ACADVL			SLC25A13; XDH	XYLT2
SLC10A1	19	AOX1	BSG; HKDC1; MTHFD1; TRDMT1	ACSL6; CTPS1; GAD1; GUCY2F; KL; SLC12A1	ELOVL2; PDE4D				SLC1A7		DPAGT1	SLC6A6	ACADVL; FMO1			ACACA
SLC12A3	19	ACADVL; AOX1	CEL; CTSA; DGKD; NEU2; PI4KA; PRDX6; RRM2B	CPT1B	PKM; SLC22A5				NPR2			ACACB; ALDOC; B3GALT4; PIK3C2G; SLC27A3	RDH10
SLC12A4	19	ABCG5	PDE4A; PLCB2; SLC12A7; SLC23A2; SPHK2	LRP2; SLC23A2	ATP2B4; ELOVL2; PIK3C2G; PIK3R1		INPPL1; PIGF		GBE1	ENTPD2	SLC34A2	MVK; SLC29A3
SLC13A1	19	ALOX15; ENTPD2	ACACB; DNMT1; HKDC1	ACSL6; DNMT3A; LRP2; MAN1A2; PIK3C3; SLC27A2	DNMT3A			DPAGT1; VNN1	GBE1; SLCO1C1			ACADVL; DPAGT1; SLC2A14
SLC13A2	19	CTPS2; DPAGT1	ABCC9; NDST4	ATP1A4; CA4; DNMT3A; GALC; LRP1; SLC43A2; SLC5A10; TPSD1	AKR1D1; PDE4D				APOB			CYP2C8; SLC29A3; SLC2A14	ANPEP
SLC17A2	19	CEL; SLC2A9	CYB5R2; SLC27A5	CA4; CPA6; EPHX2; GUCY2F; KL; LRP1; MIA3; PDE11A; PIGN; PTGIS	CTPS2; CYP7A1							CPS1; HAL		DPAGT1
SLC20A2	19		AK2; PDE4A	CYP7B1; HAO1; LDHAL6B; MAN1A2; PDE1C; PDE6C; SLC29A3; SLC36A1	DGKI; LCAT	SLC3A2			ADCY5; SYNJ2	KMT2C		PIK3C2G; PIK3CB; XYLT2
SLC22A7	19		ATP6V0A4; NADK; SLC12A7	ADA; ALDH1L1; CPT1B; PIK3CG; PLCG1	APOB; CTPS2; SI; SLC16A3; SLC22A5; TPO		MTR		NPR2		LRP1	PAH	PLCB3
SLC25A26	19	ACOX1	ATP6V0A4; CA6; GAMT; SLC12A7	ALDH1A2; SLC29A2; ST3GAL6	ATP2B4; NOS3		INPPL1; PIGF	ATP10A	APOB; PDE6A; PRODH2			SLC29A3; SLC2A14	MTHFD1
SLC25A3	19	AADAC	AK2; RRM2B; SLC12A7; ST3GAL5	ABCC5; EPHX2; NPR1; PDE10A; PDE6B; PRODH2; SLC36A1	SLC25A12		MTR; UPP1		PTGIS	SLC25A13		PDE9A; SLC2A14
SLC26A1	19	DPAGT1; GALNT8	HKDC1; IPMK	CYP4X1; GALNT13; GALNT6; MAN1A2; NPR1; SI; SLC25A6; TPTE2	ALPI; ATP8A1; CYP51A1				KMT2C			SLC4A10	MTHFD1	DPAGT1
SLC26A4	19		ALG12; APOB; CHPF2; EHMT2; PDE4A	KL; PDE4C; PIK3C3; SI; SLC23A2; ST6GALNAC1	NOS3	ACADVL	INPPL1		SLC12A1			ALDOC; DUOX1	ANPEP		SLC29A3
SLC28A2	19	DPAGT1; GCLC	CA6; GAD1; MTHFD1; PDE4A		PKM		HSD17B3; MGAM	ATP10A; VNN1	ALG6; CEL; SLC20A1; SYNJ2		SI	INPPL1; PIGO		ABCG5
SLC32A1	19	ALOX15; ENPP3	ALG12; CANT1; MTHFD1; PCYT2; PIK3CG; SLC18A1; SLC18A2; TRDMT1	CPT1B; HLCS; PHEX; SETDB1								GBE1; PIGO; SERPINA3; SLC52A1				ACACA
SLC35A1	19		PLCE1; SLC12A4; SLC9A1; SYNJ2	ABCC5; ATP6V1A; EPHX2; LDHAL6B; LRP1; MAN1C1	KMT2C		KMT2C		APOB; KMT2C		DPAGT1; SLC15A2; SLC34A2; XYLT2	ENTPD2
SLC35B2	19		ACE; AMD1; NEU2; PRDX6; SLC12A4	CDS1; CHST1; FMO4; LRP1; PPA2; PTGIS	SLC16A3					XDH	FASN; SCP2	GALNT10; HAL	FMO1	DPAGT1
SLC37A1	19	ATP8A1	PCYT2; PLCB2; PLD2	ACSL6; CPT1B; CYP4X1; LIPC; SI; SMPD3	ENTPD2; SLC26A8; TPO		HSD17B3					DOT1L; DUOX1; HAL; PIGO			AMPD2
SLC4A1	19	AADAC	ALDH2; ATP4A; CANT1; FASN; INPPL1; PIK3CG; SLC18A1	DPYS; FMO4; GAD1	KMT2C			SLC22A2		SYNJ2	FASN	ACADVL; GALNT10; HKDC1				LRP2
SLC9A2	19		CUBN; EPX; TK1	DPYSL3; INPP4B; MTHFD1L; PIK3CA; SLC14A1; SLC23A2; SLC52A1; ST3GAL6	ALPI; DNMT3A		MTR	MTHFD1	ADCY5	SLC25A13					AMPD2	ACACA
SLCO1B3	19	ACOX1; ATP8A1	ATP6V0A4; SLC27A5	CA4; CYP4X1; NT5C1A; PDE11A; SLC36A4			FPGS	VNN1	CHPT1; PIGB; XYLT2		SLC27A6	CDS1; CPS1; TRHDE			CTPS2
SPCS3	19	AADAC; ACOX1; ENPP3	ACE	ATP6V1A; MAN1A2; MTHFD1L; SLC23A2; TPSD1	ATP8A1; DNMT3A; SERPINA3; SLC22A5			MTHFD1	B3GNT5; SETDB2			GBE1; PIK3CB; SLC52A1
SPHK1	19	GANC	ACE; BSG	AK5; ALOX15B; CYP7B1; FMO3; GPAM; KYNU; PHYH; PLCG1	LCAT; PDE4D		ST3GAL4		UGT8		SCP2	PIGB; SERPINA3; SLC27A3
SUV39H2	19	HGD	AMD1; EHMT2; LRP2; TK1	ACSS3; DGKB; SLC36A1; TDO2			FPGS		SI	MIA3; SLC25A13		CTPS2; INPPL1; PDE9A	KMT2C		CTPS2	ACACA
TALDO1	19	ACADVL; ALOX15; GANC	ABCC9; CTSA; DGKD; EHMT2	ACSS3; CTPS1; EPHX2; GALNT13; MGAM; PIK3CA; SLC36A1	CYP51A1; FGA; KMT2C		ST3GAL4					GBE1
TFRC	19		AGMAT; PIK3R3; SLC15A2	ACSL6; CPA6; GAD2; GUCY2C; MAN1A2; PTGIS	DGKI; ENTPD2; ME3; UGT2B4				ACSS3; CHPT1; INPPL1; XYLT2		SLC15A2	PDE9A
TKT	19	ACADVL; ALOX15	ACACB; AGMAT; CD36; DGKD; PI4KA	ADCY10; GALNT13; SLC43A2; TDO2	CYP51A1; UGT2B4						SLC15A2	DPAGT1; DUOX1; FASN; PIK3R1; SLC4A10
TYR	19	LRP2	MTHFD1; PLCB2	CTPS2; NT5C1A; PDE11A; SLC29A2; SLC36A1; SMPD3	PIK3C2G; SLC25A12				CEL; SYNJ2			CDS1; PIK3C2G; SLC12A2; SLC2A14	FMO1			LRP2
UAP1	19	ATP8A1; CHIA; ENPP3	AMD1; ATP4A; CYB5R2; SLC9A1	CDS1; FMO4; INPPL1; LDHAL6B; MOGAT1; PDE11A; RDH10	PIK3C2G			DPAGT1		SLC25A13	CD36		ANPEP
UGDH	19		AMD1; GAMT; SLC18A2; SLC25A4	CPT1B; LRP1; SLC36A1; SLC52A1; TYRP1	ENTPD2; PIK3R1; SI; SLC22A5		PIGF		PIK3C2B; SLC12A1; SYNJ2				ACACA; FMO1
UGT2B7	19	ALOX15; ATP8A1; GALNT8; SLC2A9	CTSA; CYB5R2; PI4KA; RRM2B	EPHX2; FMO4; GALNT13; PIK3CA; PLCB4; SMPD3	PKM			SLC22A2				DOT1L; SLC16A7; SLC3A2
UQCR10	19	ALOX15	PLCE1; SLC25A17; UPP1	CA4; DGKB; PDE11A; PDE4B; PHEX; SLC12A7; SLC5A11	SERPINA3; SLC26A4; TPO; UGT2B4		FPGS	MECR	MAN2B1; SLCO1C1
UST	19	DPAGT1	ABCC9; CA6; CTSA; UPP1	FMO3; GALNT6; SLC14A1; SLC5A12; TDO2					CTSA; PDE6A; SLC12A1	KMT2C	SCP2	ALDOC; PAH; SLC52A1			CTPS2
XYLT1	19	CHIA; CTSA	NEU2; PLCB2; SGSH; UST	CHST1; EPX; FMO4; GUCY2F; PDE11A; PRODH2	SLC25A12	PTEN	UGT2B7		CTSA; PIGO			DPAGT1; PTEN
AADAT	18	SLC2A9	AMD1; EHMT2; NDST4; TPO	ATP10A; DPYS; MAN1C1; PDE6B	ACACB; FGA; PDE6C; SLC22A5; UGT2B4				APOB; SLC27A3			B3GNT5; CDS1
AASDHPPT	18	DPAGT1	BBOX1; CD36; CYP4F2; SLC12A7; SLC25A17	EPHX2; PDE11A; SI	ME3; SLC22A5	PLCG1	ST3GAL4		PRODH2			GBE1; XYLT2	ACACA; ANPEP
ABCC1	18		GAD1; SPHK2; UST	CPS1; CTPS2; NPR1; SLC27A2; SLC36A1; ST3GAL6	UGT2B4	PLA2G4E	PLD2		SLC1A7; SLCO1C1		LRP1	B3GNT5; KMT2C; SLC4A10
ACACA	18	ENPP3; SLC2A9	ACACB; AK2; ALG12; CYP4F2; SLC4A8	DUOX2; TPTE2	DGKI; PIK3C2G	PTEN			PRODH2	PGM3		DPAGT1; GALNT10; SLC4A10	RDH10
ACP3	18	ACOX1	ACE; ADCY7; AK2; ENTPD2; IPMK; SYNJ1	ABCC4; CYP4F11; KL; PIK3CA; SLC36A1	DGKI; TPO	KMT2C			PIK3C2B	KMT2C	FASN
ACSL3	18	PLD1	BBOX1; SYNJ2	ADH6; ALOX15B; TDO2	SLC26A8	ACADVL; PLA2G4E	FPGS; HSD17B3; MGAM; MTR	SLCO1C1				PAH; PIGB; XYLT2	CTPS2
ACSL4	18	CHIA; DPAGT1; GCLC	NNT; SLC12A4	GALNT6; GPAM; GUCY2F; KYNU; SLC5A10; TPSD1	CTPS2				ALG6; PIGB; TPO	ENTPD2		DOT1L; SLC12A2
ACSS1	18	ACOX1	NNT; SLC27A5	MAN1A2; PLCH2; TYRP1	LCAT; UGT2B4	PLA2G4E	MGAM	ATP10A	B3GNT5; CEL		SLC34A2; UGT2B28	DOT1L; PIGO; SLC29A3
ADCY4	18	ACADVL; PRDX6	PLCB2	ACSL6; ADCY5; CDS1; CYP4F11; FBP1; NDUFV1; PLCB3; SLC29A2	KMT2C; PDE4D; SLC16A3				UGT8			LRP2; PLOD1; SLC16A7
AGPAT3	18		ATP4A; CA6; CYB5R2; HKDC1; SLC18A1	CDS1; CYP26B1; MAN2A1; PDE9A; PLCH1; SLC12A1	NOS3; SI	PLCG1			INPPL1			SLC27A3	CTPS2			LRP2
AGXT2	18	ENTPD2; GALNT8	CYB5R2; LOXL2; UST	CEL; DGAT2; NDUFV1; SLC36A1; SLC4A3	CYP51A1			SLCO1C1	ABCC8; CEL; INPPL1; PTGIS			CPS1; FASN
AHCYL1	18	ACOX1	ATP6V0A1; ATP6V0A4	FBP1; INPP4B; LRP2; MIA3; MOGAT1; PLCE1; TPSD1	UGT2B4				B3GNT5; NPR2	XDH		CDS1; SLC16A7	ACADVL		AMPD2
AICDA	18		BSG; MGAM; NADK; NNT; PDE4A; PLCE1; SLC23A2	GUSB; TDO2	ATP2B4; DGKI; LRP2		INPPL1; PIGF		CTSA			PIGB; SLC2A14				LRP2
AK3	18		ABCC9; AGXT2; NEU2; SLC15A2; SLC18A1	ALDOA; CTPS1; INPP4B; LRP1				DPAGT1	ACSS3; CTSA; PIK3C2B		CD36	APOB; PIK3R1; SLC29A3			CTPS2
ALDH1A1	18	GCLC	CA6; SPHK2	ATP1A4; CEL; EPHX2; LRP1; NPR1	NOS3; SI		PIGF	DPAGT1	ADCY5; PTGIS; SI		PRODH	ENTPD2; PIK3CB
ALDOC	18		ALDH2; ATP6V1B2; IMPDH1; PIK3R3; PLCE1	PIGN; SLC27A2; ST3GAL6	LCAT			SLCO1C1	B3GNT5	KMT2C; XDH		ABCG5; DUOX1; INPPL1; PLOD1; SLC16A7
ALOX15	18		ACACB; ADCY7; EHMT2; SLC9A1; UPP1	CHIA; MAN1A2; PRODH2; SLC36A1; SLC36A4	AKR1D1; SLC22A5		UGT2B7; UPP1			KMT2C		DOT1L		DPAGT1; ENGASE
AOC2	18	SLC2A9	ATP4A; PRDX6; TRDMT1	ATP6V1A; CYP4F11; DUOX2; LRP1; MTHFD1L; SLC12A1; SLC4A3; TPTE2; UGT2B4	LCAT		PLD2					MVK; PIK3R1; SLC3A2
APOC3	18	CHIA	ATP6V1B2; CEL; CYB5R2; SLC18A1; SPHK2	ACSL6; GAD1; PDE4C; PLCH1; PLCH2; SLC25A12; SLC5A7	CTPS2	PEPD				XDH			FMO1	ENGASE
AQP4	18	CHIA	AK2; CHPF2; PCYT2; SLC12A4	EPHX2; FMO3; PIK3C3; SLC25A6	PDE4D; SI; TPO				SLC1A7		CD36	ALDOC; GBE1; PAH; PIK3CB
ASS1	18	ATP8A1	BSG; CYB5R2; INPPL1	ALOX15B; CHIA; CTPS2; MAN1A2; MTR; PLCE1; SLC23A2; SLC29A2	ACACB; AKR1D1				APOB; PIGB		SCP2			ENGASE
ATP1B4	18		ADCY6; AGMAT; AK2; SI; SLC25A17; SLC27A5; SYNJ1; TRDMT1	ALOX15B; DUOX2; EPHX2; NDUFV1; TPTE2	ATP8A1		ACADVL				SCP2; SLC34A2	PAH
ATP2B4	18	LRP2	ATP6V0A4; BSG; INPPL1	ADA; ADCY10; AK5; LRP1; MAN1C1; SLC36A1	UGT2B4		LRP2		UGT8; XYLT2	XDH			ACADVL	ABCG5; DPAGT1
ATP6V0D1	18		CD36; DPAGT1; IPMK	GUSB; INPP4B; LRP1; NPR1; SLC14A1	APOB		ST3GAL4; UPP1	SLCO1C1				CDS1; CTPS2; FASN; PIGB; PIGO; PIK3CB
ATP6V1C1	18	ATP8A1	IPMK; SLC18A1	CHIA; EPHX2; PDE6C; PRODH2	SLC26A8	PLCG1	SLC15A2	MTHFD1	CHPT1; PIGO; SLCO1C1; SYNJ2	FASN		ACADVL; SLC25A13
ATP6V1G2	18		CEL; CHPF2; PDE4A; UPP1	DPYSL3; FMO3; FMO4; INPPL1; PIK3C3; TPSD1	ENTPD2; FGA; SI		PLD2		ADCY5		SLC27A6; UGT2B28	PLOD1
B3GALNT1	18	PLD1	ENTPD2; SLC4A8	ACSL6; ACSS3; CA4; DUOX2; PDE6C; PLCH2; SLC25A12; SLC25A6	RENBP; SLC22A5	PEPD			PTGIS		FASN	DOT1L; SLC4A10
B3GALT4	18		ABCC9; ATP6V0A1; ATP6V1B2; SLC25A4; SLC4A8	ADCY10; ALDH1A2; CPA6; NDUFV1; PIK3CA; UROC1	ATP1A1; SLC16A3	FMO4		DPAGT1	GBE1; PIK3C2A						CTPS2
B3GNT4	18	CTSA	ALG12; PIK3CG; TK1	ADCY5; GALNT13; SLC29A2; TPTE2	SLC16A3; UGT2B4			SLCO1C1	CHPT1; MAN2B1; NPR2; PIK3C2A			CYP2C8; LRP2	ANPEP
B3GNT5	18	ENPP3; LRP2		ADA; ALDOA; CYP26B1; HLCS; PHGDH; PHYH; PLCG1; TPTE2	PKM		INPPL1; SLC4A3		MAN2B1; SLC20A1		DPAGT1	ABCG5; PDE9A
B4GALT1	18		ST3GAL5	ADH6; CTPS2; CYP7B1; GAD1; GAD2; NPR1; PLCH1; SLC29A3; SMPD3	ENTPD2; NOS3; PIK3C2G				PDE6A; SLC12A1			CPS1; ENTPD2	ACADVL
B4GALT2	18		CA6; SLC29A3	ACSS3; PDE4C; SLC29A3	HS3ST2; NOS3		INPPL1; SLC4A3	SLCO1C1	CEL; CHPT1; TPO	XDH	SCP2	ACADVL; LRP2; SLC29A3
CAD	18		AGMAT; CYP4F2; EPX; NDST4; SLC25A17	ACSL6; ADA; ADH6; GUCY2C; SLC12A1	PIK3R1; SLC25A12							DUOX1; PIK3R1	ACACA; ACADVL	DPAGT1	SLC29A3
CHIT1	18	ACOX1; ALOX15	IMPDH1	GALC; PDE6B; PHYH; SLC14A1		PLCG1			PTGIS		CD36; FASN; PRODH	B3GALT4; B3GNT5; ENTPD2; SLC3A2		DPAGT1	AMPD2
CHPT1	18		AK2; BSG; CA6; GCAT; NDST4; SLC18A1	ADCY10; MAN1C1; PLCB3; PRODH2	PKM; SERPINA3	ACADVL	INPPL1; PIGF	MECR	SYNJ2							ACACA
COX4I2	18	ACADVL; PRDX6	CANT1; PLCB2	ADCY5; CPS1; DOT1L; KL; NT5C1A; PLCB3	ATP8A1; KMT2C		ST3GAL4				SI	DOT1L; ENTPD2; SLC25A13		ENGASE
COX6B1	18	ACOX1; CHIA	CYB5R2; IMPDH1; IPMK; RRM2B; SLC18A2	ADCY10; ADH6; CDS1; PDE1C; PLCE1; SI; SLC29A2; ST6GALNAC1	TPO		FPGS		PIGO
CTH	18	CTPS2	ABCC9; ADCY6; AK2; ALDH2; ATP6V1B2; BBOX1; CYB5R2; NEU2; TRDMT1	ACSS3; KYNU; PLCH2	APOB; SERPINA3							ENTPD2; LRP2; XYLT2
CXXC5	18	CTSA	ADCY7; SLC26A2; UST	CDS1; CPA6; DGKB; FBP1; GALNT6; INPP4B; LRP2; NT5C1A; SLC12A1; TPTE2; UROC1	PIK3C2G	FMO4						SLC3A2
CYBRD1	18	GCLC	CEL; DGKD; PIK3CG; SPHK2	PLCH1; SLC36A4; SLC4A3	ACOX1		SLC15A2	VNN1	CHPT1; SYNJ2		CD36; SLC34A2	ENTPD2; LRP2; SERPINA3
CYP17A1	18	AADAC; DPAGT1	ALDH2; GCDH; NADK; SLC25A4; ST3GAL5	ADH6; INPPL1; PDE6C; UGT2B4	CYP51A1			DPAGT1	TPO		CD36	PIGO; PLOD1				LRP2
CYP2C19	18	AADAC; ALOX15	ALG12; ATP4A; NDST4; ST3GAL5	INPP4B; PDE10A; SLC5A12	SLC4A10		LRP2	MECR	APOB	SYNJ2	SLC27A6	B3GALT4; DOT1L; GCNT4
DAD1	18		ACE; IPMK; SLC4A8; TK1	AK5; CYP4X1; PDE4C; ST6GALNAC1; UROC1	SI; SLC12A1		UGT2B7	DPAGT1	APOB; INPPL1	SYNJ2			ACADVL; PLCB3
DAO	18	ATP8A1; SLC2A9	ADCY7; DLST; INPPL1; NNT; SLC18A1	ABCC5; KYNU; LRP1; PDE6C; PIK3CG	HS3ST2	SLC29A3						ACADVL; CTPS2; SLC2A14				ACACA
DBT	18	ABCG5; ENTPD2; SLC2A9	AGMAT; ATP4A; GAMT; MGAM; NDST4; RRM2B	CPT1B; ENTPD2; SLC8A1	PIK3C2G; PIK3R1					LRP2		ENTPD2; TRHDE			CTPS2
DCTPP1	18	ALOX15	ACE; DGKH; EHMT2; IPMK; SPHK2	ATP10A; PDE6C; PIGN; PLCE1; SLC25A6	LCAT; ME3		INPPL1		SLC20A1		PRODH	CPS1; SLC4A10
DECR2	18	AOX1	CANT1; UPP1	PLCH1; PPA2; PTGIS; SLC12A1; SLC52A1			ACADVL; HSD17B3; UGT2B7		ADCY5; SLC1A7; SLC27A3; UGT8			ALDOC; HKDC1; MVK
DEGS2	18		ABCC9; CD36; SLC9A1; SYNJ2; TPO	CDS1; GAD1; GAD2; KL; LRP1	ATP8A1			MECR; SLCO1C1	SI		UGT2B28	FASN; GALC			CTPS2
DERA	18	ABCG5; CTSA	ALG12; CD36; MGAM; SYNJ2	ADH6; CPS1; CYP4F11; GAD2; GUCY1A2; LIPC; SETDB1			SLC4A3; ST3GAL4				FASN	SLC2A14			PLCH1
DLST	18	ATP8A1	NNT; PLD2; SYNJ2	ATP6V1A; CPT1B; GAD2; GALC	FGA	ACADVL; KMT2C			KMT2C; SLC1A7; UGT8	LRP2				DPAGT1; PTEN	CTPS2
DPYD	18	LRP2; PLD1	ADCY6; CANT1; GCAT	ADH6; PHEX; SLC27A2; SLC36A1	KMT2C; PDE6C		FPGS		INPPL1; PIGB; SLCO1C1			SLC12A2; XYLT2	ANPEP
DPYS	18		SYNJ2	AOX1; CYP4F11; LIPC; LRP2; ST6GALNAC1; TDO2	NOS3			SLCO1C1	CEL; KMT2C	ENTPD2	SCP2	SLC27A3; SLC2A14	ANPEP; FMO1			LRP2
ECHDC2	18	CTSA; GALNT8	DNMT1; HKDC1; IPMK; NDST4; PI4KA; PRDX6	CYP4X1; GUCY2C; PLCG1	PKM	PTEN			UGT8		SLC34A2	DOT1L		DPAGT1; ENGASE
EHMT2	18	GCLC; SLC2A9	ACACB; PIK3CG; PLCB2; SLC27A5	ATP6V1A; CDS1; CHIA; PDE1C; TPTE2		PLA2G4E		DPAGT1; MECR	PIK3C2B; PTGIS; SLC12A1		SI
FABP1	18	ABCG5; GCLC	DGKZ; IMPDH1	GALC; HAO1	HS3ST2; SLC26A4			MTHFD1; SLC22A2	ADCY5; APOB; INPPL1; PRODH2		XYLT2	GBE1; SLC27A3	ACADVL
FMO4	18	AADAC	AMD1; CUBN; CYB5R2	AK5; CHIA; DGAT2; PDE6B	CYP7A1; ENTPD2		MGAM				SLC34A2; XYLT2	SLC29A3; SLC2A14; SLC4A10	CTPS2	ABCG5
GALK1	18		PI4KA; PRDX6; SLC23A2; UST	DOT1L; FMO4; HAO1; MTR; PLCH1; TPSD1	SLC26A8						LRP1; PRODH	ALDOC; KMT2C; TRHDE	ACACA		AMPD2
GANC	18		NEU2; PDE4A	CDS1; GALNT13; GUCY2C; MIA3; PIK3C3; SLC36A4	APOB; ELOVL2; RENBP	SLC3A2			ALG6; CEL; NPR2; SLC12A1			ACADVL; SLC3A2
GFPT1	18	AADAC; AOX1; LRP2	CTSA; GCDH; PTEN; SLC18A2; SYNJ1	ADA; LDHAL6B; PDE10A; PHEX; PTGIS	CYP51A1; ENTPD2						CD36	APOB; PIGO
GLS2	18	CHIA; SLC2A9	ATP6V0A1; CYP4F2; GCDH; UST	ADH6; CEL; MAN1A2; UGT2B4		PLA2G4E	INPPL1		PIGO			CDS1; HKDC1; SLC16A7		PTEN	CTPS2
GMPPB	18	GCLC; HGD	CANT1; INPPL1; MTHFD1	EPHX2; PDE4C; PLCG1; SLC36A1	LCAT				PDE6A; PRODH2; SI	MIA3		ACACB; APOB; PLOD1		ABCG5
GPAA1	18	AADAC; SLC2A9	ACACB; ADCY6; CYB5R2; DNMT1; SLC29A3	ACSL6; LRP1; SLC52A1	SLC16A3	PLA2G4E	LRP2; MTR; SLC4A3		SETDB2			XYLT2			CTPS2
GPT2	18	PRDX6	CANT1; CYP4F2; TRDMT1	ACSS3; AK5; CHIA; CYP4F11; EPX; LRP2; NDUFV1; PDE4C	SLC25A12				CTSA; TPO	MIA3		CPS1; DPAGT1
GUCY1B1	18	HGD; KMT2C	ATP6V1B2; CA6; NDST4; PIK3R3	ADCY5; DOT1L; GALNT6; KMT2C; SLC27A2	DNMT3A	ACADVL	HSD17B3		TPO			APOB; HAL; SLC12A2
GYG1	18	ALOX15; ENTPD2; KMT2C	NNT	ALDH1L1; DGKB; DPYSL3; GPAM; TPSD1	RENBP		ACADVL		SLC27A3; UGT8	KMT2C	SLC27A6	ACADVL; SERPINA3		ABCG5
GYS2	18	HGD; SLC2A9	CANT1; GAMT; INPPL1; SLC18A1; SLC9A1	ADH6; ALDH1L1; SLC5A11	LCAT; SERPINA3	PLA2G4E; SLC3A2	LRP2		UGT8	KMT2C		ALDOC
HAGHL	18		NDST4; NEU2; PCYT2; SYNJ2	PRODH2; SLC27A2; SMPD3	ALPI; SLC4A10			ATP10A; MECR		SYNJ2	CD36; SCP2	ACADVL; MVK; PLOD1			PLCH1
HAS2	18	GANC; GCLC	ACACB; AGMAT; CA6; CANT1; DGKD; NDST4	KYNU; LIPC	ACOX1; ATP1A1; CTPS2; UGT2B4	PLA2G4E						GALNT10; SLC25A13			AMPD2
HDC	18	ATP8A1	ATP4A; DNMT1; PDE4A; PLCB2	ACSL6; GUCY2F; ST3GAL6			PIGF	ATP10A	PRODH2; SLC12A1	SYNJ2	ABCB4	ENTPD2; SLC16A7	PLCB3	DPAGT1
HS3ST1	18		AGMAT; ATP4A; ATP6V0A4; BBOX1; BSG; GAMT; UPP1	ACSL6	PIK3C2G		PLD2		CHPT1; KMT2C	KMT2C		SLC27A3	CTPS2	DPAGT1; ENGASE	PLCH1
HS3ST2	18	ABCG5; ENO3; GCLC	CYB5R2; CYP4F2; NNT; RRM2B	ADA; CPT1B; PPA2; SLC52A1; TPSD1					GBE1; MAN2B1		ABCB4	ENTPD2; PDE9A; SLC16A7
HSD11B2	18	GANC; LRP2; SLC2A9	ATP4A; BBOX1; CHPF2; CTSA; CYB5R2; DGKD; PLCE1	CHIA; GYS2; MTHFD1L				ATP10A	PDE6A; PTGIS	PGM3					AMPD2
IDS	18	ABCG5; ENPP3	ALG12; CANT1	ADCY5; CA4; CPA6; CYP11B1; GAD1; SLC52A1; TDO2	ALPI	FMO4; KMT2C	UGT2B7		KMT2C			HAL; SLC4A10
INPP4A	18		AGMAT; ALDH2; BSG; CEL; DGKZ; PLCE1; UPP1	AASS; ALOX15B; ATP2B1; GALNT13; PIGN	AHCY; RENBP		UGT2B7		APOB		DPAGT1; SLC27A6
IVD	18	ALOX15; PTEN	AGMAT; CYB5R2; HKDC1; MTHFD1; UST	CUBN; PDE11A	ENTPD2; LCAT; PDE4D		ACADVL		PIGO; SLC28A2		FASN; PRODH	GALC
LRP1	18		ADCY6; ALG12; GAMT; SLC18A2; TK1	ABCC5; DPYS; GALNT6; HLCS	DNMT3A; FGA; PDE4D		PLD2			SLC25A13		ACADVL; CTPS2; SLC25A13; SLC29A3
MAN1A2	18		ACE; GAD1; NNT	GAD1; MIA3; PLCH2; PRODH2	ME3; SLC25A12	PLA2G4E	SLC15A2		CHPT1; NPR2; SLC20A1		XYLT2	ACACB; ENTPD2; SLC3A2
MAN2A1	18	ENO3	AGMAT; DNMT1	ALDH1L1; CYP11B1; EPX; RDH10; SETDB1; SLC12A1; SLC29A3; UROC1	AKR1D1; PDE6C; SI		MTR					TRHDE	FMO1			ACACA
MAN2C1	18	DPAGT1; ENO3; GALNT8	APOB; NDST4	ADH6; GALNT6; NPR1	ENTPD2; TPO	ACADVL	SLC15A2		APOB	KMT2C	PRODH	FASN; PIGB; PTEN
MCEE	18		ACE; GAD1; SLC18A1	LDHAL6B; NPR1	CTPS2		PTEN; ST3GAL4	SLCO1C1	SI	FASN; SYNJ2	XYLT2	CDS1; PTEN; SLC52A1	PLCB3	ENGASE
MGST3	18	ABCG5	CANT1; PLCE1; ST3GAL5; UPP1	FBP1; FMO3; GPAM; PDE4C	DGKI; RENBP	ACADVL			PIGB	MIA3	FASN	PIGO; SLC2A14	ACACA
MTMR2	18		ACACB; ADCY6; CHPF2; DLST; NADK	ACSL6; ADA; DGKB; PIGN; SLC27A2		SLC29A3	PTEN	DPAGT1; MTHFD1	NPR2; PDE6A			PAH		DPAGT1
NADSYN1	18	CHIA	ACACB; AGMAT; CEL; GAD1	HAO1; HLCS; INPPL1; PIK3CG; SLC14A1; SLC36A1; SLC4A3; SLC5A10; TPSD1; TPTE2; UROC1								MVK	FMO1
NDUFA11	18		BSG	ACSS3; KYNU; MOGAT1; SLC52A1	ACOX1; PIK3C2G; SLC22A5		PIGF		SYNJ2	FASN	LRP1	ACACB; SLC25A13; SLC4A10	CTPS2; MTHFD1		AMPD2
NDUFA13	18	ENPP3; PLD1	ADCY7; CYB5R2; CYP4F2; MTHFD1; NDST4; SLC12A7; SLC25A17	ST6GALNAC1			UGT2B7	SLC22A2	ALG6		SCP2; SI	GALNT10; SLC29A3			PLCH1
NDUFA5	18	CHIA	ATP6V1B2; CANT1; CTSA; NDST4; SPHK2	CPA6; DPYSL3; GUCY1A2; SLC8A1	ELOVL2; SLC12A1; SLC26A8						CD36	PAH; SLC27A3; SLC29A3	FMO1
NDUFB5	18		ALG12; GAD1; SPHK2	AOX1; SLC25A6; TPSD1	DNMT3A; PIK3R1	ACADVL; KMT2C	HSD17B3; MTR; ST3GAL4		SYNJ2; TPO	FASN	SLC27A6		CTPS2
NDUFB6	18		ACACB; CYB5R2; DLST; NDST4; PDE4A; SLC27A5	ATP1A4; CTPS2; CYP7B1; DGKI; DUOX2; PTGIS; SLC29A3; TPSD1					NPR2; SLC1A7		CD36	KMT2C
NDUFB7	18		AGL; AGMAT; BSG; PRDX6; UST	DPYSL3; SLC12A1; SLC25A12; SLC5A10	PDE6C	SLC3A2	KMT2C		APOB; INPPL1; SLCO1C1				ANPEP	PTEN	CTPS2
NDUFB9	18	AOX1; GANC; LRP2	CEL; CYB5R2; SPHK2	GAD2; GUCY1A2; GUCY2C; PLCG1; SLC23A2; SLC5A10			UGT2B7		GBE1			B3GALT4; FASN; SLC12A2; SLC16A7
NDUFV2	18	ALOX15; ATP8A1	NADK; PI4KA; SGSH	ATP6V1A	ELOVL2	PLCG1			CTSA		SCP2; SLC27A6	PIK3CB; SLC25A13; SLC27A3; SLC3A2; SLC4A10		ABCG5; ENGASE
NLN	18	ABCG5; GANC	CUBN	ACSL6; ADCY5; ALDOA; PLCB3; TDO2	PIK3C2G; SERPINA3	KMT2C	INPPL1		APOB; SLCO1C1	MIA3	UGT2B28	MVK; PDE9A
NMNAT1	18		EHMT2; PCCA; SLC26A2; SLC27A5	CHST1; EPX; GUCY1A2; GUSB; MTHFD1L; SLC29A2; SLC52A1	TPO		MTR	ATP10A	APOB; SLC12A1			SLC12A2	ANPEP
NSDHL	18		ATP6V0A4; ATP6V1B2; DGKD; UST	ADCY5; ATP1A4; CEL; CPA6; GAD2; LRP2; PDE11A; PDE6C; PHEX					PIGB	ENTPD2		MVK; SLC25A13	ANPEP
NUDT9	18		AGL; SLC18A1; ST3GAL5	SLC12A1; SLC8A1	APOB; NOS3; PIK3C2G; SLC26A4; SLC4A10	PEPD		MECR				CYP2C8; DOT1L; PDE9A; SLC16A7; SLC4A10	FMO1
OGDH	18	ENO3	AGXT2; ATP6V0A1; NDST4; SLC23A2	SLC29A2; ST6GALNAC1	DGKI; LRP2; ME3; NOS3; PDE6C		SLC15A2		SLC28A2; SYNJ2		XYLT2	ACADVL; DPAGT1
PANK2	18	ATP8A1; CHIA; CTSA	ADCY6; DLST	ABCC4; GUCY2C; PDE4B; PIK3C3; PPA2	ACOX1; SLC22A5		UGT2B7	MTHFD1; VNN1				B3GALT4; PDE9A				ACACA
PAPSS2	18	AOX1; HGD	IMPDH1; NEU2; PCYT2	ABCC4; CA4; DPYSL3; GPAM; PTEN	AKR1D1; ATP8A1; ME3			MECR	ALG6			FASN; PAH; SLC2A14
PCBD1	18	SLC2A9	ACE; ATP6V0A4; CD36; CYP4F2; DGKZ	CEL; CPS1; HLCS; PLCB3; SLC25A12; SLC4A3	SLC22A5		FPGS; LRP2					FASN; HKDC1; LRP2
PDE7A	18	AOX1	PDE4A; SLC27A5; TK1	CYP4F11; GUCY2C; MIA3	AHCY; PKM; SLC12A1; SLC26A4; TPO		UPP1		B3GNT5; PIK3C2B			CDS1; SLC4A10; SLC52A1
PDHX	18		AGL; AGMAT; MGAM; PIK3R3; SPHK2; ST3GAL5	ALOX15B; EPX	DGKI		FPGS; KMT2C		CTSA; PIGB; SLC12A1; SLC27A3	MIA3	ABCB4	CPS1
PFAS	18		ATP6V0A4; EHMT2; GCDH; IPMK; NNT	CTPS2; FMO4; NDUFV1; TPSD1	SLC12A1; SLC22A5; TPO			MECR; SLCO1C1				GBE1; SLC16A7; TRHDE	ACADVL
PGM3	18		ACE; ADCY7; AGMAT; AK2; APOB; PCCA; PDE4A; PRDX6; SLC12A4	PLCH1; PTGIS; SLC43A2; SMPD3; UROC1			MTR		CTSA; PIK3C2A			DPAGT1
PIGC	18		ALG12; GCDH; IPMK; NEU2; TPO; UPP1; UST	ADA; ATP1A4; ATP6V1A; CEL; CTPS1; SLC12A7	LCAT; PIK3R1		ST3GAL4						MTHFD1; RDH10
PIGF	18		ALG12; SLC27A5; ST3GAL5	ABCC4; ACSS3; DPYSL3; FMO4; UROC1	PIK3R1; TPO				INPPL1; SI; UGT8		FASN; PRODH	CTPS2; SLC27A3			AMPD2
PIGM	18	ACOX1	ABCC9; AGMAT; CA6; CD36; DLST; INPPL1; SPHK2	ALDH1A2; LRP2; SLC29A2	SLC16A3				B3GNT5; SLC27A3		CD36; DPAGT1	CDS1; ENTPD2
PIGW	18	ATP8A1; ENO3	AK2	CPS1; NDUFV1	CYP51A1; ME3; SERPINA3	KMT2C	KMT2C	ATP10A; SLCO1C1	B3GNT5; CHPT1; GBE1; MAN2B1; NPR2			ALDOC
PIGX	18		AGXT2; ATP6V1B2; DGKH; GCAT; NADK	CHIA; HAO1; KL; SLC29A3		SLC3A2			ADCY5; NPR2; PIK3C2A; SLC28A2; SLCO1C1		CD36; UGT2B28		MTHFD1
PIK3C2B	18	KMT2C	DLST; PI4KA; SLC12A4; TPO	CYP4X1; DGKB; GALC; PIK3CG; SLC8A1; TPSD1	CTPS2; PDE4D; PIK3R1	PLCG1			CTSA; MAN2B1			CPS1
PIK3CD	18		CANT1; CYB5R2; DGKZ; PCYT2	ADCY5; FBP1; FMO4; LIPC	ME3; SLC12A1; TPO		HSD17B3		CEL; GBE1; PIGB	MIA3	SLC15A2	FASN
PIK3R2	18	GCLC	ABCC9; ATP4A; CEL; PDE4A; PIK3R3; SLC9A1	ADCY5; ALDH1A2; FMO3; GALC; MTR	FGA; LCAT		INPPL1		NPR2; UGT8					ABCG5
PLCB4	18		ACACB; GCDH; HKDC1; SLC9A1	ABCC4; CDS1; PLCH1; SETDB1	PDE6C; SI		ST3GAL4		PTGIS; SLCO1C1	SLC25A13	UGT2B28	DOT1L; SLC3A2; SLC4A10
PLPBP	18	ABCG5; CEL	ALG12	PDE1C; PDE4C	ATP2B4; NOS3; SLC26A4		UPP1		ACSS3		UGT2B28	LRP2; PIK3R1; SERPINA3; SLC25A13; SLC27A3; SLC3A2		DPAGT1
PTGES3	18	ENO3; ENTPD2; GANC	ACE; ALG12; PLCE1; SGSH; SLC23A2; UPP1	ABCC5; ATP1A4; GAD2; PRODH2							LRP1	CDS1; DPAGT1; HAL; PIGB
PTS	18		ADCY7; ALDH2; MTHFD1; PLCB2	ALDH1L1; LRP2; SLC29A3; SLC5A10	APOB; PTEN	KMT2C			SLC28A2	KMT2C	DPAGT1	HKDC1; PIGO; PLOD1		ENGASE
PYGM	18	PLD1	ACE; MTHFD1; PCYT2; RRM2B	ADH6; PIK3C3; SLC52A1	HS3ST2				CTSA; SETDB2; SLC1A7; SYNJ2			ENTPD2; GBE1; HAL; LRP2; SLC25A13
RBP2	18	AADAC; PLD1	AGMAT; SLC27A5	ALDOA; CHST1; DGKB; HLCS; LRP2; NDUFV1; PHGDH; SLC29A2; TYRP1	SLC16A3		INPPL1			XDH		PIGO; SLC52A1
RDH16	18	ACADVL; AOX1; ENO3; LRP2	BSG; DGKH; NADK; PDE4A; PLCE1	EPHX2; INPPL1; UROC1	ATP2B4		MTR		SLC12A1; SLC1A7; UGT8							LRP2
SAT1	18	ENPP3	ATP4A; CA6; CUBN; SLC15A2; SYNJ2	CDS1; DPYS; PLCH2; PRODH2; SLC36A4; SLC43A2	DGKI	PLCG1		VNN1	INPPL1	ENTPD2; PGM3
SDHA	18	ACADVL; GCLC	HKDC1; SLC29A3; SPHK2	CTPS1; TPSD1	NOS3; PDE4D		PIGF		SLCO1C1		SI	DOT1L; GALC; PAH; SLC29A3	ACADVL; CTPS2
SGPL1	18	PRDX6; SLC2A9	BSG; DGKH; NDST4; TPO	MAN1C1; PDE10A; PLCE1; SLC36A4	PKM; SLC26A8; UGT2B4				CTSA; PIK3C2A		FASN	HAL; PIGB
SGPP2	18	PLD1	ATP6V0A1; CD36; GCDH; SYNJ1	ABCC5; FMO4; KL; NT5C1A	ATP8A1; SLC4A10				APOB; PIK3C2A; SI		SLC15A2	PIK3R1; SLC16A7				ACACA
SLC11A1	18		BSG; CHPF2; DGKD; NADK; RRM2B; SLC26A2; TRDMT1	ADA; ATP1A4; DUOX2; PLCE1	PIK3C2G; SI		ACADVL		UGT8		UGT2B28	ACACB				ACACA
SLC12A6	18	DPAGT1	SLC18A2; SLC9A1; TK1	ADCY5; DUOX2; INPP4B; INPPL1; TPSD1	FGA	PEPD		SLCO1C1	APOB; SLC12A1			DPAGT1; GBE1; PIGO; SLC3A2
SLC15A2	18	LRP2	ADCY6; DLST; IPMK; NNT; PRDX6	ACSS3; ADA; FBP1; KYNU	ACOX1				SI; SLC27A3	SLC25A13		CPS1; PAH; PDE9A		ABCG5
SLC1A2	18	CHIA	DGKZ; DNMT1	ADCY5; GAD2; PHEX; SLC8A3	ATP8A1; DGKI; PIK3C2G	PLA2G4E		MTHFD1	CHPT1; PDE6A; SLCO1C1; TPO						CTPS2; PLCH1
SLC20A1	18	GALNT8		ADCY10; GPAM; HAO1; NDUFV1; PRODH2; SLC43A2; TDO2	KMT2C			DPAGT1	APOB; B3GNT5; CHPT1; SLC20A1; SYNJ2		SLC27A6	B3GALT4; LRP2
SLC25A11	18	HGD	CA6; CEL	GALNT13; INPPL1; MOGAT1; SLC36A1; SLC36A4; SLC52A1; ST3GAL6	SLC26A8				SLC1A7	SYNJ2	SI	DUOX1; GALC; SLC16A7; SLC25A13
SLC25A12	18	ACOX1; GALNT8; LRP2	ADCY7; CYB5R2; EPX; PCCA; SYNJ1	FMO3; KL; PDE4D; SLC36A1; SLC43A2			HSD17B3; KMT2C					HAL; TRHDE	ACADVL
SLC25A22	18		BBOX1; PIK3CG; SLC26A2	CTPS2; CUBN; CYP26B1; LRP1	DNMT3A; HS3ST2	KMT2C	HSD17B3		ABCC8; CEL		SI	DUOX1	FMO1	ENGASE	AMPD2
SLC25A6	18		ABCG5; PI4KA	ADCY10; EPX; MAN1A2; PDE9A	PIK3C2G; TPO		SLC15A2	MTHFD1; SLC22A2	ADCY5		PRODH	APOB; SLC29A3; SLC6A6		DPAGT1	CTPS2
SLC28A3	18	AOX1; ATP8A1	ATP6V0A4; SLC25A4	ATP1A4; GAD2; GALNT13	ACOX1; DNMT3A; ELOVL2; ENTPD2; RENBP	FMO4			TPO	XDH	LRP1	DOT1L; GALC
SLC2A8	18	CEL; CTSA	GAD1; NEU2; SGSH; SLC18A1	CPA6; PIK3CG	ME3	PTEN; SLC3A2	INPPL1		ALG6; APOB; CEL	KMT2C		PIGO	MTHFD1
SLC35D1	18		ATP6V1B2; CYB5R2; DGKZ; DNMT1; IMPDH1; PIK3R3; SPHK2	CHST1; SLC12A7	PDE4D		MGAM	MTHFD1	CHPT1	MIA3	DPAGT1	B3GALT4; DUOX1; PIK3R1
SLC36A1	18	ABCG5; AOX1; CTPS2	GCAT; SLC27A5	LRP1; PDE6C; PLCH2	SERPINA3		LRP2; SLC4A3; UGT2B7				ABCB4	CPS1; GALC; SLC27A3	KMT2C		CTPS2
SLC38A1	18	AOX1	ENTPD2; EPX; SLC18A1; TRDMT1	ADH6; ATP6V1A; CHIA; NDUFV1	RENBP; SI		HSD17B3; SLC4A3		PTGIS	ENTPD2		ENTPD2; SLC3A2				LRP2
SLC5A6	18	GALNT8	EHMT2; PI4KA	NDUFV1; SMPD3	PIK3C2G; SERPINA3		PTEN	VNN1	CEL; CTSA	MIA3	LRP1	ENTPD2; GALNT10; GBE1; PIK3CB; PLOD1
SLC5A7	18		ACE; AGMAT; AK2; CHPF2	AOX1; CTPS2; CYP4X1; PDE4C; SLC12A1	APOB		MTR	SLCO1C1	APOB; SLC28A2			DPAGT1; LRP2; TRHDE; XYLT2
SLC6A1	18	ACADVL; AOX1	ATP6V1B2; DPAGT1; ENTPD2; SLC25A17	ATP6V1A; DUOX2; GALNT6; MAN1A2; PLCG1; SLC29A2; TPTE2				DPAGT1	ALG6; PRODH2			CYP2C8; PDE9A
SLC6A3	18	ATP8A1	ATP4A; CYB5R2; IPMK; PLCB2	ALDOA; FMO3; INPP4B; SLC23A2; SLC4A3; SLC52A1	SI	FMO4		MECR; MTHFD1	PRODH2; SLCO1C1			SLC52A1
SLC7A3	18	ENO3; PLD1	ABCC9; CTSA; CYB5R2	ADCY5; LIPC; PDE9A				SLCO1C1	SETDB2	ENTPD2	LRP1; PRODH	GBE1; GCNT4; SLC25A13; SLC2A14			CTPS2
SLC9A7	18	CEL; ENO3	DGKH; PLCB2	INPP4B; SLC23A2; SLC27A6	AKR1D1; ENTPD2	SLC3A2	ACADVL		PDE6A; SLC1A7; SLCO1C1		CD36	CYP2C8; GALC			SLC29A3
SLCO1C1	18	ACOX1		ACSS3; ADCY8; CPA6; FBP1; FMO4; GYS2; LDHAL6B; SI			HSD17B3	SLC22A2	ACSS3; NPR2; PDE6A; XYLT2		FASN	PDE9A; SLC29A3
ST6GALNAC3	18		HKDC1; NEU2	PDE6B; PTGIS; SETDB1; ST6GALNAC1			FPGS; PIGF; SLC4A3	MECR	B3GNT5; INPPL1; PDE6A; SLC20A1	LRP2		PIK3CB; SLC52A1				LRP2
ST8SIA5	18	AADAC	PLCE1; PLD2	ATP1A4; CTPS1; LDHAL6B; NPR1; ST6GALNAC1; TPSD1		KMT2C	KMT2C; UGT2B7	VNN1	CTSA; MAN2B1	MIA3	SLC15A2				PLCH1
STARD3	18	AOX1; ENO3; GCLC; PTEN		EPHX2; GYS2; SLC29A2	AHCY; ELOVL2; SERPINA3		FPGS	VNN1	CHPT1; PIK3C2A; SETDB2	SLC25A13		B3GALT4; SLC6A6
SUCLG1	18	GCLC	DGKD; NDST4; PLCB2; SLC18A1; ST3GAL5	PHEX; PLCE1; SLC25A6		KMT2C; SLC29A3			CHPT1; PIGB; PRODH2; SETDB2	SYNJ2	CD36			ABCG5
SULT1A2	18	GCLC	HKDC1; SLC15A2	FBP1; GUCY2C; HLCS; LRP2; PPA2; ST6GALNAC1	AHCY; ME3		KMT2C; PLD2	SLC22A2				ACACB; LRP2; PIGO; PLOD1
TPP1	18	CHIA; KMT2C	ATP6V1B2; HKDC1; INPPL1; PRDX6; SLC23A2; UST	EPHX2; MTR; UROC1	CTPS2; DGKI; FGA				MAN2B1		DPAGT1; SLC15A2; UGT2B28
UAP1L1	18	AOX1; SLC2A9	DPAGT1; KMT2C; MTHFD1; SLC25A17	HLCS; SETDB1; SLC4A3; ST3GAL6; ST6GALNAC1	APOB	ACADVL; PEPD		MTHFD1				DOT1L; GALC				ACACA
UCP1	18	AOX1; KMT2C	ACACB; ATP6V1B2; CD36; DGKZ; NDST4; RRM2B	FMO3; SLC14A1	DNMT3A; PTEN; SLC12A1				ACSS3		FASN	PIGO; PIK3CB	MTHFD1
UGT1A4	18		NADK; NNT; PCYT2; UPP1	SLC14A1	ACACB; LRP2; PTEN; RENBP; SLC26A8; UGT2B4		PLD2		NPR2; PIK3C2A; SLCO1C1			ACADVL; GALNT10; HKDC1
UGT1A8	18	ACADVL	ENTPD2; PRDX6; PTEN; SLC27A5	ACSS3; CTPS2; DGAT2; PHYH; SETDB1	DNMT3A; RENBP				SETDB2	LRP2; MIA3		CTPS2; SLC3A2			SLC29A3
UPB1	18	ACADVL	ADCY7; PIK3R3; PLCB2; PLD2; SLC15A2	ATP6V1A; ENTPD2	DGKI; PIK3C2G		FPGS; HSD17B3		CEL	KMT2C; SLC25A13	SLC27A6; XYLT2	DUOX1
UQCRC1	18		SLC15A2; TRDMT1	CPS1; INPP4B; SI; ST3GAL6	DGKI; PDE4D; PDE6C; RENBP				B3GNT5; UGT8	KMT2C	SLC34A2	MVK; SLC2A14; SLC3A2		DPAGT1
XYLT2	18	ABCG5; HGD	BBOX1; DLST; PRDX6; SLC23A2; TK1	ADA; EPX; MAN1A2; SLC29A3; SLC5A10; SMPD3; TPSD1	PKM					ENTPD2; KMT2C	PRODH
ABCC2	17	ENPP3	SLC27A5; TK1	ADCY5; FBP1; GAD1; MAN1C1	ATP8A1; PDE4D; SLC12A1	PLCG1	INPPL1	MECR		XDH	UGT2B28	ALDOC			PLCH1
ABCC9	17	ALOX15; SLC2A9	BBOX1; PRDX6	ABCC4; NDUFV1	UGT2B4	ACADVL; PLA2G4E	KMT2C; LRP2		GBE1		SLC15A2	ALDOC; CDS1; KMT2C; SLC29A3
ACAA2	17	ENO3	AGMAT; BBOX1; ENTPD2; GCDH; SLC25A17; SPHK2	CPA6; TPTE2	SLC25A12	FMO4		ATP10A	CEL; PRODH2; SLC27A3			GCNT4; SLC27A3
ACAT1	17	KMT2C		ALOX15B; HAO1; MAN1A2; NPR1; SMPD3; ST3GAL6	PIK3C2G; PKM; SLC12A1; SLC4A10		INPPL1		APOB; CEL			DPAGT1; SLC2A14; SLC3A2
ACE	17	ENPP3	ATP6V1B2; CYB5R2; EPX; PCYT2; PLCE1	ADH6; GUSB; HAO1; PPA2; SLC27A2; TYRP1		FMO4				XDH		GALC; SLC2A14	FMO1
ACY1	17	ENO3; GALNT8	AGL; AGMAT; GAD1	AK5; CYP7B1; INPP4B; NT5C1A; PDE6B				ATP10A	INPPL1	MIA3		DPAGT1; GCNT4	ANPEP	ENGASE
AFMID	17	ENO3; ENTPD2; KMT2C; SLC2A9	INPPL1; SLC25A17	ADCY5	SLC26A4		HSD17B3		ACSS3; INPPL1			B3GNT5; CPS1; MVK; PIGO; SERPINA3	ACADVL
AHCY	17		ATP4A; LOXL2; SLC23A2; SYNJ1	CYP11B1; DGKB; DGKI; FMO4; INPPL1; PIK3CA; PLCE1	DGKI; SLC4A10				ACSS3; PIK3C2A		SLC27A6	LRP2
AK1	17	LRP2	APOB; CYP4F2; GCDH; IPMK; KMT2C; PIK3R3	PIK3C3; PRODH2; SLC14A1; TPTE2	SLC4A10		LRP2; UPP1			SLC25A13		SLC29A3; TRHDE
ALDH1L2	17	CEL	ADCY7; NADK; SLC25A17	ABCC5; DGAT2; PDE4B; SLC29A2			KMT2C; SLC15A2		PIK3C2A; PRODH2		FASN; SLC15A2	GBE1	CTPS2			LRP2
ALDOB	17	CTSA; PLD1	CANT1; DGKD; UPP1	CYP26B1; DPYS; NDUFV1; PIK3C3; SLC14A1; SLC5A7	PKM; SI	SLC3A2			NPR2			SLC29A3; SLC52A1
APOA1	17		ATP6V0A4; CYB5R2; EPX; HKDC1; MTHFD1; SLC23A2; SLC25A17	EPX; SLC23A2				SLCO1C1; VNN1			SCP2	ABCG5; ACACB; HKDC1; SLC2A14				LRP2
APOB	17	CTSA; ENO3	ALDH2; PIK3R3	ACSL6; CA4; DGAT2					CEL; PIGB; PRODH2	LRP2	SLC15A2; UGT2B28	APOB; GALNT10; SLC2A14	KMT2C
ATP1A1	17	ENPP3	AGL; AK2; PLCB2; RRM2B; SLC12A7	FMO4; GAD2; SLC14A1; SLC23A2			SLC4A3	MTHFD1; SLCO1C1	ACSS3; UGT8			B3GALT4; PDE9A
ATP2B1	17	DPAGT1	ATP6V1B2; PIK3R3; SGSH	ATP10A; DPYSL3; GAD2; SARDH; TDO2			UPP1		PDE6A; SYNJ2			CDS1; DOT1L; SLC12A2; SLC16A7			AMPD2
ATP4A	17		AGL; ALG12; BBOX1; PLCE1; SLC25A17; SLC27A5; TRDMT1; UPP1	NDUFV1; PDE6B			ACADVL	SLCO1C1	ALG6	XDH		HAL; LRP2; PLOD1
ATP5MC2	17		ALG12; CA6; DBH; MTHFD1; PRDX6; TPO; UPP1	ADCY8; CYP4X1; GUCY2F; HAO1; MTR; PRODH2			FPGS; SLC15A2				PRODH	GALC
ATP5ME	17	ACADVL; ACOX1	ADCY6; AGXT2; DLST; SLC18A1; TPO	CYP11B1; DNMT3A; DPYS; PTGIS	PIK3C2G; UGT2B4		PLD2				SLC15A2	PDE9A; SLC12A2
ATP5MF	17		BSG; CYB5R2	ADCY8; DPYS; LIPC; MIA3; NPR1; SLC29A3; SLC52A1			UGT2B7		ACSS3; PDE6A		UGT2B28	INPPL1; SLC4A10; XYLT2	ACACA
ATP5PF	17	CTSA	ABCC9; ALDH2; ALG12; ATP6V0A4; PCYT2; PTEN; SLC25A4; SPHK2	ALDH1L1; NPR1; TPSD1; TRDMT1							CD36; PRODH	PIGO; SLC27A3
ATP6V0C	17		ACE; BBOX1; PLCB2; PLD2; SLC15A2	ABCC9; CA4; FMO3; PRODH2; RDH10; UGT2B4	PKM		MTR		PDE6A	KMT2C			ACACA	DPAGT1
ATP6V1A	17	AOX1	DLST; DNMT1; NEU2; SLC27A5	CYP4F11; ENTPD6; MOGAT1; SLC5A10	AKR1D1; PIK3C2G		MGAM		PTGIS	KMT2C; XDH	PRODH	SLC27A3
B3GALT5	17		EPX; SLC12A7	ACSL6; ATP6V1A; KYNU; MAN1C1; PDE4B; PPA2; SLC52A1	APOB; KMT2C; SLC26A4		HSD17B3; SLC15A2				SLC34A2	ACADVL; GALNT10
B4GALT7	17	ALOX15	CYB5R2; NEU2	ADA; CYP26B1; EPX; LRP2; PDE11A; SLC12A1; SLC14A1	DNMT3A	PLCG1	INPPL1		INPPL1	ENTPD2		ACADVL; CDS1
BDH1	17	GANC	AGL; CEL; GCAT; PCCA; PI4KA	ALDH1A2; ATP6V1A; PLCE1; SLC27A2					SLC12A1			B3GNT5; CPS1; PDE9A; SERPINA3	FMO1; PLCB3
BLVRB	17	ALOX15; CHIA; ENTPD2	SYNJ1	PDE6B; SLC12A7; SLC5A10	ACOX1; DNMT3A; SLC16A3; SLC22A5		KMT2C		PIK3C2B		SLC15A2		ANPEP; CTPS2	ENGASE
CBLIF	17		AGL; INPPL1; IPMK; PI4KA; SLC29A3; SPHK2	MIA3	NOS3; TPO		FPGS; INPPL1; UPP1		KMT2C; PIK3C2A		ABCB4; SCP2	PAH
CHSY1	17		PCYT2; SLC27A5	EPX; GPAM; GUCY2F; KYNU; SLC36A4	KMT2C; PDE4D; PIK3R1				SLCO1C1			ACACB; ALDOC; B3GALT4; FASN; PIGO	ACACA
COX7B2	17	AADAC; CHIA; LRP2	PLD2; SLC15A2; SLC25A17	GUCY1A2	CTPS2; SLC4A10			MECR	ADCY5; APOB; MAN2B1	SLC25A13	XYLT2	B3GNT5; PIK3CB
CPA6	17		ABCC9; ALDH2; ATP6V1B2; CEL; CYB5R2; DGKZ; LOXL2; SLC23A2	KL				MECR; VNN1	APOB; SLCO1C1		CD36	ACACB; GALNT10; SLC6A6
CS	17	AADAC; ABCG5	ACE; AK7; CUBN; DGKD; IMPDH1; SYNJ2; UPP1	ABCC4; ADA; ALDH1L1; PLCL1; SLC25A6	ALPI				NPR2			GALC
CSAD	17		AK2; BSG; GAMT	KL; MAN1A2; NPR1; SLC36A4		ACADVL; PTEN			PRODH2	SYNJ2	SLC15A2	CYP2C8; MVK; SLC25A13; SLC52A1	FMO1
CYP2A6	17		ACE; CTSA; SLC12A4; SLC26A2; SYNJ1	DOT1L; GYS2; SLC14A1	HS3ST2		PIGF	DPAGT1	PIK3C2B; UGT8		CD36; FASN	CYP2C8		DPAGT1
CYP2B6	17		EPX; LRP2; UST	ADCY5; CTPS1; CYP4F11; SLC23A2; ST3GAL6	DNMT3A				PRODH2; SETDB2	SYNJ2		ALDOC; SLC29A3	ACACA; MTHFD1		PLCH1
CYP2D6	17		AGL; SLC18A2	CA4; FMO3; INPPL1; ST6GALNAC1	DGKI; FGA; HS3ST2; PDE4D; SLC26A4			SLC22A2	PIK3C2B	KMT2C	SI	TRHDE	ACACA
CYP39A1	17		ATP6V0A4	DOT1L; GUCY2F; MAN2A1; PDE11A; PHEX		SLC29A3	MTR	ATP10A; MTHFD1	B3GNT5; NPR2; PRODH2; TPO	LRP2		ENTPD2	ACADVL
CYP4F11	17	HGD	SLC18A1; SLC27A5; TRDMT1	ABCC5; ACSS3; CYP4F11; ENTPD6	APOB; SERPINA3		MGAM		CHPT1; TPO			B3GNT5; CDS1; CPS1				LRP2
CYP4Z1	17		AK2; NADK; SI; SLC12A4	EPHX2; MIA3; PDE1A	FGA; RENBP			SLC22A2	GBE1		XYLT2	B3GALT4; PAH; PIK3CB; TRHDE				ACACA
CYP7B1	17	ACOX1; AOX1	CA6; SLC25A17; UST	ABCC5; CA4; PDE11A; PIK3CG; PLCL1; SLC29A2; SLC4A3; SMPD3; UGT2B4	PDE6C	PTEN						PIK3CB
DGKD	17		ATP4A; ATP6V0A4; BSG; CA6; EHMT2; NEU2; SPHK2; SYNJ2	PLCG1; SLC12A1; SLC25A6	SLC25A12		MGAM		SETDB2			B3GALT4; GALC; SERPINA3
FBP1	17	AADAC; ENO3; PLD1	ATP6V0A1; CEL; PCYT2; SLC9A1	ADCY10; PDE10A; PIK3C3; PLCB3; PLCH2		PLA2G4E; PLCG1				XDH	SI	ACACB
FGA	17	ALOX15	HKDC1; RRM2B	ADH6; CYP4X1; DPYS; INPP4B; MIA3; SLC25A6	SERPINA3; TPO	PLA2G4E			CEL; SLC12A1			CPS1; MVK; SLC2A14
FPGS	17		LOXL2; PRDX6; SLC27A5	ALDOA; CYP4F11; DUOX2; INPPL1; PDE1C; SLC12A1			MTR	MTHFD1	CHPT1	SYNJ2		CTPS2; ENTPD2; PIGB; SLC16A7
GAD2	17	GANC	ALG12; CEL; EHMT2	FMO3; GALC; PIK3CA; PLCH1	DNMT3A; PIK3R1; SLC26A8		HSD17B3; PLD2; PTEN		MAN2B1	KMT2C		PDE9A
GALNT3	17	GANC	ACACB; AMD1; CTSA; CYB5R2; HKDC1; SLC12A4	PDE4C	TPO	PLCG1	PIGF		TPO			CPS1; CTPS2; GALNT10; SLC4A10; SLC52A1
GAPDH	17		ACE; DLST; NEU2; PDE4A; PLCB2; SLC25A4	GUCY2F; NT5C1A; PDE1A; TPTE2	SERPINA3			ATP10A	UGT8; XYLT2	XDH		SLC4A10	ANPEP
GCLM	17	ACADVL; LRP2	ADCY6; MGAM; SLC27A5	ATP6V1A; TPTE2	SI	PLA2G4E		ATP10A; SLCO1C1	ACSS3			DOT1L; GBE1; HAL; PAH				ACACA
GLUD2	17	CHIA; GANC	CA6; CD36; DLST; PRDX6; SLC23A2	NPR1; PIK3C3; PIK3CG	RENBP		MGAM		SLC28A2		CD36; PRODH	B3GALT4; MVK
GMPR	17		ACE; ATP4A; EPX; PIK3CG	CPS1; NT5C1A; PLCG1; SLC36A4; UROC1	DGKI; ME3		SLC15A2		ABCC8			DPAGT1; SLC12A2; SLC52A1	FMO1
GPAT2	17	CTSA	ADCY7; SI; SLC9A1	GALNT6; SLC12A1	SI	SLC29A3	MTR; PLD2	MECR	ALG6; NPR2; SLCO1C1		XYLT2	DOT1L		DPAGT1
GPAT3	17			ADCY10; CYP26B1; PIK3CA; TPSD1	CTPS2; LCAT	KMT2C	PIGF	SLCO1C1	INPPL1; MAN2B1; SLCO1C1	LRP2	LRP1	PTEN	ACADVL	DPAGT1
GPX4	17		AMD1; CEL; MGAM	ADA; CYP4X1; DUOX2; INPP4B; KL; LDHAL6B; MTHFD1L; NT5C1A; SLC12A1; SLC36A1	CTPS2				TPO			APOB; SLC3A2
GSTK1	17		AK2; BBOX1; IPMK; NDST4; ST3GAL5; UST	ATP2B1; LRP1; PIK3C3; SLC36A1	APOB; PDE4D; SLC12A1		LRP2		B3GNT5			GBE1; SLC52A1
HAO1	17		ADCY6; AGL; CYB5R2; DGKD; MTHFD1	ALDH1L1; CPT1B; MOGAT1; NPR1; SLC36A1		PEPD	LRP2; ST3GAL4		INPPL1		CD36	HKDC1	MTHFD1
HAO2	17		ALG12; DLST; TRDMT1	ADA; GALC; LRP1; PHEX; SI; TDO2; TPSD1			SLC15A2	MTHFD1	ADCY5	XDH	SI; UGT2B28			ABCG5
HCST	17	ABCG5	ATP4A; DGKH; NADK; PI4KA; SLC25A17	DPYSL3; PLCG1		KMT2C	ST3GAL4		INPPL1; PRODH2		LRP1	GBE1; SLC3A2	RDH10			LRP2
HGD	17		INPPL1; SLC15A2; SPHK2; TPO	ALDH1A2; CYP4X1; FMO4; HAO1; PIGN	SLC4A10	PLA2G4E				KMT2C	ABCB4; SLC34A2	DUOX1		DPAGT1	AMPD2
HKDC1	17		IPMK; NDST4	DGKB; GUCY2C; KL; MAN2A1; PLCE1; SLC52A1		KMT2C; SLC29A3			PTGIS		XYLT2	ACACB; ACADVL; B3GNT5; SLC29A3	ACACA
HMGCLL1	17		BSG; CTSA; HKDC1; NNT; PIK3CG; SLC15A2	CTPS1; SLC14A1; SLC29A2	ALPI; DGKI		PIGF; PLD2		INPPL1			ALDOC; SLC2A14	PLCB3
HS3ST3B1	17		AGMAT	ALDOA; CPT1B; PLCH1	CYP51A1; RENBP; SLC26A4; SLC26A8	PLA2G4E			SI; SYNJ2		ABCB4; SLC27A6	ACACB; CDS1; PIGB	ANPEP
HS3ST4	17		ACACB; CEL; CYP4F2; IMPDH1; PI4KA; SPHK2	ALDH1A2; GUSB; MAN1C1; NPR1; PIK3CG	LRP2; PDE6C				SLC12A1			SLC16A7	FMO1		SLC29A3
IDH3B	17	AOX1; SLC2A9	ATP6V0A4; CEL; DBH; PCCA; PLD2	FMO3; GUCY2C; SARDH	ELOVL2; SLC22A5			DPAGT1	ALG6			ALDOC; CYP2C8; PIGB
IDO1	17	ALOX15; AOX1	NADK; RRM2B; SLC18A1; SLC4A8	ATP6V1A; CPS1; CTPS2; DPYSL3; PDE6C; SETDB1	HS3ST2; SLC25A12		MGAM					B3GALT4	FMO1
LRP2	17		ACACB; CD36; DPAGT1; PI4KA; PIK3R3; SLC12A4; SLC12A7	ENTPD6; PPA2	PDE4D		PIGF		GBE1	XDH	ABCB4; SLC15A2	CYP2C8			AMPD2
MBOAT2	17	KMT2C	ACACB; AK7; GCAT; NEU2; PLCE1	AASS; GPAM; GUCY1A2; NDUFV1; SLC36A4	DGKI; TPO		LRP2				XYLT2	LRP2; SLC29A3
ME2	17	AOX1; ENPP3		CHIA; CUBN; LIPC; PIK3C3; SLC29A3	APOB; LCAT			MTHFD1	ALG6; PDE6A			APOB; PAH; PIGB; PIGO; PIK3R1
MECR	17	AOX1	ACE; NNT; PDE4A; ST3GAL5	ABCC5; GAD2; SI; SLC29A3; SLC43A2	SLC26A4				CEL; PIGO; PTGIS		ABCB4	PAH; PLOD1
MGLL	17		ALDH2; BSG; GCDH; HKDC1; SLC15A2	GUCY1A2; SLC23A2; TPSD1	CTPS2; DNMT3A; SLC25A12		HSD17B3	SLC22A2	PRODH2	SYNJ2		ALDOC; SLC2A14
MPO	17	AOX1; CTSA; GCLC	AK2; SLC18A1; SLC4A8; TRDMT1; UST	ACSS3; PPA2; SLC36A4; SLC4A3; TDO2								ABCG5; ENTPD2; SLC27A3		ENGASE
MTHFD1L	17	AOX1; PLD1	ATP6V0A4; HKDC1; NEU2; SLC23A2; SLC27A5	ADCY5; GALC; SLC23A2; SLC29A2				MTHFD1			SLC27A6; UGT2B28	B3GALT4; LRP2			CTPS2
NDUFA10	17	ACOX1	CTSA; SYNJ2	CA4; CHIA; SLC52A1; ST3GAL6	NOS3; RENBP; SLC26A4	PTEN	MGAM				CD36; PRODH	GBE1; KMT2C; SLC29A3
NDUFA4	17	AADAC	ADCY6; AGL	ACSS3; ENTPD6; GALNT6; PIK3CA; PRODH2; ST6GALNAC1				VNN1		KMT2C	ABCB4; SLC15A2	ALDOC; GALC; PIK3C2G			AMPD2
NDUFS3	17	GALNT8; PLD1	ACE; ALDH2	GUCY2C; INPP4B; INPPL1	CTPS2; PDE4D		ST3GAL4		CEL; CHPT1			HAL; KMT2C; SLC16A7		ABCG5	PLCH1
NDUFS6	17	ABCG5	EHMT2; NADK; PLCE1	CHIA; DPYSL3; EPX; PDE6C; SLC5A12				ATP10A	XYLT2	PGM3	XYLT2	SLC25A13; SLC29A3; SLC52A1				ACACA
NMRK1	17	ENO3; KMT2C	ACE; ALG12; MTHFD1; SLC15A2	FBP1; HLCS; MTR; SLC23A2	APOB; SERPINA3			MTHFD1	ACSS3; SLC12A1		SLC15A2	B3GALT4
NSF	17	CEL	DGKD; EHMT2; GAMT; HKDC1; PRDX6; SLC4A8	ALDH1L1; GPAM; LIPC; PDE6C	CYP51A1; SI				CHPT1		SLC15A2	CTPS2			AMPD2
NT5E	17	GCLC	ATP6V0A4; DLST; EPX; MTHFD1; PI4KA	ACSL6; DOT1L; GALC; HAO1	HS3ST2; SI		INPPL1; UPP1		SLC27A3		DPAGT1	GALC
NUDT12	17	SLC2A9	ATP6V1B2; GCDH	ALDOA; DGKI; FMO4			INPPL1; MTR	SLC22A2	ALG6; SLC12A1	KMT2C	ABCB4; SCP2	CPS1; ENTPD2; HAL
OSER1	17	ACADVL; KMT2C	ATP4A; GAMT	FMO4; LIPC; PLCE1; SETDB1	ME3						SLC27A6	CDS1; CTPS2; DOT1L; DUOX1; FASN	ACACA	ENGASE
P4HA2	17	ENO3	NEU2	GPAM; KYNU; SARDH	TPO	SLC3A2			SETDB2; SLC28A2	MIA3		B3GALT4; GALC; GBE1; SLC16A7; SLC29A3	MTHFD1	ENGASE
PCCA	17		ADCY6; APOB; DLST; RRM2B; ST3GAL5; UST	ATP6V1A; LRP2; MTR; SLC52A1	ATP8A1; SLC4A10				PIK3C2A			HAL; PIGO	RDH10		CTPS2
PDE6D	17	ACADVL; AOX1; ATP8A1	MTHFD1; PLCB2	ALOX15B	SLC4A10	PEPD	FPGS	DPAGT1	B3GNT5; KMT2C; PIK3C2A		SLC15A2; SLC27A6	MVK; PIK3R1
PFKFB2	17	CHIA; GCLC; PRDX6	ADCY6; GCDH; NADK; SLC29A3	ABCC5; CDS1; ENTPD6; HLCS; NDUFV1; SLC14A1	NOS3				SLC12A1			HKDC1				ACACA
PGGHG	17		CA6; LOXL2; PIK3R3	ALDH1L1; DPYSL3; GAD1; NDUFV1; PDE6B	FGA; SI		SLC15A2		SLC28A2; TPO		ABCB4; SI	CDS1; SLC16A7
PI4KA	17		ADCY6; NNT; PIK3CG; SLC9A1; ST3GAL5	MAN1C1; PDE1C; PDE9A; PIGN	ALPI; ATP2B4; HS3ST2		SLC15A2; SLC4A3		MAN2B1			SLC2A14; SLC4A10
PIGL	17	ENO3	ACACB; PLCB2; PLCE1	DPYSL3; INPPL1; LDHAL6B; MTHFD1L; PLCH2; SLC29A2		SLC3A2						ACADVL; GALC; LRP2; SLC6A6	CTPS2		PLCH1
PIK3CA	17		AGMAT; CUBN; SYNJ1	ACSL6; CPT1B; HAO1; NPR1; SLC12A7; SMPD3; ST3GAL6			LRP2					ACADVL; CDS1; PLOD1; SLC27A3	ACACA		CTPS2
PLCE1	17		DNMT1	EPX; FMO4; PHGDH; PTGIS; SLC5A7	ENTPD2; SLC16A3		UPP1	SLC22A2	APOB; PTGIS; SLC28A2		ABCB4; CD36; LRP1; SLC27A6
PLCG1	17		ADCY6; APOB; CA6; GCDH; LOXL2; MTHFD1; PCYT2; ST3GAL5; TK1	CHIA; SLC12A7			SLC15A2		PDE6A; SLC1A7			ALDOC; MVK; PAH
PLG	17	DPAGT1; GCLC	ADCY6; ATP6V1B2; BBOX1; NDST4	ALDH1L1; GALNT13; MTHFD1L; SLC12A1; SLC25A6; SLC43A2			UPP1		CEL			MVK; SLC4A10				LRP2
PLOD3	17	AADAC	PCCA; PLCB2; RRM2B; TPO	ACSL6; CPA6; CYP11B1; GUCY1A2	ME3		SLC4A3	ATP10A	SLCO1C1		SI	ALDOC; PAH; SLC2A14
PPT1	17	DPAGT1; ENO3; GALNT8; SLC2A9	ALG12; CEL; PLCB2; SLC23A2; TK1	ALDH1L1; FBP1	SLC12A1		ST3GAL4		SYNJ2; UGT8			SLC4A10	CTPS2
RBP4	17	ABCG5	CTSA; GCAT; PCYT2	GALNT13; ST6GALNAC1	ACOX1; DNMT3A; SI		PIGF	DPAGT1				GALC; HKDC1; PLOD1; SERPINA3		ABCG5; ENGASE
RENBP	17		CYP4F2; INPPL1; LOXL2; PDE4A; SLC4A8; SPHK2; SYNJ1	CPT1B; HAO1; TPSD1	DGKI	SLC29A3			XYLT2		SLC15A2	APOB	ANPEP	DPAGT1
SAT2	17		INPPL1; SYNJ1	CHIA; FMO4; SLC36A1	DNMT3A; PTEN	FMO4; PEPD	INPPL1; MGAM; SLC15A2; SLC4A3		ADCY5	XDH				ABCG5		LRP2
SCLY	17		SLC18A1	ABCC4; NDUFV1; PIGN	ATP8A1; DGKI; HS3ST2; RENBP		HSD17B3		APOB; MAN2B1; PRODH2; SI; SLC28A2; SYNJ2			SLC16A7	FMO1
SEC11C	17		AK2; EPX; SLC27A5; SPHK2	ATP6V1A; GPAM	ATP2B4		ACADVL; KMT2C; SLC4A3	SLCO1C1		LRP2	FASN	FASN; SLC16A7; SLC6A6	ACACA
SERPINA1	17	LRP2	APOB; CHPF2; CYP4F2; SLC18A2	FMO4; LRP2; PPA2; TDO2	DNMT3A; NOS3	SLC3A2		DPAGT1	ADCY5			CDS1; HKDC1			CTPS2
SGPP1	17		EPX	ACSS3; GUSB; PHEX; PPA2	ENTPD2; NOS3; SERPINA3; SLC4A10				GBE1; PDE6A; PIGB; SETDB2; SLCO1C1		SCP2	PIK3C2G; SLC3A2
SLC16A1	17		EHMT2; ENTPD2; PIK3R3	ADCY5; CYP26B1; DGAT2; PDE10A; PLCE1; SLC12A7					CEL; PTGIS; SLC27A3	LRP2; MIA3	ABCB4; CD36				AMPD2
SLC18A3	17	ENO3	CA6; CEL; HKDC1; PLD2	MTR	SI	SLC3A2	FPGS; SLC15A2	DPAGT1	B3GNT5; INPPL1; SI; SLC28A2	KMT2C	UGT2B28
SLC19A1	17		ABCC9; ATP4A; DGKD; KMT2C; SGSH; SLC25A17; SPHK2	CEL; PLCH1	KMT2C		PTEN; SLC15A2		NPR2; PIK3C2A; UGT8			ALDOC; SLC3A2
SLC1A5	17	CTPS2	ALDH2; HKDC1; UPP1		ME3; PTEN; SLC25A12; UGT2B4	PEPD	FPGS				LRP1; XYLT2	B3GALT4; MVK; PAH; SLC25A13	MTHFD1
SLC22A2	17		NDST4; SLC18A1	ALDH1L1; GALNT13; PDE11A	PIK3R1; UGT2B4				ADCY5; PDE6A; SYNJ2		XYLT2	DOT1L; GALNT10; GBE1; PLOD1; SLC3A2		DPAGT1
SLC24A1	17	HGD	SLC23A2	CTPS1; HLCS; NT5C1A; PDE1A	HS3ST2; PDE4D; SERPINA3; SLC22A5		ACADVL; LRP2; PLD2	SLCO1C1	GBE1; NPR2			ACACB
SLC25A13	17	ACOX1; CHIA	DGKZ; EHMT2; UST	ATP10A; CA4; LRP1	CTPS2	SLC3A2	SLC4A3				FASN	ALDOC; CTPS2; SLC29A3	ACADVL; CTPS2
SLC25A15	17		CD36; SLC18A1	ABCC5; ADH6; ALOX15B; PDE4C; PLCG1	ATP2B4		FPGS; PIGF		SETDB2	MIA3		PIK3CB; SLC25A13	ANPEP	ABCG5	AMPD2
SLC25A16	17	CEL	ABCC9; AGXT2; CUBN; DGKH; GAMT; SLC15A2; SYNJ1; SYNJ2	SLC12A1			FPGS; PIGF		CEL; SLC20A1			GALC; PIK3CB				LRP2
SLC25A21	17	KMT2C	CANT1; DLST; DPAGT1; TRDMT1	ADA; CHIA; GUCY2C; PIGN; PLCH2			FPGS; UPP1			MIA3	LRP1	MVK; PIGB	ANPEP
SLC25A4	17	GALNT8	PLCE1; SLC25A4	HLCS; MOGAT1; PDE4B; TPTE2				VNN1	APOB; CTSA; SYNJ2; TPO		CD36; FASN; SI; SLC34A2	PAH
SLC2A10	17	DPAGT1	AMD1; DPAGT1; PIK3R3; PLCE1; SLC4A8; UST	AASS; ALDH1A2; PDE6C; PPA2; SLC12A1	DNMT3A			DPAGT1	CTSA; SLC20A1			GALC
SLC2A11	17	LRP2	ALG12; IMPDH1; SLC27A5; SLC9A1	GUCY2C; GUCY2F; NDUFV1; PIGN; SI; SLC36A4	HS3ST2				ADCY5; PTGIS		DPAGT1	DOT1L				LRP2
SLC2A13	17	ACOX1; GCLC		ACSL6; CTPS2; MAN2A1; PHEX		KMT2C; PLA2G4E; PLCG1	UPP1	DPAGT1; MTHFD1			ABCB4	CDS1; SLC3A2	ACADVL; MTHFD1
SLC33A1	17		GAMT; NNT; PLD2; SLC12A4	GUCY2F; MAN1A2; MAN2A1; MIA3; SLC29A2; SLC52A1	ACACB; SI			DPAGT1	TPO; UGT8			PIGO	ANPEP
SLC34A1	17	GALNT8	ACE; EHMT2; IMPDH1; NDST4; PIK3CG	HAO1; MAN1C1; MAN2A1; SLC14A1	AKR1D1; PDE4D; SLC16A3	PEPD		SLCO1C1				DUOX1; PLOD1
SLC35D2	17	ACADVL		ABCC4; GALC; HAO1; NDUFV1; PDE11A; PHEX; SLC36A4; TPTE2	ME3; SI				PDE6A		XYLT2	PDE9A; SLC27A3; SLC4A10	ACADVL
SLC36A2	17	LRP2	BBOX1; SLC18A1; SLC4A8; UST	ALOX15B; CA4; DUOX2; MTHFD1L; SLC4A3	KMT2C; PKM; RENBP		SLC15A2		UGT8			ALDOC; B3GNT5
SLC4A10	17	DPAGT1; ENO3; LRP2	AGMAT; CHPF2; MTHFD1; SLC4A8; SYNJ1	ACSS3; SLC12A7			MGAM	MTHFD1	NPR2		DPAGT1	HAL; SLC6A6	ANPEP
SLC4A3	17	AADAC	CUBN; DLST; PIK3R3; PLCE1	CPA6; EPHX2; GALNT13; PHEX; PHYH; PLCH2		PTEN	MGAM		CEL	ENTPD2	SLC27A6	ACACB
SLC5A8	17	CHIA	CTSA; SLC18A2; UPP1	ACSS3; DUOX2; KMT2C; KYNU; LRP2; MGAM; NT5C1A	CTPS2	PLA2G4E		MTHFD1				GBE1; SLC16A7	ACADVL
SLC6A11	17	CTSA; SLC2A9	CYP4F2; DGKH; SYNJ1; UPP1	CDS1; KMT2C; PDE4C; PTGIS	SI				ALG6	ENTPD2; SYNJ2	SLC34A2	LRP2; SLC3A2
SLC6A2	17	AOX1; LRP2	ACE; INPPL1; SLC4A8	ALDH1A2; ATP2B1; LDHAL6B; PDE4B; SLC36A1	DGKI		INPPL1		GBE1; NPR2		CD36	B3GNT5	MTHFD1
SLC9A3	17		EHMT2; ENTPD2; KMT2C; PCYT2; TPO	ACSS3; ADCY10; DUOX2; MAN2A1; MOGAT1; SLC5A10	SLC4A10		UGT2B7		SLCO1C1			APOB; ENTPD2	RDH10
SLCO4A1	17	PLD1	AGXT2; IMPDH1	AK5; FBP1; GUCY2F; PLCB4; SLC23A2; SLC5A10	DGKI; LCAT						SLC34A2	ACADVL; DOT1L; ENTPD2; GALNT10; SLC27A3
SQLE	17	ALOX15; DPAGT1	ATP6V0A4; CD36; IMPDH1; PDE4A; SLC12A4; ST3GAL5	ADA; GALNT6; SLC29A2		PLA2G4E; SLC3A2	ST3GAL4		MAN2B1; SLCO1C1			APOB
SRD5A1	17		AK2; CEL; DLST; EHMT2; RRM2B; SLC15A2	CA4; PDE11A	KMT2C; SLC26A4	PEPD; PLCG1		SLC22A2	ALG6; PTGIS			SLC29A3; SLC3A2
STS	17		CYP4F2; INPPL1; NADK	ALDOA; EPHX2; EPX; PDE4B; SLC5A12	ATP8A1; FGA; HS3ST2; LRP2	PLA2G4E	LRP2; PLD2		SLCO1C1			SLC29A3
TGDS	17	GALNT8	ATP4A; DLST; PI4KA	FBP1; PDE6C; SLC43A2; ST3GAL6	ELOVL2; HS3ST2; SLC26A4				SLC1A7; TPO	ENTPD2	DPAGT1	GALNT10	MTHFD1
TMEM14C	17	AOX1; GANC	AGL; TK1	ACSL6; ADCY5; ATP1A4; CHST1; GAD1; PDE11A; PLCB4; SLC36A1	DGKI		UPP1		TPO		CD36; FASN
TPSAB1	17	GANC	ACACB; ADCY7; IPMK; SPHK2	AOX1; CTPS1; GUCY2C	SLC25A12				CTSA		UGT2B28	B3GNT5; CTPS2; ENTPD2; PIGB; XYLT2	ANPEP
TPSD1	17	CTSA	CTSA; PI4KA; SLC4A8	GAD2; GALNT6; MIA3; SLC4A3	PIK3R1				PIGB; SLC28A2	PGM3		ABCG5; CPS1; DPAGT1; GALC; PIGO
UCK2	17		CHPF2; CYB5R2	ABCC4; ALDOA; PTGIS; SLC29A3; SLC4A3	UGT2B4	PLA2G4E	ACADVL; MGAM		SLC1A7			CDS1; CTPS2; PIGO; SLC52A1				LRP2
UGT2B11	17	ALOX15; ENTPD2	EPX; NEU2; SLC12A4; SLC18A1; UPP1	MIA3; SLC12A1; SLC14A1; SLC27A2; TPTE2	KMT2C				GBE1	LRP2		CYP2C8; SLC3A2
UGT2B15	17	AOX1; ENO3; KMT2C	EPX	SLC23A2; SLC29A3; ST3GAL6; ST6GALNAC1	CTPS2	ACADVL		MECR	APOB	XDH	SLC15A2; SLC27A6	GALC; GBE1
UGT8	17		ADCY6; NADK; NNT; PI4KA; SLC27A5; TK1	CTPS2; PDE1A; SLC12A1; ST3GAL6	AKR1D1		KMT2C	SLCO1C1			ABCB4; SI	ACACB			SLC29A3
UQCRFS1	17		ALG12; CANT1; CYP4F2; GAMT; INPPL1; SLC27A5; SYNJ1	LIPC	AKR1D1; DNMT3A; ENTPD2; SLC26A4				ALG6; PTGIS		CD36	SLC2A14; SLC52A1
AANAT	16	ACADVL	ALG12; DLST; HKDC1; MGAM		CTPS2; DGKI		PLD2		ACSS3; ADCY5; APOB		PRODH; SLC34A2		ACACA; ACADVL			ACACA
ABCC8	16		CD36; GAMT; SLC23A2	ALOX15B; CYP7B1; MGAM; NT5C1A; PDE6C	ACOX1; DGKI; PIK3C2G				ACSS3; SLC28A2		SLC15A2	APOB; XYLT2
ACLY	16	ENPP3	ATP6V0A1; CA6; CD36	DUOX2	SLC4A10		INPPL1; UGT2B7		GBE1; PRODH2			CTPS2; DPAGT1; FASN; HAL; TRHDE	MTHFD1
ACO1	16	KMT2C; PRDX6	CYP4F2; EHMT2; SLC23A2	CHST1; CYP4X1; PRODH2; SLC43A2; SLC5A7; ST3GAL6	PIK3C2G; SI				SETDB2	FASN		B3GALT4
ACOT8	16	ATP8A1	ADCY7; EPX; SLC23A2; UPP1	ALOX15B	SLC4A10		LRP2		MAN2B1; SLC1A7			ABCG5; FASN; PIGO; PLOD1; SLC3A2	ACACA
ACP5	16	GCLC	INPPL1	AASS; ALDH1A2; GALC; INPPL1; NDUFV1; PLCE1; PLCH2	AKR1D1						CD36; SLC34A2	APOB; DPAGT1; LRP2				ACACA
ACSS3	16	ENTPD2; GCLC	NEU2; NNT; PIK3R3; SLC12A7; TK1; TRDMT1	CYP4X1; DPYSL3; HLCS; TDO2					CTSA	ENTPD2; KMT2C		SLC3A2
ADCY3	16	AADAC; LRP2	ACE; CYP4F2; LOXL2	ALDH1L1; INPP4B; PDE6C; SLC29A2	RENBP; SLC25A12; SLC26A4	PLA2G4E			B3GNT5		CD36	XYLT2
ADH1A	16	DPAGT1	HKDC1; SLC23A2; SLC25A4; SLC4A8; TRDMT1	DGAT2	CYP7A1		ACADVL		B3GNT5; INPPL1; KMT2C; SLC1A7		XYLT2	SLC4A10		ABCG5
AGPAT5	16	DPAGT1	CD36; IPMK; NNT; PDE4A; SLC23A2; SLC4A8	GPAM; SLC8A1	ACOX1; ALPI; PKM		HSD17B3; INPPL1				LRP1	HAL
ALDH3A2	16	CTSA	AMD1; DGKD; DPAGT1; GAMT; PTEN; RRM2B; UPP1	ABCC5; CYP4F11; DGKB; PRODH2	LRP2		ACADVL	MECR				PIGO
ALOX15B	16	CHIA	CANT1; MTHFD1; SLC9A1	DPYS; SLC27A6	DGKI; LCAT; ME3; SLC26A8; TPO		PIGF				LRP1	SLC6A6			CTPS2; PLCH1
ALPG	16	ACOX1; GANC	PLCB2; SLC26A2	INPP4B; PIGN; PPA2; SLC43A2; SLC52A1	LCAT	PLA2G4E	ACADVL					GALC; PDE9A; PIGB	ANPEP
AOC3	16	GALNT8; KMT2C; SLC2A9	ADCY7; SLC15A2; SLC27A5	CDS1; MOGAT1; PDE6B; PLCH1					MAN2B1	SYNJ2	ABCB4	CPS1	RDH10	ABCG5
AOX1	16		ATP6V0A1; EPX; GAD1; INPPL1; PI4KA	ABCC9; ADCY10; EPX; PLCE1; SLC14A1; SLC5A10	RENBP; SLC16A3						FASN	SLC12A2				LRP2
AQP2	16	GCLC	NNT; RRM2B; SGSH	CTPS2; DUOX2; GALNT6; INPP4B; PLCH2; PTGIS; SI	ENTPD2; SLC25A12	ACADVL			UGT8			APOB
ASPA	16	GCLC	CANT1; IPMK	CEL; CPT1B; FMO3	DNMT3A; SLC4A10		LRP2; MGAM; UPP1		CTSA	XDH		APOB	ANPEP	ABCG5
ASPG	16	AOX1; ENO3	IPMK; SLC12A4	ALDH1A2; ATP1A4; GALC; PRODH2; SLC36A1; ST3GAL6				DPAGT1		SLC25A13	XYLT2	B3GALT4; GBE1; PAH
ATP1A2	16	GANC; GCLC	CHPF2; CTSA; DLST; PI4KA; SLC18A1; TK1	KL	ATP8A1; SLC25A12		PIGF; PLD2		SLC28A2		SLC34A2; XYLT2
ATP1B3	16	AOX1	BSG; CYB5R2	INPP4B; KYNU; LRP2; PDE9A	AHCY; PIK3C2G		PIGF		INPPL1; TPO		UGT2B28	APOB; SLC27A3	PLCB3
ATP2B3	16		CHPF2; EPX	CPA6; CTPS2; PLCB3; UROC1	PIK3R1; SLC25A12		UGT2B7		CTSA		CD36; DPAGT1; PRODH; SLC27A6	ACACB				LRP2
ATP5MC3	16	CEL	AGXT2; ATP6V1B2; CANT1; NDST4; RRM2B	FBP1; KL; PDE6B; PLCH1; SLC27A6	AKR1D1			DPAGT1	CTSA; SI		SLC34A2
ATP6V1D	16	SLC2A9	ABCC9; AMD1; BBOX1	ALOX15B; DNMT3A; GALC; INPP4B	SLC22A5; UGT2B4		ST3GAL4; UPP1					PAH; SLC29A3; XYLT2			CTPS2
B3GAT2	16	GANC	ADCY6; AGL; ALG12; SLC25A17	DGAT2; PIGN; SARDH; SLC29A2	KMT2C		ST3GAL4		B3GNT5; MAN2B1; PIK3C2A; UGT8			SLC3A2
B3GNT6	16	CHIA; ENPP3	ALDH2; CA6	DGAT2; DGKI; MAN2A1; PDE4C; SLC29A2	FGA		INPPL1; LRP2	VNN1	MAN2B1		SLC15A2	ABCG5
CBS	16		ACE; AGMAT; ALG12; CHPF2; CYP4F2; PLCE1; SYNJ1		CTPS2; LCAT; PIK3R1	ACADVL	UPP1					PIGO; SLC4A10; SLC6A6		ENGASE
CD36	16	ACADVL	ACE; CYP4F2; EHMT2; PCYT2	CYP4F11; MAN1C1; SLC25A6			SLC4A3	MECR	PTGIS; SLC20A1	MIA3	FASN; PRODH	XYLT2
CDO1	16	CHIA	AK7; ATP4A; DGKD; SLC18A1; SYNJ2	FBP1; SLC29A3		PLCG1	MGAM; UGT2B7		INPPL1	FASN; SYNJ2		CYP2C8; SERPINA3
CHAT	16	AOX1	CANT1; CYB5R2; KMT2C; SLC25A4; SLC27A5	LRP2; PLCH2; SLC29A2; SLC29A3; SLC5A7; ST3GAL6; TPSD1					PRODH2		CD36; XYLT2
CHKB	16		AGL; AGMAT; BBOX1; BSG; MGAM	FMO4; GALC; GYS2	LRP2				B3GNT5; MAN2B1; PIGB; PRODH2			MVK	ACADVL; ANPEP
CHST13	16	ATP8A1	GCDH	CPA6; DGKB; GALNT6; MIA3; PIGN; PLCH2; SLC43A2	KMT2C; SLC22A5		UGT2B7					KMT2C; SLC52A1		ABCG5		LRP2
CKB	16		PCYT2; SPHK2	ATP6V1A; CTPS1; SLC36A4		KMT2C; PLCG1	MGAM; PIGF		TPO		XYLT2	ACACB; ENTPD2; GALNT10; SERPINA3; TRHDE
CMA1	16		ATP6V1B2; SLC25A4	ATP6V1A; DNMT3A; GAD2; PIGN; SLC29A3; ST3GAL6	DNMT3A; HS3ST2		ST3GAL4		PIK3C2B; SLC28A2	ENTPD2; SLC25A13		GALC
COX7A2	16	AADAC	DGKD; ENTPD2; NADK	CDS1; FMO3; INPP4B; PLCE1				MECR; MTHFD1	SI		XYLT2	GBE1; HKDC1			PLCH1	ACACA
CROT	16	CTSA	ATP4A; CANT1; DGKD; PI4KA	ACSS3; ALDOA; SLC14A1	APOB; SERPINA3		INPPL1; MTR				LRP1	ALDOC; B3GALT4			CTPS2
CYP11B1	16	AADAC	EPX; PIK3CG; SLC18A1; TK1	CA4; PDE11A; ST3GAL6	SLC16A3	PTEN			SLC1A7; SYNJ2		UGT2B28	PDE9A	ACADVL	ABCG5
CYP1A1	16		HKDC1; SYNJ1	DOT1L; FMO3; GAD2; GALC	CTPS2; SERPINA3; SLC12A1		PLD2		APOB; SYNJ2	LRP2	ABCB4; PRODH	SLC16A7
CYP21A2	16	GALNT8; KMT2C	ABCC9; ALG12; ATP6V0A4; IMPDH1	KYNU; NT5C1A					CHPT1; SLC20A1; SLCO1C1	LRP2	LRP1; SCP2	CYP2C8; SLC6A6
CYP2C8	16		AMD1; INPPL1; SLC23A2	ATP10A; DUOX2; GPAM; GUCY2C; INPP4B	ACACB			ATP10A	MAN2B1		FASN	ENTPD2; PLOD1; SLC4A10; XYLT2
CYP4A11	16	KMT2C	DGKD	CTPS1; KMT2C; NDUFV1	ATP8A1	SLC3A2			NPR2; PIK3C2B; UGT8		UGT2B28	LRP2; PIGB; SLC2A14; TRHDE		ABCG5
CYP4F12	16	ACOX1; ENO3; GANC	NEU2; SGSH; SLC25A4	ADCY10; FMO3; MAN1C1		ACADVL	HSD17B3; KMT2C		SI		SLC15A2		ACACA	ABCG5
DCK	16	ACOX1; GANC	GAMT; MGAM; PLCE1; SLC4A8	FBP1; LRP1; MOGAT1; SLC29A3	PDE4D; PKM			SLC22A2	APOB			PIK3R1	PLCB3
DDOST	16	AADAC	ADCY7; AK7; CEL; DNMT1; SLC23A2	AASS; FMO4		ACADVL	KMT2C		PRODH2; SI; SLC20A1		PRODH	CPS1; GBE1
DGAT2	16	AOX1	NADK; PIK3R3	ABCC5; ATP1A4; LRP2				DPAGT1	GBE1	SLC25A13	FASN; SCP2	APOB; FASN; SLC16A7	KMT2C	ENGASE
DLAT	16	SLC2A9	SLC23A2	CPT1B; MOGAT1; SLC25A12; SLC25A6	SERPINA3; SLC26A8			VNN1	SLC1A7	SYNJ2	CD36; FASN	PDE9A	FMO1; MTHFD1
DNMT1	16	SLC2A9	INPPL1; PCYT2	ATP6V1A; INPPL1	PIK3C2G	KMT2C	SLC15A2		PIGO		XYLT2	ACACB; FASN; LRP2; MVK; PIGB			AMPD2
DPM3	16	ENPP3	AGL; DLST; ENTPD2; MTHFD1	CA4; GALNT13; PRODH2	ATP8A1; DNMT3A; SLC16A3				SETDB2			ALDOC; CYP2C8; GBE1; LRP2
DUT	16		GCAT; HKDC1; MTHFD1; NEU2; RRM2B; SLC27A5; SLC9A1; TK1	ADH6; CHST1; CTPS2; GAD2; MAN2A1; SLC25A6			ST3GAL4	SLC22A2
EPHX1	16		ACE; CA6; SLC12A7	ACSL6; ALDOA; AOX1; CYP4X1; PRODH2; SMPD3; ST3GAL6	SLC25A12						DPAGT1	CYP2C8; FASN	RDH10		PLCH1
ETFA	16		AMD1; CTSA	ACSL6; CYP26B1; GALC; PLCH1; SLC36A4				SLCO1C1	KMT2C; PIGO; SLCO1C1	MIA3	ABCB4	MVK; SLC4A10; SLC52A1
ETFDH	16	AADAC	BSG; GAMT; NADK; NEU2; NNT	ADCY10; CA4; CPS1; PLCG1	PIK3R1	PTEN		SLC22A2	ALG6			SLC6A6				LRP2
EXT1	16	SLC2A9	AGMAT; AK2; ALG12; PLCB2; SLC12A7	ABCC5; CPT1B; DGKB; PLCG1; SLC43A2	SLC25A12					FASN; SLC25A13		ACADVL; SLC2A14
FMO2	16		ATP6V1B2; IPMK; PIK3CG; SYNJ1; UST	FMO4	PIK3C2G; PTEN; SI; SLC12A1	FMO4	MGAM		CEL		ABCB4	GBE1; PIK3CB
FUT3	16		ACE; DNMT1; GCDH; NADK; SLC25A4	ALOX15B; GALNT6; SLC29A3; TPSD1	ALPI; APOB					SYNJ2	DPAGT1	ACADVL; GALC	PLCB3
FUT9	16	DPAGT1; LRP2; PLD1	MTHFD1; SLC25A17; UPP1	ACSS3; SLC12A1; SLC43A2		KMT2C			ADCY5	XDH		DOT1L; MVK	RDH10	ABCG5
GALNS	16		CTSA; DLST; EPX; INPPL1; SLC23A2; SLC27A5	SLC25A12; SLC36A1; SLC36A4					SI		PRODH	PIGO	ACACA; CTPS2		AMPD2	ACACA
GALNT12	16	KMT2C		AASS; FMO4; SETDB1; SI; SLC27A6	KMT2C; PKM		ST3GAL4		MAN2B1; SLC1A7		DPAGT1	HAL; MVK; SERPINA3; XYLT2
GART	16	ACADVL	ABCC9; AGMAT; SYNJ1	ATP1A4; CPA6; DGKB; GUCY2F; MIA3; PPA2; SLC52A1	FGA; RENBP		SLC15A2					HAL; SLC12A2
GLUL	16		AGL; CTSA; EPX; GAMT; IPMK; UST	SLC36A1; SMPD3; ST6GALNAC1	ACOX1; RENBP; UGT2B4		SLC4A3; UPP1		CHPT1			GCNT4
GMDS	16		ABCC9; AK7; DNMT1; EPX; SLC15A2	AASS; FMO3	ME3; NOS3				INPPL1; MAN2B1		SCP2	APOB; SERPINA3; TRHDE		ABCG5
GNS	16	ACADVL	DGKD; DLST; PLCB2; SLC4A8	INPPL1; MIA3; SETDB1; UROC1	SLC26A4		ST3GAL4		NPR2; PRODH2		LRP1	MVK	ACADVL
GRHPR	16	ACOX1; ALOX15	HKDC1; NNT	ALDOA; CHST1; GALNT6; HLCS; MAN1C1; MOGAT1; PDE9A	SLC26A4		MGAM			KMT2C		GALC; SLC16A7
GYG2	16		ABCC9; CANT1; TRDMT1; UPP1	ADA; GPAM; PDE6B; PIK3C3			KMT2C; MTR			LRP2; SLC25A13	PRODH	MVK; PIGB		DPAGT1
HAAO	16	GCLC	AGL; CYB5R2; PCCA; ST3GAL5; UPP1	HLCS; INPPL1; PHEX; PLCH1; SLC23A2; SLC29A2				SLC22A2	MAN2B1	FASN		PIK3CB
HIBCH	16	DPAGT1	APOB; CD36; DGKH; PLCB2	DPYSL3	SI		LRP2		APOB; MAN2B1; PIGB		DPAGT1	HAL; SLC3A2; SLC52A1; SLC6A6
HIRIP3	16	ACADVL; CTSA	CTSA; SLC18A1; UPP1	ATP6V1A; PDE6B; PLCH2; PPA2	SLC25A12		PLD2		KMT2C; PRODH2			CYP2C8; DUOX1; SLC4A10
HPGDS	16		GCAT	DPYS; HAO1; KL; PDE10A; PLCH1; SI	ATP1A1; RENBP		SLC4A3	SLCO1C1	CTSA; SETDB2			DUOX1; SERPINA3; SLC52A1
HSD3B2	16	ABCG5	AK2; DGKH; SLC12A4	CYP7B1; DPYSL3; HLCS	ACOX1; KMT2C; ME3	FMO4		MECR	PTGIS	KMT2C		SLC3A2		DPAGT1
IMPDH2	16		DPAGT1; GAD1; IMPDH1	GUCY2C; SI	DGKI; RENBP		MGAM	DPAGT1; MTHFD1	SLC28A2		FASN; PRODH; SLC15A2	SLC2A14				LRP2
IREB2	16	GANC	ALDH2; AMD1; CYB5R2; PRDX6; SLC15A2	ADCY10; ALOX15B; CEL; DGKB; SLC8A3; ST3GAL6; TDO2	SLC12A1; SLC26A4			VNN1
ITPKC	16	CHIA; GALNT8	IMPDH1; PIK3R3; SLC9A1	ADCY5; CPA6; ENTPD6; EPX; GALC; NT5C1A; PDE11A	ACOX1	PLA2G4E			SI			SLC6A6
LDHAL6B	16	ACADVL; CHIA	ADCY6; AMD1; EPX; SLC18A1	FMO4; GALNT6; SLC14A1	ALPI; LCAT		MTR; PIGF; SLC4A3		SETDB2		XYLT2
LGSN	16	AADAC; ACADVL; CHIA; SLC2A9	EHMT2	UROC1	SI; SLC26A8		INPPL1	MECR; MTHFD1	SETDB2; UGT8		SLC27A6	FASN	ANPEP
MAN2B1	16	GANC	ALDH2; CEL	ADH6; GAD1; GAD2; MGAM; SLC29A2; SLC29A3	PIK3C2G; RENBP	SLC29A3	ST3GAL4	DPAGT1		FASN; PGM3
MAT2B	16	AADAC; CTSA; LRP2	ADCY7; CANT1	ABCC9; ACSL6; MIA3	DNMT3A; RENBP	FMO4	MTR		PIK3C2B; PRODH2; SLCO1C1			XYLT2
MCAT	16	ENPP3	ACACB; PRDX6; SLC18A2; SYNJ2	DPYSL3; DUOX2; GUCY1A2; MAN1A2; PDE9A; PPA2		SLC29A3		ATP10A; SLC22A2			UGT2B28	GALNT10
MGAT4A	16		NDST4; PDE4A; PLCE1; ST3GAL5	ADCY5	ACOX1; AKR1D1; TPO		ACADVL		ACSS3; SLC27A3		SLC34A2	CDS1; GALNT10; GBE1				ACACA
MOGAT1	16		DLST; NADK; SPHK2	ALOX15B; CYP7B1; SI; SLC25A6; ST6GALNAC1			PIGF		CTSA; SETDB2			ACADVL; B3GALT4		DPAGT1; PTEN	AMPD2
MOXD1	16	CEL	BSG; SLC18A2; SLC27A5	CA4; KMT2C	SLC12A1; SLC26A4			MECR			DPAGT1; UGT2B28	CDS1; CPS1; PAH	ANPEP	PTEN
MTAP	16		ACACB; AK2; CHPF2; CTSA; MTHFD1	INPPL1; PRODH2	HS3ST2; LRP2; PIK3C2G			VNN1	ALG6	SYNJ2	FASN	PIK3CB				LRP2
NADK	16	GCLC	ABCC9; IMPDH1; IPMK	GALNT13; SETDB1; SLC5A11	AKR1D1		KMT2C; ST3GAL4		NPR2; SLC27A3; SLCO1C1		ABCB4	FASN				ACACA
NAMPT	16		DGKD	ALDOA; MAN1A2; MGAM; NT5C1A; PHYH; SLC23A2; SLC29A3	DNMT3A; HS3ST2; SLC4A10			ATP10A	CHPT1; SLC27A3			FASN; XYLT2
NDUFA12	16	GANC	IMPDH1	ACSL6; ADCY5; ALOX15B; CHIA; INPP4B; PDE11A; SLC43A2; TPTE2	SLC25A12			VNN1	CEL; SLCO1C1; SYNJ2				ACACA
NDUFB4	16	ABCG5; DPAGT1	LOXL2	LRP1; PDE4C; PLCH1		SLC3A2	FPGS; LRP2		INPPL1	SLC25A13	DPAGT1	DPAGT1; PIGB; PIGO			AMPD2
NDUFC2	16	CEL; ENO3	CYB5R2; UPP1	ADCY5; CTPS2; GUCY2F; INPP4B; TPTE2	LRP2; PDE6C; SERPINA3	SLC3A2			PTGIS			B3GALT4; PDE9A
NDUFS4	16		GCDH; SYNJ2	GUCY1A2; HLCS; SETDB1; TDO2	APOB; CTPS2; FGA	PTEN		SLCO1C1	SLC1A7		CD36	TRHDE	FMO1		PLCH1
NIT2	16	GCLC	ATP6V0A4; ATP6V1B2	ATP1A4; CPA6; EPX; UROC1			FPGS; UPP1		MAN2B1		FASN	ALDOC; SLC16A7	ACADVL; ANPEP			ACACA
OTC	16	HGD	GCDH; ST3GAL5	EPHX2; MAN2A1; PTGIS; SLC12A1; SLC29A3; TPTE2	PDE4D; TPO	ACADVL			UGT8	SYNJ2		SLC2A14	ANPEP
PAFAH1B1	16	ENTPD2	AMD1; EHMT2; PDE4A; SPHK2	CHST1; HAO1; NDUFV1; SLC4A3	SI			MTHFD1	APOB		UGT2B28	DUOX1; GALC; PDE9A
PAFAH1B3	16		BSG; INPPL1; SLC25A17	CYP7B1; EPX; MAN1A2; PDE11A; PDE4B; PHYH; PIGN	PIK3R1		MGAM; UPP1	VNN1	INPPL1			ALDOC
PANK3	16	AOX1	PLD2; RRM2B; SLC25A4	MAN1A2; NPR1; PDE11A; PLCE1	SI; SLC26A8		ACADVL; INPPL1		CTSA	XDH		SLC6A6			AMPD2
PAPSS1	16		ADCY6; CD36; IMPDH1; NDST4; PDE4A; PIK3R3; SLC9A1	DPYSL3; DUOX2; TDO2	TPO		MGAM					CPS1; ENTPD2	ACADVL		CTPS2
PDE7B	16		DOT1L; MTHFD1; PCYT2	ATP10A; DGAT2; FBP1; SETDB1; TDO2	SLC26A8		HSD17B3; PIGF				UGT2B28	GALNT10; PDE9A; SLC29A3				ACACA
PFKFB3	16	CHIA; HGD	ALDH2; CYB5R2; GCDH; UPP1; UST	INPP4B; LRP1; PDE6C	PTEN		PLD2		SLC20A1			ENTPD2; PIGO	CTPS2
PFKL	16		ATP6V0A1; CEL; IMPDH1; SGSH; SLC25A4; SLC4A8	MAN1A2; SLC25A6; SLC5A10	SLC26A8; UGT2B4				NPR2; PIK3C2A; TPO		SLC15A2	ACADVL
PFKM	16	CHIA; ENPP3	ACE; BBOX1; CEL; MTHFD1; NEU2; SLC18A2; UPP1	ADCY8; KL; MOGAT1	CYP51A1	SLC3A2			PIK3C2B		SCP2
PGK2	16	CTSA	GCDH; PCYT2; PLD2; SLC25A17	ATP6V1A; CEL	HS3ST2; LCAT				ALG6; PRODH2; SETDB2		UGT2B28	CDS1; GALNT10	ACADVL
PGP	16		NEU2; RRM2B; SLC15A2	CTPS2; GALC; SLC25A6; SLC5A10	SLC26A4	ACADVL	UGT2B7	ATP10A; SLCO1C1				TRHDE	ANPEP; CTPS2; FMO1
PGS1	16		IMPDH1; PIK3CG; SLC9A1	ABCC9; CYP4X1; GAD2; MAN1A2; PDE11A	PDE4D		ST3GAL4	MTHFD1	APOB; B3GNT5		SLC34A2	GALC; LRP2
PHGDH	16		ATP6V0A4; BBOX1; GCDH; HKDC1; SLC23A2	SLC4A3; SLC52A1			ST3GAL4; UGT2B7		UGT8	MIA3; SYNJ2; XDH	DPAGT1	CDS1		DPAGT1
PIK3R3	16	DPAGT1	PLCE1; ST3GAL5; TPO	PDE6B; SLC23A2	SLC26A4		ST3GAL4	DPAGT1; VNN1		MIA3; SLC25A13; SYNJ2		ALDOC; DUOX1			PLCH1
PLA2G12A	16	DPAGT1	IMPDH1; MTHFD1	ABCC5; ACSL6; ADCY5; LRP2; PLCB3; RDH10; SLC12A7; TPTE2	APOB; FGA						SLC34A2	APOB; SLC4A10
PLA2G3	16		ATP4A; SLC26A2; SYNJ1	AK5; CPA6; CYP4X1; DGKB; GUCY2F; PDE11A; PHGDH	PDE4D; SERPINA3; SLC22A5	PTEN	LRP2					DUOX1
PLA2G5	16	CHIA	PI4KA	ABCC4; GALNT6; LIPC; LRP2; PDE4C; PLCH2	PDE4D		FPGS		SLC28A2	LRP2	CD36; DPAGT1	CDS1; SLC12A2
PLCZ1	16	GALNT8; PLD1	NEU2; PLCB2	CPT1B; DPYS; GUSB; PDE4B; UROC1			INPPL1		CTSA		SI; SLC27A6	ACACB; ENTPD2	ACADVL
PNMT	16	ATP8A1	ALG12; SLC15A2; SLC18A1	ABCC4; DPYS; DPYSL3; MTR	PIK3C2G	PLCG1			UGT8	KMT2C		ACADVL; FASN; GCNT4; PAH
PPAT	16	GCLC	ALDH2	DGAT2; DPYSL3; GAD1; SLC36A4; UGT2B4	DNMT3A; SERPINA3; SLC22A5		INPPL1			SLC25A13		ACACB; APOB; GBE1	CTPS2
PRPS1L1	16	GALNT8	ADCY6; CA6; DNMT1; GAD1; NADK; TPO	CYP7B1	PDE6C		KMT2C; PLD2		PDE6A; SLC12A1		PRODH; SLC34A2	B3GALT4
PTGS1	16	SLC2A9	CD36; CUBN; PIK3CG	ABCC5; SLC36A4; SLC4A3	ME3; PIK3R1		PIGF	SLCO1C1	ALG6; TPO		CD36; SLC27A6	FASN
PYCR1	16			CDS1; CHST1; CYP4X1; DPYSL3; INPP4B; LIPC; MAN1A2	DGKI; SLC26A4		ACADVL		PDE6A; XYLT2		UGT2B28	CDS1; DOT1L; SLC16A7
RDH14	16		AMD1; DLST; PDE4A; SLC15A2	ADA; ALDH1A2; GALC; LIPC	CYP51A1; SLC26A8	PLCG1			PRODH2			ABCG5; DOT1L; SLC12A2; SLC52A1
RPN1	16		ACE; ADCY7; CHPF2; DLST; LOXL2; SLC25A17	MAN1C1; PDE1C; PIGN; SLC25A6	SLC4A10				CEL; SYNJ2; UGT8	ENTPD2		ALDOC
SDS	16		ADCY6; AMD1; INPPL1; SLC23A2	ATP1A4; CYP26B1; GPAM; MOGAT1; TDO2; TRDMT1	HS3ST2; PDE4D; SLC12A1		HSD17B3	SLCO1C1	PIGO
SLC14A2	16	DPAGT1	ALG12; CA6	DGAT2; FMO4; INPP4B; LIPC; MAN1C1; NPR1; PDE4B; SLC5A11		ACADVL	MGAM	DPAGT1				FASN	ACACA
SLC1A4	16	LRP2	MTHFD1	ADCY5; PDE6B; PIK3C3; SLC25A6	NOS3	KMT2C			ADCY5; GBE1	SYNJ2		ALDOC; APOB; FASN; SLC16A7	MTHFD1
SLC22A4	16	DPAGT1	AK7; DGKD; UST	ALOX15B; DOT1L; FMO3; GPAM; LRP2; MIA3	AKR1D1		ST3GAL4			SLC25A13		CDS1; FASN			CTPS2
SLC34A2	16	ALOX15	ABCC9; GCDH; SLC25A17; SLC4A8	CYP26B1; DUOX2; GALC; SLC36A1		FMO4	PLD2		NPR2; PTGIS	SYNJ2		LRP2; PDE9A
SLC35A3	16	AADAC; ATP8A1; GANC	NDST4; SLC18A1	MAN2A1; PDE4C; TPTE2; UGT2B4	CYP51A1; HS3ST2				SLC20A1	ENTPD2	XYLT2	GALC	FMO1
SLC3A1	16		CEL; ST3GAL5	SI; SLC25A12; SLC29A3; SLC36A1; SLC36A4; SMPD3; TDO2					ADCY5; GBE1		CD36	APOB; PIGO; SLC27A3			AMPD2
SLC3A2	16	ENPP3	ACE; ATP6V1B2; SI; SLC12A4	ADH6; LRP2; NT5C1A; PDE6B	LCAT		INPPL1		PIK3C2B	MIA3	SLC15A2	CYP2C8; SERPINA3
SLC9A5	16		ATP6V1B2; CTSA; PDE4A; SLC9A1	ALOX15B; CPA6; FMO3; SLC5A11; TDO2	NOS3; PIK3C2G		FPGS; INPPL1; LRP2				LRP1; SLC15A2
SMPD1	16	GANC; LRP2	BBOX1; GAMT	DGKB; FBP1; TYRP1	ME3		SLC15A2	SLCO1C1	SLC12A1; TPO		FASN	SLC25A13; SLC29A3			AMPD2
SMPD3	16		BSG; CUBN; PCYT2	EPHX2; EPX; MTR; PLCE1; SLC14A1; UROC1	ALPI; SERPINA3; SLC25A12		UPP1		SI	MIA3	DPAGT1
ST3GAL4	16	AADAC	IPMK; PDE4A; RRM2B; SLC25A4	ACSL6; FMO4; GALNT13; LDHAL6B; PHYH; TDO2	SI				B3GNT5; INPPL1			GALNT10; HKDC1
ST3GAL6	16			DPYS; FBP1; GALNT13; LRP2; PHYH; PIK3CA	FGA	PLA2G4E		MTHFD1; SLCO1C1	INPPL1; PIGO; SLC20A1	SYNJ2		GALC	FMO1
ST6GALNAC6	16	ACADVL; AOX1	ACE; HKDC1	NPR1; PDE4B; PDE4C; SLC4A3; SLC5A7; SMPD3	CTPS2	FMO4			SI			B3GALT4; PAH; SLC6A6
SUCLG2	16	ENPP3	ADCY6; AMD1; NEU2	ENTPD6; GPAM; PDE1C; PHGDH; TRDMT1	DGKI	PEPD			ACSS3; PIGB	SYNJ2		GBE1; SLC29A3
SULT1E1	16		ABCC9; AK2; ALDH2	ENTPD6; FMO3; MTR	AKR1D1	FMO4	MGAM; UGT2B7		ABCC8; B3GNT5	SLC25A13		APOB; B3GALT4; SLC29A3
TDO2	16	HGD	CUBN; SLC9A1	AASS; NPR1; PDE4D; PDE6B; SLC36A4; TPTE2	AKR1D1; ELOVL2		FPGS	MTHFD1			XYLT2		ACADVL; CTPS2
TMLHE	16	GCLC	ATP6V0A4; PI4KA; PLCE1; SLC9A1	DOT1L; MAN1C1; NPR1; SLC23A2; SLC5A12	DNMT3A; PDE4D		UGT2B7			FASN		TRHDE		PTEN
UGT2B4	16	ACADVL; SLC2A9	ATP6V0A4; CEL; CUBN	ADA; CPS1; EPHX2; PDE4C; SLC23A2	SLC26A8				PIGO			DUOX1; INPPL1; SERPINA3		ABCG5
VNN1	16		EHMT2; HKDC1; SLC23A2; SLC4A8; SLC9A1; SYNJ2	CYP26B1; CYP4F11; CYP4X1; SLC25A6					NPR2; SI; XYLT2			GALC; SLC2A14			AMPD2
XDH	16	ENO3	AGMAT; ATP6V0A1; BSG; GAMT	PRODH2; ST6GALNAC1; UGT2B4	PIK3R1	KMT2C	MTR		SLCO1C1			GALNT10; PDE9A; SLC6A6; XYLT2
ACAD9	15	AOX1; GCLC	ALG12; BSG; GCDH; PCYT2; UPP1	ACSL6; CPA6; PDE6B; SLC29A2; SLC5A12							SCP2	DUOX1; HAL
ACADL	15	GCLC	AK2; GAMT	DGAT2; PDE4B; SLC23A2	PDE4D		KMT2C	MECR	ABCC8; INPPL1	SLC25A13	FASN	KMT2C			PLCH1
ACSL1	15		AK7; ATP6V0A1; NEU2; SLC18A1	CHST1; CTPS1; GUSB; LRP2; ST6GALNAC1	ATP2B4; HS3ST2		MGAM		SLC1A7			ACACB			SLC29A3
ADH4	15	GCLC	SLC18A2; ST3GAL5	ADH6; CPA6; MAN1A2; PDE6B; PHEX; PHGDH; SETDB1	PDE4D		MGAM				ABCB4	APOB; ENTPD2
ADO	15	AADAC; ENO3	AGXT2; RRM2B	AOX1; GAD2; GALC; MAN1C1	DGKI; SLC22A5				CEL; NPR2; SLCO1C1			B3GALT4	PLCB3
AKR1C4	15		ABCC9; ATP4A; ATP6V1B2; SLC27A5	AASS; GAD2; SLC25A6; TPTE2		FMO4					LRP1; UGT2B28	ALDOC; CDS1; PDE9A			PLCH1
AKR7A2	15		ACACB; BSG; CYB5R2; DNMT1	CA4; DGKI; GAD2; GUCY1A2; NDUFV1	FGA; UGT2B4	SLC29A3			CHPT1			B3GNT5	ACACA
ALDH18A1	15	GALNT8; PLD1		NDUFV1; SLC27A2; SLC29A2	ACOX1; CTPS2; ENTPD2	PLCG1			CTSA; PIK3C2A; TPO			PLOD1; SLC2A14			PLCH1
ALDH1A2	15	AADAC	AGL; AMD1; BSG; EPX; PIK3R3; SPHK2	AASS; ABCC5; CDS1; NDUFV1					PIGB; SLCO1C1			ALDOC			CTPS2
ALDH9A1	15		ADCY7; ATP6V0A4; BBOX1; BSG; CA6; INPPL1; PLD2; SGSH	CTPS2; PIGN; SLC52A1	CYP7A1; PDE4D; SLC26A8					MIA3
ALPI	15		CHPF2; UST	ADCY10; TPSD1; TPTE2	LRP2; RENBP; SERPINA3			MTHFD1; SLC22A2; SLCO1C1	INPPL1; PIK3C2A			PAH; SLC27A3
AMPD1	15		ATP6V0A4; CYB5R2; DGKD; PLCE1; SYNJ2	ADCY10; CYP4X1; GALNT6; MTHFD1L; PDE6B; SI	PIK3R1						ABCB4; LRP1	SLC2A14
ATP1B2	15	ENPP3	AMD1; CYP4F2	AASS; ADH6; ENTPD6; GUCY2F	DGKI				B3GNT5		SCP2; XYLT2	APOB; B3GNT5; SLC16A7	ACACA
ATP5F1C	15	CTPS2; HGD	CANT1; DNMT1	DGKB; EPHX2; GUSB; KL; MIA3; SLC43A2; SLC52A1	PTEN				UGT8		SLC15A2	SLC6A6
ATP5MG	15	ACOX1	AGMAT; AGXT2; ATP6V1B2; GCDH; MTHFD1	ADH6; CA4; CHST1; FMO3; KYNU; MAN2A1	SLC26A4	KMT2C						PDE9A
ATP5MGL	15	PLD1	CANT1; CUBN; DGKD; LRP2; SLC27A5; SYNJ1	GALNT13; MAN1A2; PIGN	ATP2B4; DNMT3A	PLA2G4E			SI			B3GNT5
ATP6V1E1	15	CTSA; ENPP3; SLC2A9	ENTPD2	ACSS3; ADCY10; DOT1L; GUCY2F; PDE6B; PLCH1; SLC4A3		ACADVL			ALG6; SLCO1C1						AMPD2
B3GAT3	15		ABCG5; ACE; ALG12; PLCE1; PRDX6; SLC25A4	FMO4; GYS2; PLCG1; TPTE2					SI	SYNJ2		ALDOC; PIK3CB				LRP2
CA12	15	DPAGT1	AGMAT; CHPF2; SLC12A7; SLC29A3; SLC4A8; SYNJ2	ABCC5; ATP6V1A; GPAM; HLCS; NDUFV1; SLC27A6	LCAT			DPAGT1
CA13	15	PLD1	NNT; PIK3CG	AASS; ALOX15B; CTPS2; DOT1L; SETDB1; SLC12A7	PKM				PIGB; PIK3C2A; SETDB2		SLC15A2			ABCG5
CA4	15	ABCG5; ACADVL; AOX1	GCDH; SYNJ2	ADA; CYP4F11; GYS2; MGAM; PLCG1	CYP51A1; NOS3				CTSA			ALDOC; GALC
CANT1	15	GALNT8	ATP6V1B2; DGKH; DLST; PIK3CG; SLC12A7	GAD1; PDE6B	ACACB; FGA; PDE4D; SLC26A4							HAL; MVK; TRHDE
CH25H	15	ALOX15; CTSA	SLC12A4; TK1	CTPS2; DOT1L; GUSB; PLCL1; SLC36A1; UROC1				MTHFD1		FASN	SLC27A6	CYP2C8				LRP2
CHST2	15	ATP8A1; CTSA; ENPP3; PLD1	AGMAT; PIK3CG; SLC18A1	GUCY2C; SLC5A10	TPO				SETDB2; UGT8		ABCB4; SCP2; SLC34A2
CHST5	15	ACADVL	ALDH2	ATP1A4; ATP6V1A; CYP4F11; DPYS; EPHX2; GUCY1A2; NPR1	ALPI; HS3ST2				APOB; CTSA; PIGB			CTPS2
CINP	15		ACACB	PIGN	SLC22A5		HSD17B3; MTR; UGT2B7		APOB; PDE6A	SYNJ2	ABCB4	DOT1L; FASN; PIK3C2G; SLC16A7		DPAGT1
CLYBL	15	AADAC; ABCG5	AK2; CTSA; PDE4A; SLC18A2	ADCY10; ALOX15B; NPR1; PLCE1			LRP2	SLCO1C1	APOB; UGT8			PIGB
COX5B	15		CANT1; DNMT1; EPX; RRM2B	ATP1A4; FBP1; INPP4B; LDHAL6B; MTHFD1L; PDE11A; SLC52A1	ENTPD2		ST3GAL4					PDE9A		ABCG5
CP	15	ABCG5	UPP1	ATP1A4; DGKB; EPX; NPR1; SLC8A3; ST3GAL6	ATP2B4					PGM3		B3GNT5; ENTPD2; PIGO	CTPS2; RDH10
CPA1	15		CUBN	CYP26B1; DPYS; GALNT6; PLCG1; SI	CYP7A1; PKM		PIGF		CTSA; TPO; UGT8		PRODH		MTHFD1			ACACA
CPT1A	15	ENTPD2	CEL; NNT	GALNT13; GPAM; LIPC; SLC27A2; TDO2	DGKI		MTR; PLD2		SLC28A2			ABCG5; CPS1; SLC52A1
CTPS1	15	ACADVL; HGD; PRDX6	MTHFD1; SI	CDS1; CYP11B1; PLCG1; ST6GALNAC1	HS3ST2; RENBP				CHPT1		SLC34A2	APOB				ACACA
CTSA	15		ALDH2; PDE4A; SLC25A4; SPHK2	LRP2; SLC12A1	LCAT		UPP1	DPAGT1	APOB; CTSA; INPPL1			CYP2C8; ENTPD2; SLC2A14
CYP11B2	15	ATP8A1; ENPP3	ALG12; DGKD; PCYT2; UST	ADCY10; CTPS2; FBP1; GUCY1A2; GUCY2C; PHGDH; PLCH2	SI							DUOX1
CYP1B1	15	CTSA	ALDH2; MTHFD1; TK1	GALNT6; SETDB1; SLC14A1	HS3ST2; KMT2C		SLC4A3		SLCO1C1	KMT2C		SLC25A13; SLC52A1; TRHDE
CYP26B1	15		ABCC9; AGL; DGKZ; IMPDH1; NADK; PI4KA; PRDX6	CHIA; PPA2; SLC43A2	PKM		INPPL1			ENTPD2; MIA3; SYNJ2
CYP2C18	15		DLST; PLCB2; SLC29A3	PDE11A; PIK3CA; PLCH1	SLC4A10		MTR	SLCO1C1	INPPL1	ENTPD2; SLC25A13	ABCB4	SLC4A10			CTPS2
CYP2C9	15	AADAC	ATP6V0A4; EPX; MTHFD1; PCYT2; SPHK2	CPA6; GAD2; PIK3C3			KMT2C		MAN2B1			ABCG5; ACACB; B3GALT4; PIGB
CYP2S1	15		ATP6V1B2; BSG; MTHFD1; PRDX6; TRDMT1	SLC12A1; ST3GAL6	SLC26A8	KMT2C; PLCG1			CTSA; SYNJ2			CDS1; PDE9A	ACACA
CYP4F2	15		CYP4F2; DGKH; PLCE1	CYP4X1; GPAM; SLC27A6	ATP1A1; SLC4A10				ABCC8; CTSA	LRP2		CDS1; PLOD1	FMO1		CTPS2
DGKG	15	ALOX15	INPPL1; LOXL2; SLC12A4; SLC18A2	ACSS3; EPX; NPR1	ACACB; ME3; UGT2B4	PLCG1			PRODH2		SLC34A2	PTEN
DLD	15	DPAGT1; GALNT8	EHMT2; SYNJ2; UST		ATP8A1; DGKI; NOS3			SLCO1C1			SI	CPS1; HAL; PIGB; SLC3A2; SLC4A10
DMAC2L	15	AOX1; GALNT8; KMT2C	ALG12; CEL; IPMK	CHST1; DPYSL3; SLC27A2	CTPS2; ME3; PDE6C; PKM				SYNJ2			SLC16A7
DUOX1	15	PRDX6	ATP6V0A1; DPAGT1; EHMT2; PCCA; PLD2; SLC18A2	CEL	LCAT; SLC26A4		LRP2			LRP2		GBE1	ACADVL	ENGASE
DUOX2	15	AOX1	CANT1; EHMT2; PRDX6; SLC9A1	DPYS; MIA3	DGKI	PLCG1; PTEN			KMT2C	LRP2	DPAGT1	SLC29A3	ANPEP
ECH1	15	ENPP3	AGMAT; AK7	DUOX2; SLC52A1; TDO2	CYP51A1; DGKI	PLCG1			SI			ACACB; ACADVL; SLC4A10; SLC52A1	ANPEP
ELOVL1	15			ADA; CHIA; MAN1C1; PLCH1	CTPS2; FGA; ME3; PKM				B3GNT5; PTGIS	XDH	CD36; SLC27A6	ALDOC; DUOX1
ELOVL5	15			CPA6; DPYS; KL; MIA3; PLCE1; PLCG1; SLC52A1	SI		PTEN	VNN1	ACSS3	MIA3	FASN; SLC27A6	SLC3A2
ENPP2	15		CYB5R2	DPYS; INPP4B; KYNU; UROC1	KMT2C		ACADVL	ATP10A	APOB; SLC28A2; UGT8	LRP2; SYNJ2		DUOX1; SLC52A1
ENTPD1	15		ACE; NADK	FBP1; NPR1; PDE1C; PLCG1; SLC25A12					ALG6; MAN2B1			B3GNT5; SERPINA3; SLC25A13; SLC27A3; TRHDE				ACACA
EXTL1	15	KMT2C; PLD1	HKDC1; SLC15A2	DPYS; EPHX2; LRP2; PDE10A; PDE6C	ME3		MTR		ABCC8; PDE6A			PLOD1; SLC6A6
FTCD	15	ATP8A1; LRP2; PLD1	ADCY6; HKDC1; SLC12A4	ADH6; MOGAT1; PDE4B; PIK3C3	CYP51A1; DNMT3A		SLC15A2				UGT2B28; XYLT2
G6PC3	15		ACE; DLST; SLC12A4; SLC25A17	NT5C1A	PIK3R1		ACADVL; PLD2			KMT2C	UGT2B28	APOB; B3GALT4; B3GNT5; PDE9A; SLC2A14
GAL3ST1	15	ACADVL	ATP4A; CYP4F2; DBH; DPAGT1; SLC12A4		ATP8A1; SLC22A5		KMT2C					CPS1; GALNT10; MVK; PIK3C2G; XYLT2	FMO1
GBGT1	15		DNMT1; TRDMT1	FMO3; PDE11A; PIK3C3; SLC43A2	SERPINA3	KMT2C	ACADVL	ATP10A			SCP2; SLC34A2	CPS1; PIGO	ANPEP
GCSH	15	DPAGT1	ALDH2; CHPF2; PI4KA; PIK3CG; PLCB2		APOB; LCAT		ACADVL; FPGS; MTR	MTHFD1	ADCY5; PRODH2			DOT1L
GGPS1	15		ADCY6; ATP6V1B2; PRDX6		ATP8A1; FGA; PKM	PLA2G4E		ATP10A; DPAGT1; MECR	SI		SLC27A6	MVK	FMO1	PTEN
GLB1	15	AADAC	EPX; GAD1; GAMT	CYP11B1; DUOX2; SARDH; SLC43A2		PEPD			INPPL1; SLC1A7		XYLT2	PIGB; PIGO; PLOD1
GLCE	15		ABCC9; PLCB2; SLC18A1; SYNJ1	ABCC5; DUOX2; EPX; KL; TPSD1	PIK3R1		PLD2; ST3GAL4				SLC27A6	KMT2C; PLOD1
GLRX	15	ENTPD2	ATP6V0A4; EHMT2; GCDH	ADH6; SLC25A6; SLC5A11; TRDMT1	ELOVL2			MECR	INPPL1; NPR2			PDE9A	FMO1		CTPS2
GPAM	15		DLST; GAMT; MTHFD1; TPO	ALDH1L1; EPX; GAD1; GALC; PDE11A	PDE4D			SLCO1C1	B3GNT5; SETDB2; SLC28A2					ENGASE
GPD2	15	ATP8A1	CHPF2; CTSA; DGKZ	ALDH1L1; CPA6; PDE1A; SLC27A2			MTR; UGT2B7					CTPS2; KMT2C; SLC29A3; SLC3A2			CTPS2
HAL	15	LRP2	PIK3CG; SPHK2; UST	ALDH1A2; CYP4X1; SLC29A3; SLC5A10		FMO4		VNN1	PRODH2		SCP2; SI	PAH				LRP2
HK2	15	CTSA	NEU2; PLD2	ABCC5; GUSB; MTHFD1L; SLC27A2	SERPINA3; SLC22A5				ACSS3; SLC12A1; SLC28A2			ACADVL; CPS1	ACACA
HK3	15		AGL; ATP4A; SLC9A1	DGKB	FGA; NOS3		HSD17B3	MECR				ACACB; B3GNT5; DOT1L; HAL; LRP2; SLC3A2	ACADVL
HS6ST2	15	AADAC; GCLC	CD36; DGKD; DPAGT1	ADA; DPYS; LIPC; PHEX					ACSS3; ALG6	KMT2C		ACACB; SLC3A2; XYLT2
HS6ST3	15		CHPF2; IMPDH1	ACSL6; PDE4C	DNMT3A	PEPD	INPPL1		TPO	SYNJ2		DOT1L; GBE1; KMT2C; PIGO	ACACA			ACACA
HSD11B1	15		CYB5R2; SPHK2	ATP6V1A; PIK3C3; TYRP1	AKR1D1; CTPS2		MTR		B3GNT5; UGT8		SLC15A2; SLC27A6	DOT1L; PIK3R1; SLC25A13
IDH3A	15	ACOX1; PRDX6	DNMT1; SGSH; SLC25A17	PRODH2; SLC29A3; SLC43A2; UGT2B4	SLC25A12; UGT2B4		MGAM		PIGO; PTGIS			PIGB
IMPA2	15		AGL; CD36; NDST4; SLC25A17	FMO4; GALNT13	KMT2C; LCAT; ME3	ACADVL	LRP2		SLC28A2			LRP2; SLC16A7			AMPD2
INMT	15	CTSA; DPAGT1; GALNT8	ACACB; CYB5R2	KL; MAN1A2; PDE6B; PIK3C3	FGA				PRODH2; SI	SYNJ2	SLC27A6		ACACA
IP6K3	15		ATP6V0A4; PLD2; SLC27A5	DGKB; FMO3; MAN1C1; PDE4B; PLCH1; SI					ADCY5; SI		SLC34A2	SLC16A7; SLC3A2				LRP2
ITPA	15	GALNT8	ADCY6; BSG; GAMT; NDST4; PI4KA; SLC26A2	ALDOA; CYP26B1; GUCY2C	PDE4D; SERPINA3				ALG6; SYNJ2					PTEN
KHK	15	ABCG5	CA6; NNT; TK1	CEL; CYP4X1; PIGN; SLC23A2	CYP51A1; FGA	SLC3A2			CEL; MAN2B1			APOB; GALC
LAP3	15		AGL; EPX; GAMT; PI4KA	ATP6V1A; DPYSL3; HAO1	PKM; SI; TPO				ALG6				ACACA; CTPS2; FMO1			LRP2
LTC4S	15		GCAT; UPP1	ALOX15B; GALC; GUCY2F; PIGN	ATP8A1; PIK3R1			VNN1	ALG6; SLC28A2; UGT8	PGM3		TRHDE	ACADVL
MAOA	15		NDST4; TRDMT1	MGAM	ACOX1	KMT2C	HSD17B3; SLC15A2	SLCO1C1			CD36; SCP2	B3GALT4; B3GNT5; ENTPD2	ACACA; ACADVL
MCCC2	15		BBOX1; IPMK; SI; SPHK2	ATP1A4; CA4; SLC36A4; ST6GALNAC1				SLCO1C1		FASN; MIA3		ACACB; CPS1; PLOD1	ACACA
MDH2	15		AMD1; ATP6V1B2; EHMT2; PTEN; TPO	CDS1	NOS3	FMO4	ACADVL; MGAM	MECR	ALG6	LRP2		SLC12A2; SLC4A10
MSMO1	15	ENO3; KMT2C	ABCG5; ADCY7; AGMAT; AK2; CUBN	FMO4; GUSB			SLC4A3			FASN	ABCB4; XYLT2	LRP2	ACACA
MTMR1	15		CANT1; CYP4F2; MTHFD1; SLC12A4	CYP11B1; GUCY2C; SLC29A3	UGT2B4		MTR		ACSS3; CEL		SI		CTPS2		CTPS2; PLCH1
NDST1	15	LRP2	ALG12; PLD2; SI; SLC15A2	ALDOA; DUOX2; PIK3CA	SLC25A12				B3GNT5; PDE6A; TPO			APOB; DOT1L; SLC25A13
NDUFAB1	15		PDE4A; PIK3R3; SLC12A4; SLC18A1; SPHK2; UST	LIPC; PLCE1; TDO2; TYRP1	AKR1D1; PKM		HSD17B3					PIK3R1; SLC29A3
NDUFB8	15	ACADVL; GCLC	CEL; SLC12A7	DPYS; GAD2; MIA3; SLC52A1	LRP2	PTEN			KMT2C		FASN; XYLT2	PIK3CB		PTEN
NDUFS8	15		ADCY6; ALG12; AMD1; NNT; PDE4A; PRDX6; TPO	DGKB; GUCY2C; LRP2; SLC12A7; SLC25A6	LCAT				ADCY5			PIK3CB
NME7	15		SGSH; SLC18A1; SLC25A17	DPYS; INPP4B; SLC23A2	LCAT; SLC26A8	KMT2C; SLC3A2			ACSS3; B3GNT5; CEL			ALDOC; PDE9A
OXSM	15	ENTPD2; GALNT8	ATP6V0A4; CYP4F2	ATP10A; CEL; EPHX2; PDE11A; SI	LRP2			ATP10A		ENTPD2; SLC25A13		SLC27A3		ABCG5
PDE3A	15	KMT2C; SLC2A9	ATP4A; SLC18A1	CDS1; PLCH2; SLC29A2; ST3GAL6	PDE6C				ACSS3; APOB; PIK3C2A			ACACB; B3GNT5; GBE1
PDE4C	15	AOX1; CHIA	EHMT2; NEU2; SLC25A4	CYP11B1; SLC14A1; SLC25A12; SLC43A2	PIK3C2G				ACSS3; CTSA; MAN2B1; PIGB		PRODH
PDE6G	15		DNMT1; NDST4; NNT	CDS1; CHIA; GPAM; INPPL1			INPPL1; KMT2C	DPAGT1	TPO		CD36; PRODH	PIK3C2G; SLC16A7
PDE8B	15	HGD	AGL; DOT1L	HLCS; PDE4C; PLCH1; SLC5A10	FGA		PIGF		CHPT1; PIGB		SI	SLC2A14; SLC4A10		PTEN
PFKFB1	15		DLST; NDST4; PCCA; SLC4A8	ALDH1L1; SETDB1; SLC36A4; TPSD1						ENTPD2; MIA3		ACADVL; DUOX1; KMT2C; PIK3R1				LRP2
PFKFB4	15	ACADVL	SLC18A1; UST	CYP4X1; SLC29A3	DGKI			MECR	ACSS3; MAN2B1; SI; SYNJ2			DUOX1; GALNT10; PIK3CB		PTEN
PGAP1	15	ALOX15; GANC; HGD	AK2; BSG; CA6; EHMT2		PKM				APOB; NPR2	SLC25A13	PRODH	ALDOC; SLC16A7		ENGASE
PIGB	15		AMD1; CD36; CTSA; SYNJ1	ALDH1L1; GALC; GUSB; MOGAT1	ME3; PIK3R1		PIGF; SLC15A2		ACSS3; TPO			CPS1
PIGP	15		NNT; SLC27A5; UST	ACSL6; CHST1; PLCH1; SLC29A3	ENTPD2; HS3ST2		FPGS; HSD17B3		SLCO1C1			HAL; SLC3A2	ANPEP
PIK3C2G	15		GAMT; SPHK2	ADH6; CPA6; PIK3CA; PRODH2; SLC43A2	PIK3R1		HSD17B3; PIGF		ADCY5; CHPT1		SLC15A2	ACACB; SLC16A7
PIK3R1	15		ATP6V0A4; CYP4F2	FMO3; GUCY2C; NDUFV1; SETDB1; SLC5A10	CYP51A1; PDE6C	PLA2G4E		ATP10A	CHPT1		SCP2	ABCG5; PTEN
PIP4K2B	15		GAMT; IMPDH1; PDE4A; PRDX6	ADA; FMO4; NDUFV1; SLC36A4; SMPD3					ACSS3; KMT2C	XDH	DPAGT1	DPAGT1			PLCH1
PLA2G10	15	AADAC; ATP8A1	ABCC9; CANT1	ADCY10; MGAM; NPR1	DNMT3A; KMT2C	ACADVL	MGAM		GBE1; PIK3C2A		PRODH	SLC16A7
PLA2G6	15	ABCG5	AGMAT; BSG; CANT1; PCYT2	ALDH1L1; CEL; CTPS2; GUCY1A2	AKR1D1; SERPINA3			SLC22A2	SI			SLC25A13; SLC29A3
PLCB2	15	ALOX15; AOX1; PLD1	ACACB; CA6	ADCY5; ALOX15B; MTHFD1L	DNMT3A; SLC12A1	ACADVL; KMT2C			CTSA			SLC27A3			CTPS2
PLCD1	15	ACADVL	CANT1; CTSA; SLC23A2; SYNJ1	CTPS2; DGKB; GAD1; SLC29A2	ATP1A1				B3GNT5		XYLT2	B3GNT5; MVK	ANPEP
PPCS	15		CANT1; CUBN; PLCB2	ALOX15B; CYP26B1; HAO1; NPR1; PDE4B	ELOVL2; PKM		PIGF	SLCO1C1; VNN1			PRODH				PLCH1
PTGDS	15	CHIA; GCLC	ADCY6; ATP4A; EPX; PIK3R3	CEL; CPS1; SLC12A7	SI				SLCO1C1			GALNT10; PIGB			AMPD2; SLC29A3
PYCR2	15		ATP6V0A4; SGSH	ADA; ALOX15B; GAD1; PTGIS	DGKI; KMT2C		SLC15A2	ATP10A	APOB	SLC25A13	UGT2B28	LRP2; SLC27A3
PYGL	15		SLC4A8; SLC9A1; UPP1	DPYSL3; FBP1; LDHAL6B; PDE11A	CTPS2; HS3ST2; PDE6C		FPGS		PIK3C2A; SLC20A1			DOT1L; FASN
RWDD2A	15		AK2; ALG12; ST3GAL5	DGKI; PDE6C; PLCH2		PLCG1	SLC15A2		APOB; MAN2B1; SLC12A1		FASN	CDS1; PTEN; SLC12A2
SDR16C5	15	CTPS2; PLD1		GPAM; PRODH2; SLC5A10	ENTPD2; RENBP; SLC16A3	PEPD	FPGS; UGT2B7	ATP10A			SLC27A6	ENTPD2; PDE9A
SHMT1	15		EHMT2; NNT; SLC26A2	ABCC4; EPHX2; GAD1	ATP8A1; FGA; RENBP	PLCG1	PLD2	MTHFD1			FASN	FASN; GBE1
SLC10A2	15	ABCG5; PLD1	CYP4F2; MGAM; SLC25A4		ACOX1; SLC12A1		FPGS; ST3GAL4		CEL			DOT1L; HAL; LRP2; SLC27A3	MTHFD1
SLC13A3	15		ATP4A; DPAGT1; GAMT; PLCB2; RRM2B; SLC27A5	INPPL1; PDE4D; PLCH2; TDO2	AKR1D1		LRP2		XYLT2			ACADVL; GBE1
SLC15A4	15	CEL		ADH6; CYP26B1; FMO3; NDUFV1; PDE10A; SLC5A10			MTR; ST3GAL4	DPAGT1			ABCB4	ACADVL; B3GALT4; CTPS2				LRP2
SLC18A2	15	ENO3		ACSL6; NT5C1A; PLCG1; SI	AKR1D1		ACADVL		CTSA; PRODH2; SLC28A2	KMT2C; XDH	UGT2B28	PIGO	ACADVL
SLC19A3	15	ACOX1; ENTPD2	AGL	GALNT13; NT5C1A; PHEX; TPSD1	ACACB; PDE4D; SLC22A5		ACADVL		CHPT1		CD36	B3GALT4; ENTPD2
SLC1A7	15	GCLC	ACE; ATP6V1B2; LOXL2; NADK; PLD2	ADH6; CPT1B; CYP4X1; SLC29A3			MGAM		INPPL1			CPS1; PIK3C2G; SLC27A3
SLC23A1	15	CEL; KMT2C	ALDH2; CTSA	CHST1; DGKI; KL; SLC25A6	ACACB; SLC4A10	KMT2C	ACADVL; LRP2		SETDB2; TPO
SLC24A3	15		HKDC1; PLCB2; SLC25A17	ADH6; CPS1; HLCS; PPA2; PTGIS	APOB; CYP51A1; SLC26A8		UGT2B7		B3GNT5		SCP2	DOT1L
SLC25A14	15		ATP6V1B2; DGKD; SLC15A2	DPYSL3; GAD1; MIA3; PDE11A; PDE6B; SLC4A3	KMT2C		MTR		PIK3C2B		FASN	GBE1; SLC3A2
SLC26A2	15		CEL; SLC25A4; UST	ALDH1A2; CA4; CYP7B1; EPX; NT5C1A; SLC27A2; SLC52A1; ST3GAL6	APOB		ST3GAL4					B3GALT4; B3GNT5
SLC28A1	15	SLC2A9	CTSA; HKDC1; IMPDH1	CHST1; CYP26B1; DUOX2; GALNT6					ABCC8; ADCY5; KMT2C; SLC12A1	KMT2C; SYNJ2			ACADVL
SLC29A3	15	ENPP3	ADCY7; AGL; ATP4A; SLC18A2	ADCY10; RDH10; SLC8A3				SLCO1C1	B3GNT5; PRODH2	MIA3	FASN		MTHFD1		SLC29A3
SLC2A14	15	LRP2	DPAGT1	ABCC5; ALDOA; CA4; GPAM; GUSB	SLC16A3				GBE1; SYNJ2			CYP2C8; DOT1L; PIGO; PIK3C2G; PIK3R1
SLC35A2	15			KL; LRP2; SETDB1; ST3GAL6			ACADVL; FPGS; UGT2B7	MECR	SI	SLC25A13	ABCB4	DPAGT1; FASN; MVK		PTEN
SLC36A4	15	AOX1	AK2; PIK3CG	SETDB1; SLC23A2	ATP8A1; ENTPD2				GBE1; NPR2; PDE6A; PIK3C2B; SLC12A1; TPO			ACACB	ACADVL
SLC4A4	15		INPPL1	CYP4X1; GALNT13; PLCG1; PLCH2; SLC36A1; SLC5A11; TPTE2	LCAT	KMT2C		DPAGT1	PDE6A		PRODH; SLC34A2	XYLT2
SLC4A9	15		GCDH	SLC29A2	AKR1D1; CYP51A1; PIK3R1	KMT2C	UPP1		PTGIS		SI; SLC15A2	B3GALT4; PIGB; PIK3CB; SLC2A14; SLC52A1
SLC5A10	15		DLST; ST3GAL5	ADCY5; ATP6V1A; MOGAT1; SLC27A6; SLC52A1	CTPS2; FGA		MTR	SLC22A2			XYLT2	DOT1L; KMT2C; SLC29A3
SLC9A1	15	AADAC; ALOX15; PLD1	RRM2B; SLC12A4	ALDH1A2; ALDH1L1; GUCY2F; LRP2; ST3GAL6	SLC22A5	KMT2C	MTR		PIGB	KMT2C
SOAT1	15	AOX1; ATP8A1; CHIA	ACACB; PI4KA; SLC18A2; SLC27A5; TK1	CPT1B; MOGAT1; SLC36A4; SLC4A3; ST3GAL6					UGT8			SLC29A3
SOD2	15	GALNT8	EHMT2; PDE4A	ACSL6; ADA; LDHAL6B; LIPC; MTHFD1L	SLC25A12			SLCO1C1	ADCY5; SLC28A2		SI	SLC29A3				ACACA
SPHK2	15	ALOX15	ALG12; CEL; DGKZ; MTHFD1; SLC18A1; SLC9A1	CYP26B1; KL; KMT2C; PLCG1	CTPS2; TPO				PIGB				MTHFD1
ST3GAL1	15	CHIA; GCLC	ABCC9; SLC18A1	ABCC4; ADA; ADCY10; CHST1	ACOX1; PIK3C2G				ALG6; SLCO1C1		ABCB4		ACADVL		PLCH1
TAT	15		CEL; RRM2B	GALC; NDUFV1; PDE6C	ACACB; DNMT3A			ATP10A	B3GNT5; PTGIS	ENTPD2; KMT2C		ACADVL; FASN; SLC4A10
TBXAS1	15		CUBN; UPP1	ABCC9; CEL	SLC16A3		PIGF	DPAGT1				FASN; MVK; PIGO; SERPINA3; SLC3A2	ACACA; PLCB3			LRP2
TCIRG1	15	ATP8A1; SLC2A9	PDE4A	ACSL6; ATP6V1A; INPP4B; PHEX; PLCE1; PTEN; SLC5A11	PIK3R1; RENBP	PLCG1	FPGS					SLC29A3
TKTL1	15	ATP8A1	ABCC9; ABCG5; AGL; CA6	ADCY10; DUOX2; NT5C1A; TDO2	KMT2C; SLC25A12		UGT2B7	SLC22A2	MAN2B1			CDS1
TXNRD1	15		DGKH; SLC25A17; SLC4A8	ATP1A4; NT5C1A; SLC4A3	SLC25A12			SLCO1C1	PIK3C2B; SI; TPO			GCNT4; PIGB	FMO1	ENGASE
UPP1	15	ACOX1	NEU2; PCCA; UST	DPYSL3; LRP2; PDE6B		PEPD; SLC29A3	SLC15A2		PIK3C2A			CDS1; PIK3R1; SERPINA3		ENGASE
XYLB	15		ABCC9; ATP6V0A1; MTHFD1; PCCA; PLCE1	KYNU; PDE4B; PDE6B; SLC43A2		PLA2G4E	MTR	DPAGT1; SLC22A2	ADCY5						PLCH1
AACS	14		ADCY7; CD36; PLCB2; SLC18A2	ACSS3; ALOX15B; KL	CYP51A1	ACADVL		MECR		XDH		ALDOC; CPS1; XYLT2
ABCC5	14	AADAC; SLC2A9	ACACB; DNMT1; PI4KA; SLC12A7; SLC9A1	CHST1; INPPL1; PHEX; TPTE2; UROC1	ATP2B4		MTR
ACACB	14	CEL		CYP7B1; EPX; PDE6B; PRODH2	ACOX1		HSD17B3; INPPL1	ATP10A		MIA3		ACADVL; APOB; DUOX1; SLC52A1
ACAD10	14	ACADVL	ALDH2; SLC4A8	ABCC4; GUCY2F; KYNU; PDE11A; PLCE1; SLC12A1				MTHFD1	TPO	XDH	XYLT2	PAH
ACAT2	14	GALNT8		GAD2; LRP2; MAN2A1; ST6GALNAC1			MTR; UGT2B7		TPO	SLC25A13		ALDOC; GALC; SLC29A3; SLC4A10	CTPS2
ACO2	14		GCDH; IMPDH1; UPP1	ATP2B1; NDUFV1; PIK3C3; PLCB3; TPTE2; UROC1	PTEN	SLC29A3				SLC25A13		B3GNT5	ACACA
ACOT12	14		CYP4F2; GAMT	CHIA; PIGN; PRODH2; SLC12A7	PDE4D				ADCY5	FASN	ABCB4	GBE1; PIK3R1; SERPINA3			PLCH1
ACOT7	14	ENO3	AK7; ALDH2; CYB5R2; ST3GAL5	KYNU	ACACB; LCAT; SLC12A1; SLC25A12						SLC27A6	PIK3CB; SLC27A3	ANPEP
ACSL6	14	GCLC	ADCY6; PLCE1	GUSB; NT5C1A; PTEN	NOS3				PTGIS; SLCO1C1		SCP2	CYP2C8; HKDC1	RDH10			LRP2
ACYP2	14	GCLC	CANT1; SYNJ1	GALC; MOGAT1; ST6GALNAC1	SLC26A8		UGT2B7	MECR; MTHFD1	CEL			CPS1; GBE1; XYLT2
ADCY5	14		DNMT1; NDST4; PLCE1	DGKB; GUSB; KYNU					ACSS3; CHPT1; PDE6A; SETDB2	ENTPD2; PGM3		SERPINA3; SLC12A2
AGMAT	14		INPPL1; PCYT2; SLC23A2	ABCC4; NT5C1A; PHEX; SMPD3	ENTPD2; PKM				ADCY5; SLC20A1	ENTPD2		HKDC1	ANPEP
ALDH1L1	14		ALDH2; ATP6V0A4; CD36; HKDC1	DGKB; PIGN	ATP8A1				CEL		ABCB4; CD36	ENTPD2; SLC3A2; TRHDE	ACACA
ALDH5A1	14	ATP8A1	IMPDH1	ABCC4; DGKB; DUOX2; KYNU	PIK3R1; SLC25A12	SLC3A2			KMT2C; UGT8		ABCB4	PIK3CB; SLC2A14
ALDH6A1	14		PTEN	ALDH1L1; CDS1; CHIA; CHST1; PDE4D; SLC12A7	SLC22A5				SI	LRP2		CDS1; GALC; XYLT2			SLC29A3
AQP1	14	GCLC	ALG12; ATP6V0A1; CANT1; PLD2	DGKB	KMT2C	PLA2G4E; PTEN	UGT2B7		B3GNT5; CEL; NPR2	LRP2
ARSA	14		PLCE1	PLCH1; SLC14A1; SLC52A1	APOB; PDE4D; SLC26A8; SLC4A10				GBE1; SYNJ2			ABCG5; ACACB		PTEN	AMPD2
ATP4B	14	AOX1	ATP6V1B2; DGKZ; SLC9A1	ADH6; CA4; PRODH2			SLC4A3		ADCY5; PRODH2		SLC34A2	DUOX1; PIK3R1; SLC16A7
ATP5PD	14	ABCG5	ABCC9; SGSH	ABCC9; CYP26B1; DUOX2; GUCY1A2; PDE6C; PDE9A	AKR1D1		UGT2B7		SETDB2; SLC28A2			SLC25A13
ATP6V0E1	14	LRP2	IPMK; PLCB2; PLD2	FMO4; GUCY2F; INPPL1; LIPC; MOGAT1; SLC14A1						SLC25A13; SYNJ2			MTHFD1		CTPS2
ATP6V1B2	14		ACACB; AK7; EPX; MTHFD1	ADA; ADH6; GALNT6; HLCS	SLC26A4; SLC26A8	PLA2G4E		SLCO1C1				GBE1	FMO1
B3GAT1	14	CEL	AMD1; CYP4F2; SLC27A5; SLC9A1	CPA6; PDE4D; SLC52A1			PLD2; UGT2B7		INPPL1; NPR2			GCNT4; TRHDE
BAAT	14	DPAGT1; GCLC		LIPC; NPR1; PHGDH; PPA2; SLC52A1	ATP1A1; PDE6C; SLC25A12			SLC22A2				SLC12A2; SLC3A2; TRHDE
BLVRA	14		ADCY7; CYB5R2; INPPL1; PIK3CG; SLC12A4	ALOX15B; GALC	AKR1D1; CTPS2; KMT2C; SLC22A5	FMO4	MTR					FASN
CDIPT	14		CD36; PI4KA	ATP1A4; INPP4B; PLCH1; SETDB1; ST6GALNAC1	AKR1D1; SLC4A10			SLCO1C1	UGT8	ENTPD2	SLC15A2	FASN
CYB5R2	14		AMD1; GAD1; SLC25A17; SLC26A2	PDE4D; PDE6B; SLC36A4	PIK3C2G		MTR; SLC15A2		GBE1; SLCO1C1		PRODH	PIGO
CYP2F1	14		AK7; AMD1; CD36; CTSA; SLC4A8	CDS1; DGAT2; KYNU; PLCG1			PLD2				SLC27A6	ENTPD2; PDE9A		ABCG5
CYP51A1	14		ATP6V0A1; BBOX1; SLC25A4; SYNJ2	ALOX15B; GUCY2C; HAO1; PDE4C; PIK3C3; SLC43A2			UPP1		GBE1; SETDB2			SLC16A7
DBH	14		PLD2; TRDMT1	ALDH1L1; ATP2B1; FBP1; INPPL1; NDUFV1; SLC29A2				ATP10A			XYLT2	HKDC1; PIGO		ABCG5		LRP2
DGKA	14	ACADVL	ADCY6; DGKH; GCAT	ALDH1A2; ALOX15B; GALC; NPR1; UROC1	SLC26A8				PIGB; PTGIS	SYNJ2		LRP2
DGKI	14		BBOX1; CD36; NDST4	CA4; CHIA; GALC; TRDMT1	AKR1D1; CYP51A1	PEPD			PRODH2; UGT8	XDH					SLC29A3
ETNK2	14		CANT1	CTPS1; PDE11A	KMT2C; LCAT; RENBP		ST3GAL4		CHPT1; PIK3C2B	XDH	FASN; XYLT2	ALDOC	MTHFD1
EXTL3	14	GCLC	DGKD; IPMK; MTHFD1	ENTPD6; SETDB1; SI	SLC25A12			SLCO1C1	SETDB2; SI		SLC27A6; UGT2B28	DOT1L
FUT8	14		AMD1; CANT1; SLC18A1	MTHFD1L; MTR; SMPD3	SI; SLC26A8		KMT2C			KMT2C	ABCB4; LRP1	MVK				ACACA
GBE1	14	ACOX1	PDE4A	PDE4C; PIK3C3; SLC52A1; TDO2	SERPINA3; SLC26A8				CEL; MAN2B1; XYLT2	XDH	DPAGT1; XYLT2
GCK	14		NDST4; NNT; PRDX6; TRDMT1	PHYH; SLC12A1; SLC27A2	KMT2C; PIK3C2G; SERPINA3	PLCG1; SLC3A2						B3GALT4; PIGO
GK	14		CYP4F2	ALOX15B; PDE6B; SLC4A3; SMPD3			FPGS; HSD17B3		SI	LRP2		B3GALT4; PIK3R1; SLC12A2	FMO1	ABCG5
GMPR2	14	AOX1	AGL; EPX; LOXL2	ALDH1A2; CHIA; CYP26B1; GALNT6; MAN1C1; PDE4B; PLCG1	PDE4D			SLC22A2				GALNT10
GMPS	14	ACOX1; AOX1; CEL	ACE; PCYT2; SYNJ1; UST	CHIA; EPX; PDE10A	ACOX1; LCAT; SERPINA3; SI
GSR	14	ENPP3	CEL	ACSL6; ACSS3; PDE10A; SLC14A1	NOS3; SLC22A5; SLC4A10		SLC4A3		ACSS3; PIGB; SLC1A7		LRP1
GUCY1A2	14		BBOX1; BSG; MTHFD1; SYNJ1	CHST1; CPA6; CTPS2; MAN1C1		FMO4	HSD17B3		ALG6				ANPEP; FMO1			LRP2
H6PD	14	ACADVL	DPAGT1; PCYT2; PRDX6; SPHK2	CYP4X1; PLCL1; SLC12A7		PTEN	SLC15A2; SLC4A3					B3GALT4; SLC25A13	FMO1
HAS3	14		ABCG5; SLC27A5	ATP2B1; HLCS; INPP4B; INPPL1; MIA3; PDE6B; PIGN; PIK3C3	PIK3R1					SYNJ2		SLC16A7			AMPD2
HEPH	14	CTSA	ADCY7; KMT2C; MTHFD1; PLCB2	CPT1B; CTPS2; SLC43A2; SMPD3			MTR					CPS1; MVK; SLC16A7	KMT2C
HNMT	14	AOX1	AGL; ALG12; CYP4F2; GAMT; TPO	PDE4B	APOB; SLC4A10		MGAM; ST3GAL4	MECR	APOB; PRODH2
HS6ST1	14	GALNT8	ADCY6; ALG12	CHST1; PDE11A	SLC12A1		SLC4A3; UPP1		MAN2B1; NPR2; PDE6A		SCP2			DPAGT1		ACACA
HSD17B10	14	ACADVL; ATP8A1; PLD1	SLC18A1	ABCC5; ALOX15B; TDO2		ACADVL	ST3GAL4; UPP1	MTHFD1	PIK3C2A		ABCB4	SLC25A13
ITPKA	14	ACOX1	BSG; INPPL1; SLC25A4	ADH6; HLCS; SLC36A4; TPSD1	RENBP; SLC16A3			VNN1	CHPT1		ABCB4	ALDOC
LRAT	14	AOX1	ACACB; CANT1; DPAGT1	ALDOA; DOT1L; DUOX2; SLC5A7				DPAGT1	ADCY5; PIGB			DOT1L; DPAGT1; SLC12A2
MAN1B1	14	GCLC	ATP4A; GAMT; UST	ACSS3; KYNU; PDE4C; SLC5A12	CYP51A1; SLC16A3	FMO4	ST3GAL4			MIA3		DPAGT1
MANSC1	14	ATP8A1; LRP2; PRDX6	EHMT2; PI4KA	ADA; CDS1; CHST1				SLC22A2	PIK3C2B		SLC34A2	APOB	CTPS2; MTHFD1
MDH1B	14	SLC2A9	ADCY6; NDST4; PIK3R3	ADH6; MAN1A2; PDE6B; SLC25A12	HS3ST2			VNN1	APOB; SYNJ2			PAH; PIGB
NAGK	14		AK2; MTHFD1; NNT; SYNJ2	FBP1; GUSB; KL; PHEX; PPA2	SLC4A10		PIGF		SLC28A2			B3GALT4; SLC2A14
NDST3	14	ACADVL		GUCY2C; NDUFV1; PLCH2; SLC29A3			PLD2; ST3GAL4	MTHFD1	PIGO		CD36; DPAGT1; SLC34A2; XYLT2	ENTPD2
NDUFA1	14		SYNJ2	AK5; CTPS1; GALNT6	SERPINA3	PLA2G4E; PLCG1	PIGF		CTSA	LRP2; MIA3; SLC25A13		GALC; SLC3A2
NDUFA9	14	AADAC; ACADVL; GANC	NADK	ATP1A4; INPP4B; UROC1			MTR; PLD2	MECR; MTHFD1	SLC12A1			FASN; HAL
PCK1	14	CHIA	AK7; CYB5R2	LRP2	AKR1D1; LRP2		SLC15A2		INPPL1; NPR2			B3GNT5; HAL; SLC3A2	FMO1		PLCH1
PDE4B	14	GANC	CYP4F2; DPAGT1; NEU2; SLC27A5; SYNJ1	PDE4B	SI; SLC12A1; SLC22A5				CTSA	SLC25A13	FASN	SLC27A3
PDE8A	14		ATP6V0A4; CYB5R2; MTHFD1; SLC18A1	ADCY8; MAN1C1; ST6GALNAC1	APOB; RENBP	SLC29A3	LRP2; PLD2	MECR	SLC27A3
PIGG	14		ACE; SLC9A1	DPYSL3; PDE1C; SETDB1; TRDMT1	ME3; PIK3C2G		INPPL1; LRP2; PLD2					HKDC1	FMO1	ABCG5
PIGN	14		ACE; DPAGT1; LOXL2	CTPS1; KL; SLC27A6	APOB; FGA				XYLT2		DPAGT1; SCP2; SLC34A2	B3GNT5; MVK
PISD	14		ALDH2; CUBN; DLST; GAD1	FBP1; LRP1	PIK3R1; PKM; SLC16A3				SI	SYNJ2; XDH		CPS1; DUOX1
PLCL1	14	ATP8A1	AGMAT; HKDC1; PLD2; RRM2B	ACSL6; ALOX15B; PDE4B; SLC25A12			ST3GAL4		SLC28A2		FASN	GBE1; SLC27A3
PNPLA4	14		MTHFD1	CYP4F11; FMO4; PDE1C; SARDH; SLC14A1; ST3GAL6	ATP2B4	SLC3A2			B3GNT5		DPAGT1	DUOX1; SLC16A7				ACACA
RDH11	14	ATP8A1; GANC	GAMT; INPPL1; IPMK	CPA6; EPHX2; SLC8A3; ST3GAL6	CYP51A1; ENTPD2				PRODH2	KMT2C; MIA3
RPE	14	KMT2C	CD36; SLC12A4; SLC18A1; TK1	CHIA	SERPINA3		UPP1		CHPT1		SLC34A2	ENTPD2; PIGO; SERPINA3	ACACA
SCARB1	14	ENPP3	CEL; CYP4F2; UPP1	FMO4; LDHAL6B; SLC23A2	APOB	ACADVL			PTGIS		SLC27A6	DUOX1; PIK3CB		PTEN
SCD	14	KMT2C	ADCY7; HKDC1; INPPL1; SLC15A2	ACSS3; KL; SMPD3	APOB		PLD2	VNN1	PDE6A		SI	SLC27A3
SCP2	14	AOX1; LRP2		ABCC5; PDE6C	DGKI; SLC26A4		INPPL1; KMT2C; SLC4A3					PAH; SLC52A1	ACADVL; MTHFD1	PTEN
SGSH	14	GCLC	ACACB; PDE4A; PLCB2; TPO	AK5; ALDH1L1; HLCS	SLC12A1		MGAM		MAN2B1; SLC1A7		UGT2B28		FMO1
SHMT2	14		ABCC9; GAMT; NADK; NDST4; NNT; SLC18A1	ATP10A; CYP26B1; GAD2; NT5C1A; SLC29A2	PDE6C							PIK3CB; SLC12A2
SLC12A5	14	DPAGT1	AK2; CA6; ENTPD2; SLC26A2; TK1	FMO4; KMT2C; MOGAT1; SLC27A2	SI					KMT2C		PIGB; SLC29A3
SLC17A7	14	PTEN	SYNJ1	ABCC4; DPYS; FMO4; GPAM; LRP2; PDE6B	AKR1D1; PKM; SI				SLC28A2		DPAGT1	ALDOC
SLC18A1	14	ACOX1	CTSA; PIK3CG; SPHK2	CA4; SLC12A7; ST3GAL6	ATP8A1; DNMT3A		PLD2		INPPL1	SYNJ2		DUOX1			SLC29A3
SLC25A2	14	ATP8A1	CHPF2; CTSA; PTEN	GAD2; GUCY2C; MIA3; NT5C1A	SLC26A8	PEPD		SLCO1C1	ADCY5						AMPD2	ACACA
SLC26A7	14	CTPS2	BBOX1; PIK3CG	CDS1; KL; PLCB4; SLC14A1; SLC27A2	ENTPD2; PDE4D		INPPL1			ENTPD2	SLC34A2	SLC4A10
SLC26A8	14		AGXT2; AK2; KMT2C	GAD2; KL; SLC29A2; SLC8A1	AHCY	FMO4	MGAM; PIGF		GBE1		FASN; UGT2B28
SLC27A5	14		CD36; HKDC1; SLC12A4	CPT1B; SETDB1; SLC5A12; ST6GALNAC1	SLC12A1; SLC26A8	PLA2G4E; SLC3A2			PDE6A; SLC12A1				ACACA
SLC2A4	14		AGL; SLC15A2; SPHK2	CTPS1; KL; NDUFV1; SLC29A2; UROC1					MAN2B1; PIGO; PIK3C2B	MIA3		APOB; ENTPD2
SLC2A6	14	AADAC	PLD2; SLC18A2	CYP11B1; EPX	AKR1D1; PDE6C; SI; UGT2B4	PLCG1			CEL; SLC20A1	PGM3	FASN
SLC38A4	14	ACOX1; ATP8A1; CTSA; ENTPD2	CYP4F2; TPO	DPYS; SLC12A7	LRP2	PEPD	ST3GAL4		XYLT2			SLC27A3	ANPEP
SLC40A1	14		GAMT	CYP4F11; GALNT13; PLCG1	AHCY; LCAT; PKM				PDE6A; SLC20A1			B3GNT5; DPAGT1; PAH; PIK3CB		ABCG5
SLC43A2	14	GALNT8; PLD1	ATP6V0A4; DLST; DPAGT1; IPMK; MGAM	FBP1; SMPD3; UROC1	NOS3				NPR2	XDH		PIGO
SLC5A2	14	ACADVL; HGD	CA6; SLC9A1; SYNJ1; UST	FMO3; PDE6B; SLC5A10; TDO2	PIK3C2G						SCP2	PIGB	ANPEP
SLC6A9	14		PLD2	ACSS3; CDS1; DOT1L; SLC43A2	RENBP		INPPL1	MTHFD1; SLC22A2	ADCY5			ACADVL	MTHFD1	DPAGT1	CTPS2
SLC7A11	14		ACE; SLC25A17	INPP4B; LDHAL6B; PTGIS; TPSD1	KMT2C	SLC3A2	FPGS		MAN2B1; SETDB2; SI; TPO							ACACA
SLCO2A1	14	CTSA; SLC2A9	AGMAT; ATP6V1B2; EPX	ENTPD2	ACOX1; DNMT3A				PTGIS	MIA3		DOT1L; PIGB	ACACA	DPAGT1
ST3GAL3	14		HKDC1; INPPL1; PLCB2; PLCE1; SPHK2	MGAM; MTR	CYP51A1			MTHFD1	PRODH2			ACADVL; HAL; PIGB		DPAGT1
SULT4A1	14		CHPF2; PCYT2	CPA6; CYP4X1; DPYSL3; PDE11A	FGA		ACADVL; SLC15A2			ENTPD2	SLC27A6	GBE1	ANPEP; CTPS2
THNSL1	14	AOX1; DPAGT1; KMT2C	PI4KA		DNMT3A; SLC26A4; SLC4A10	SLC3A2	KMT2C		SETDB2	ENTPD2		CDS1; PDE9A; XYLT2
UEVLD	14		DGKZ	CA4; FBP1; HLCS; SLC27A2	LRP2; PDE6C			MECR	B3GNT5; INPPL1	SLC25A13	LRP1; UGT2B28		MTHFD1
UGT1A9	14	ABCG5	SGSH	ADCY8; CPA6; GAD1; SI	ME3; NOS3		ST3GAL4		PDE6A			PIGB; SLC27A3	ANPEP; FMO1
AADAC	13	KMT2C	PCYT2; PI4KA; SLC25A4		CTPS2		MGAM; PLD2		PIK3C2B; SLCO1C1	PGM3	SLC27A6	SLC3A2; SLC4A10
ACMSD	13	CHIA	SLC4A8	ALDH1A2; ALOX15B; DGAT2; MAN2A1; SLC27A2	SLC26A8					ENTPD2	FASN; LRP1; SLC27A6		ACADVL
ACOX1	13	ALOX15	AK7; LOXL2; PLD2	SLC8A1	ATP8A1; NOS3				PRODH2		SCP2; UGT2B28	B3GNT5; DOT1L	RDH10
ADH7	13		HKDC1; PI4KA; SLC18A2	CYP7B1; KMT2C; PDE6C; PHYH; SLC5A12					PTGIS; SYNJ2		DPAGT1	CDS1; TRHDE
ALB	13	AADAC	AGMAT; DGKD	DNMT3A; GPAM; MTHFD1L; PDE4B; PTGIS; SETDB1; ST6GALNAC1	TPO							SLC25A13	ACADVL
ATP6V1G1	13		ADCY7; CHPF2; PIK3R3; SYNJ2	ABCC5; ALDOA; SLC29A2; TPSD1	SI		FPGS		PIK3C2B						AMPD2	ACACA
BCKDHA	13		INPPL1; SLC25A4; TK1; UST	AASS; DGKI; GALNT13; PDE10A; PPA2; SLC36A4; TDO2	SLC12A1							SLC52A1
CEL	13		BBOX1; CYB5R2; SLC18A2	CDS1; NPR1; PHGDH	FGA; NOS3; PDE4D				ADCY5			ALDOC; SLC29A3				ACACA
COASY	13	ACADVL	AGL; AGMAT; DGKZ; IPMK; NEU2; PCYT2	ABCC4; ATP6V1A; CA4	HS3ST2		UPP1		INPPL1
CYP27B1	13	LRP2	ATP4A; PLCB2; SPHK2	CA4; GPAM; KMT2C	AKR1D1; DNMT3A	PLCG1			SLC20A1			CPS1; PIK3CB
CYP4F3	13		ABCC9; ACE; ATP4A; LOXL2; MGAM	CUBN; DGKB; MGAM; MOGAT1	SLC12A1		FPGS			MIA3		DOT1L
CYP7A1	13		SLC25A17	CPA6; MIA3; ST6GALNAC1	CYP51A1; LCAT				SLC28A2	SLC25A13; XDH	CD36; FASN; SCP2	PIGB
CYP8B1	13	KMT2C	ACACB; DGKD; SLC4A8	UROC1	PDE4D; UGT2B4	ACADVL			B3GNT5; NPR2			PIGO; SLC2A14		DPAGT1
DDO	13	ACADVL; SLC2A9	ADCY6; MTHFD1	CYP4X1; PDE4D; TPTE2			KMT2C		SLC20A1			ABCG5; PAH; XYLT2				ACACA
DGAT1	13		CHPF2; MGAM; SLC26A2	ATP6V1A; GALC; KMT2C					ADCY5	KMT2C		ACACB; HKDC1; SERPINA3; SLC4A10; SLC52A1
DNMT3A	13		BSG; EHMT2	CPT1B; EPHX2; FMO4; GAD2; PHEX	CYP51A1; ENTPD2; KMT2C; PIK3R1					XDH	FASN
ENTPD4	13			GALNT13; GALNT6; LRP1; PDE6B; SLC43A2; SLC8A1		FMO4					SLC27A6; SLC34A2	B3GALT4; DPAGT1; PLOD1; SLC6A6
EPHX2	13	SLC2A9	AGMAT; RRM2B	FMO4; INPP4B; PDE11A	ATP8A1; SLC4A10		HSD17B3		NPR2			B3GNT5; DPAGT1	CTPS2
GALNT10	13	AADAC	ALDH2; DPAGT1; EPX; PLCB2	ADA; ALDH1A2; DPYS; FBP1; NDUFV1; PTEN								B3GNT5	KMT2C
GALNT13	13		AGMAT; CANT1; CYP4F2; GCDH; HKDC1; MTHFD1; SYNJ1	CEL; GAD1	PIK3R1; SLC4A10				PIK3C2A; SETDB2
GLDC	13	AOX1	EHMT2; SLC29A3		SLC16A3; SLC26A8						SCP2	ACACB; APOB; CPS1; SLC2A14	RDH10	ABCG5; ENGASE
GUCY2D	13		ADCY7; DGKD	DNMT3A; GUSB; LRP1; SI; TPTE2	ELOVL2	SLC3A2						CPS1; PIGB; SLC4A10	CTPS2
HK1	13		ADCY6; EHMT2; HKDC1	GALC; SLC25A12; ST3GAL6	PTEN		MTR; ST3GAL4; UPP1		ADCY5; B3GNT5; CTSA
KCNJ8	13		ALG12; CA6; NNT; SLC23A2	ACSS3; SLC12A1; SLC12A7; SMPD3; TPSD1	SLC16A3							APOB; CYP2C8; PIGB
KMT2C	13			GALNT13; PDE4B; SMPD3			INPPL1; UPP1		GBE1; PIK3C2B; PTGIS		DPAGT1; SLC34A2	CPS1; PDE9A			SLC29A3
LGALS13	13		CUBN; UPP1	AK5; ATP6V1A; CHIA; DNMT3A; PDE6B; SLC5A11				DPAGT1; SLCO1C1				LRP2	ACADVL; CTPS2
LIPF	13		CHPF2; SLC26A2	MAN1C1; PDE4B; SLC23A2; SLC43A2; TPTE2			ST3GAL4		ADCY5; PRODH2; SYNJ2		SI	GBE1
MPI	13		ADCY6; BSG; EPX; NNT; SI; SYNJ2	AK5; DGKB; GPAM; PIK3C3	SLC4A10			MECR				SLC16A7
MTHFR	13	SLC2A9	CHPF2	CYP4X1; GUCY2F; NDUFV1; TPTE2	SLC26A8				SLC1A7		SLC34A2	ENTPD2; SLC16A7	ACADVL; PLCB3
NDST4	13		ADCY7; NADK; PCCA; RRM2B; TRDMT1	ADA; ATP6V1A; GUCY1A2; PDE6B			LRP2				LRP1; SI				AMPD2
NDUFA3	13		ACACB; BSG; MTHFD1; SLC4A8; TRDMT1	ALOX15B; MAN2A1; PIK3C3	PIK3C2G				SI; TPO	FASN						ACACA
NME6	13		IPMK	ADA; GALC; MAN2A1; PDE1A; PDE4C; PDE6C; SLC12A1	APOB				CHPT1	XDH	SLC34A2	ABCG5
NT5C2	13	ACADVL; CTSA; DPAGT1		CYP4F11; CYP4X1; GUCY1A2; PLCG1; PLCL1; SLC5A10	TPO				ABCC8	FASN					CTPS2
PAFAH2	13	ATP8A1	SYNJ1	CPS1; DGAT2; GPAM; SLC36A1; SLC52A1; UROC1			INPPL1; UGT2B7	MECR		XDH		GBE1
PDE1A	13		CUBN; DNMT1; PDE4A; UPP1	DOT1L; GALNT13; LDHAL6B; PDE4B; PLCE1; SLC29A3						MIA3	FASN	DOT1L
PGD	13		EPX; GAD1; INPPL1; MTHFD1; PCYT2; SYNJ2	ALOX15B	APOB; ENTPD2; SLC26A4		ST3GAL4	MTHFD1				GCNT4
PLCB1	13		BBOX1; UST	ALDOA; SARDH	SLC16A3	FMO4	MGAM	SLC22A2	ACSS3; PTGIS; SLC12A1			DUOX1; SERPINA3
PLCH2	13		PLCB2; SLC9A1; SYNJ2	ATP6V1A; PHEX; PRODH2; SLC43A2	ACOX1				CHPT1		UGT2B28	HKDC1		ENGASE		ACACA
PLOD2	13		PRDX6; SPHK2		AKR1D1			ATP10A	ABCC8; ACSS3; PIGB			APOB; DOT1L; SLC52A1	ACACA; CTPS2; MTHFD1
PRDX6	13		CA6; CANT1; HKDC1; SLC18A2; SLC25A4	ALDOA; CDS1; KMT2C; SLC8A3	AKR1D1; KMT2C		SLC15A2		APOB
SARDH	13		ENTPD2; SLC15A2	AASS; GYS2; PDE1C	LRP2	KMT2C; PLCG1	MGAM; PIGF				SLC27A6	APOB; CPS1
SDHD	13	AADAC; ATP8A1; DPAGT1	PLCB2	INPP4B; SLC4A3	ACACB; ENTPD2; LRP2; SLC12A1		KMT2C		CEL			PIGB
SDSL	13	ENTPD2	ABCC9; NADK; PLD2; SLC25A4	ADCY10; LIPC; NDUFV1; SLC25A6		PEPD			ACSS3; CHPT1; SLC28A2
SERPINA3	13	ATP8A1; SLC2A9	CTSA; PRDX6	ATP6V1A; PHYH			UGT2B7	DPAGT1; VNN1	XYLT2	MIA3		DPAGT1; SLC4A10
SLC13A4	13	DPAGT1	CANT1; PLD2; TRDMT1	ALDH1L1; CYP4X1; DOT1L; NDUFV1; NPR1					SI; SLC20A1	FASN	UGT2B28
SLC14A1	13	ACADVL	ATP4A; ATP6V0A4; SLC25A17; SLC9A1; SPHK2	CHIA; HLCS; INPPL1; PLCH1								ACACB; CPS1; GALC
SLC17A5	13			ABCC4; CEL; GUSB; SLC5A11; SLC8A1; SMPD3	SLC26A4		PTEN		CHPT1; PIGB; PRODH2			CDS1	ACACA
SLC17A8	13		SLC12A4; ST3GAL5	ALDH1L1; TPTE2; UROC1	PIK3R1; SLC26A4				SLC27A3		DPAGT1; SLC15A2	APOB	CTPS2; MTHFD1
SLC19A2	13			ADCY10; FMO3; SLC12A1	PDE6C		HSD17B3		MAN2B1; PDE6A	LRP2	LRP1; PRODH	DOT1L; LRP2; SLC16A7
SLC22A5	13	SLC2A9	CTSA; IPMK; PLCB2; RRM2B; SLC18A1; SLC9A1; SYNJ1									GALNT10; SLC52A1; SLC6A6; TRHDE		DPAGT1
SLC24A2	13	DPAGT1; PLD1	ADCY7; DGKD; PRDX6; ST3GAL5	GALC; KL	KMT2C		FPGS	SLCO1C1				ACACB; FASN
SLC27A1	13		ADCY6; AMD1; MTHFD1	ALDH1A2; MAN1C1; SLC12A1; SLC43A2; SLC5A10	ACOX1				PIK3C2B; SLC1A7; SLCO1C1						AMPD2
SLC29A1	13	AADAC; ACOX1; GALNT8	ACE; AGL; ALG12; CUBN; HKDC1; SLC27A5; TK1					SLC22A2	APOB; SLC28A2
SLC30A1	13	DPAGT1	GCAT; PCYT2	ADCY10; CHIA; MAN1C1	ACOX1; KMT2C; PDE4D; PIK3C2G				CHPT1; NPR2			DPAGT1
SLC52A1	13	ACADVL	NDST4; NEU2; SLC23A2	ATP1A4; MIA3; PDE11A; SLC29A3; ST6GALNAC1		PLCG1						ACADVL; APOB; SLC27A3
SLC7A2	13	ENO3; SLC2A9	AGL; MTHFD1; NDST4; PI4KA	ATP1A4; LRP1; MTR; SLC27A2	KMT2C			SLC22A2				DPAGT1
SLC7A9	13	PLD1	IMPDH1; SLC25A4	CDS1	CYP51A1; FGA; SLC26A8				NPR2; PIK3C2B; SLC1A7	KMT2C	UGT2B28			ENGASE
SLC9A8	13		ATP6V0A4; IMPDH1; PCYT2	DGKB; GUCY2C; KYNU; SLC36A1	SLC16A3; UGT2B4		UPP1				SI	GBE1; SLC6A6
SLCO3A1	13	ENPP3	ADCY7; AK7; ATP6V0A1	GALNT6; GUSB; PDE4B; PIGN	ELOVL2; SLC4A10				GBE1; SYNJ2			SLC2A14
SPR	13		PIK3CG	ABCC5; CTPS1; GAD1; GUSB; HAO1; KYNU; TDO2	NOS3		ACADVL; KMT2C		SI; SLC1A7
SYNJ2	13		AGXT2; SLC26A2; SYNJ1	GAD2; INPP4B; PDE6C; SLC12A7			PLD2		NPR2; SLC12A1			LRP2; PIGO; SLC27A3
TST	13		DGKD; GCAT; SLC15A2	ADCY5; DPYSL3; PLCE1; PLCH2							DPAGT1	INPPL1; PAH; SERPINA3		DPAGT1; ENGASE
TUSC3	13		SLC4A8	DGKB; PDE9A; PLCH1; SARDH	HS3ST2; KMT2C; ME3; PIK3C2G		PIGF	MTHFD1	APOB			SLC16A7
UGCG	13	ACOX1		ABCC4; ALDH1L1; GALNT6; MOGAT1; PDE1C	ACOX1; ATP8A1; PDE6C		SLC15A2; UPP1		TPO				MTHFD1
UGT1A10	13		PDE4A	ACSS3; ATP1A4; CA4; KYNU; PPA2; SI			SLC15A2	ATP10A	SLCO1C1			B3GALT4; SLC25A13; SLC3A2
ACADSB	12	ENTPD2	CHPF2	ABCC4; DPYSL3; MAN1C1; SMPD3	ME3		SLC15A2		PIGB; SETDB2; SI; UGT8
ACADVL	12		ACACB; DPAGT1; HKDC1; PCYT2	GUSB; MAN1C1; ST3GAL6	ACOX1		KMT2C; LRP2		SLC28A2			ENTPD2
ADCY10	12	ENPP3	PCCA	ADCY5; GALNT13; NPR1			SLC4A3		MAN2B1; PDE6A; SLC28A2			DOT1L	ACACA; FMO1
ADCY6	12	AOX1; ENO3	AK2; CTSA; GCDH; INPPL1; NNT	DGAT2	FGA; TPO						XYLT2	SLC2A14
AKR1D1	12	ABCG5		CTPS1; CYP26B1; FMO4; GUCY2F; MTHFD1L	KMT2C; PKM; SI		LRP2		B3GNT5				ACACA
ALDH3B2	12		ABCC9; PI4KA; PIK3R3; PLD2; PRDX6; SLC12A4; TK1		ELOVL2; ME3	KMT2C					CD36	PLOD1
ALG3	12		PDE4A; PIK3R3; SLC4A8	ALDH1L1; MAN1A2; SLC27A6; SLC4A3	AKR1D1; CTPS2		PIGF					PDE9A			PLCH1
ALOX12B	12		DGKD; TRDMT1	CA4; PLCE1	AHCY; SI			MECR	MAN2B1; PRODH2	FASN	LRP1	DUOX1
AMN	12	GCLC	ABCC9; AK2; SLC12A4	MIA3; MTR; PDE11A	CTPS2					LRP2		B3GALT4; DOT1L; SLC52A1
ANAPC11	12		ALG12; CANT1	DGKI; PLCB4	PIK3R1				GBE1; INPPL1; SLC28A2			CDS1; PIK3CB; SLC16A7; SLC29A3
CAT	12	GALNT8	DGKD; NDST4	CTPS2; DPYSL3; GAD2; PTEN	LCAT; PDE4D; RENBP; SLC26A8			MTHFD1
CHST12	12	GALNT8	ATP4A; PIK3CG	GUCY2C	CYP7A1		HSD17B3	SLC22A2	APOB; MAN2B1; SLC28A2			PAH; SERPINA3
CKM	12		AGXT2; EPX; GCDH; SLC18A2; ST3GAL5	NDUFV1; ST6GALNAC1	RENBP; UGT2B4				NPR2			ACADVL			SLC29A3
COMT	12		EHMT2; PLD2; SLC18A1; SLC25A4	DOT1L; GUSB; PLCH2	SLC16A3		PLD2	SLCO1C1	CTSA	ENTPD2
COX8A	12		GAMT; TK1	ADCY5; ATP1A4; GALC; PIK3C3; PLCH1; PPA2; SLC43A2	SLC26A4	ACADVL						CYP2C8
GCLC	12	GCLC	CUBN	ABCC4; ALOX15B; EPX	SLC12A1	SLC3A2					CD36; DPAGT1; PRODH	PDE9A	FMO1
GDA	12		CANT1; SLC12A4; ST3GAL5	MAN1C1; SI	PDE4D		UPP1		NPR2			CYP2C8; SLC16A7	FMO1		AMPD2
GNMT	12	ALOX15	CTSA; EPX; SLC23A2	ABCC5; ALDOA; AOX1; DUOX2	PDE6C; SLC12A1				APOB			DUOX1
GPAT4	12	SLC2A9	DNMT1; HKDC1; NNT	ADCY10; PDE10A; SLC12A1	ATP1A1; DGKI	ACADVL			APOB		ABCB4
GUSB	12			DUOX2; PLCE1; SLC36A4	CYP51A1; SLC26A8; UGT2B4		SLC15A2		CTSA; UGT8		ABCB4; SCP2	HAL
HAGH	12		PIK3R3; SYNJ1	ATP6V1A; CYP4X1; LDHAL6B; SLC12A1; SLC29A2			ACADVL; MGAM		CTSA		CD36			PTEN
HSD17B1	12		CA6; CD36; GCDH; PLD2; UPP1	ALOX15B; EPX			UPP1	VNN1	CHPT1; PTGIS		SLC27A6
IDH2	12		ACE; ALDH2; ALG12; ATP4A; UST			PEPD			ALG6; PDE6A		SLC15A2; XYLT2	ALDOC; MVK
MAN2A2	12		AK2; PCYT2; SLC12A7; ST3GAL5	GAD1; PTGIS			SLC15A2		ALG6; SLCO1C1		CD36			ENGASE	CTPS2
MMAA	12	PRDX6	ACE; DGKD; NNT	ACSS3; FMO3; GUCY2F; NT5C1A					SI		PRODH; UGT2B28				CTPS2
NAGS	12		AGMAT; CYP4F2; MTHFD1; RRM2B; UPP1	PDE4C; PRODH2; SLC29A2					PIGB; SETDB2; SLCO1C1							LRP2
NDUFB3	12	PRDX6	ALDH2; CA6; EPX	KL; LRP1; SLC36A1			LRP2; SLC15A2; SLC4A3	MECR					CTPS2
OXCT1	12		AGL; GCDH; MGAM; MTHFD1; SLC25A17	CHST1; GYS2; LIPC	PDE6C		HSD17B3	MTHFD1								ACACA
PAOX	12	CHIA; GCLC	ADCY6; PI4KA	ALDH1A2; SLC29A2		KMT2C	HSD17B3		CEL	SYNJ2		GBE1; PDE9A
PDE10A	12		CEL; CUBN; CYP4F2; SLC4A8	CPT1B; GUSB; INPPL1; PLCH1; PLCH2	CYP7A1					KMT2C		SERPINA3
PDE6H	12	GALNT8	ABCC9; UPP1	GALNT13; GYS2; PDE6C; PLCH1; SLC29A3; SLC43A2			ACADVL		PIK3C2B		SCP2
PFKP	12	GANC	PI4KA; PLCE1; SLC15A2	EPX	SERPINA3		ST3GAL4		MAN2B1; SLCO1C1			GALNT10; GBE1			AMPD2
PIK3CG	12		DLST	DGKI	ACOX1; APOB; PDE6C; SLC16A3				NPR2; PIK3C2A; XYLT2		CD36	LRP2	ACADVL
PMM2	12		ALDH2; NDST4; RRM2B	AASS; ACSL6; SLC36A1; SLC43A2		PTEN			SLCO1C1			ACACB; SLC12A2; SLC6A6
PRDX2	12		DPAGT1; IMPDH1; LRP2; MTHFD1	FBP1; INPPL1; SLC12A7	ENTPD2; NOS3			MTHFD1	SLC12A1				FMO1
SLC11A2	12		IPMK; SLC15A2; SLC25A17	INPP4B; MTHFD1L	LRP2		UPP1				FASN	SLC52A1	FMO1; PLCB3	ABCG5
SLC12A7	12		PI4KA; SLC18A1; SYNJ1; SYNJ2	GUCY1A2; PIK3C3; TYRP1	SI; UGT2B4				PTGIS	SLC25A13	SLC27A6
SLC25A5	12		AGL; EHMT2; NDST4; TRDMT1	ADA; GAD1				SLC22A2	MAN2B1; SLCO1C1	ENTPD2	SLC34A2	PTEN
SLC2A1	12	AADAC; ABCG5	CYB5R2; NADK; ST3GAL5	PDE4D				DPAGT1	MAN2B1		LRP1; SLC15A2	SLC12A2			PLCH1
SLC35C1	12	ATP8A1		ADCY5; HAO1; KYNU; NT5C1A	SERPINA3; SLC4A10		ACADVL; HSD17B3		ADCY5; CTSA			FASN
SLC6A4	12		ACE; PDE4A; SYNJ2	CHST1; PDE4B; PDE6B	DNMT3A				NPR2		FASN; UGT2B28	HAL			PLCH1
SLC7A1	12		AGXT2; ALG12; IPMK; PDE4A; PIK3R3	ALOX15B; PLCH2; SI	TPO				SLC27A3			HAL; PLOD1
SLCO1A2	12		AMD1; ATP6V1B2; MTHFD1	ATP6V1A; EPHX2; GYS2; INPPL1; SETDB1	SLC25A12; TPO				MAN2B1	LRP2
SLCO2B1	12		EPX; UPP1	PLCH2; SLC5A7			PLD2		SLC1A7			APOB; ENTPD2; PDE9A; SLC6A6	ANPEP			LRP2
ST6GAL1	12	GALNT8; HGD; SLC2A9	SLC29A3	ADCY10; GAD1; NT5C1A			SLC15A2		SLC28A2; SLCO1C1	SYNJ2	DPAGT1
TPI1	12		CTSA; GAD1; PLCE1; PRDX6; RRM2B	ADCY5; LRP1; SLC43A2	SLC4A10				PTGIS		DPAGT1	SLC4A10
TXNRD2	12		ACACB; ADCY6; BBOX1	ATP6V1A; PDE11A; SLC29A2	SLC26A4		PTEN					DUOX1; PDE9A; PIK3CB				ACACA
TYRP1	12	AADAC	ABCC9; AK2; PIK3CG; UST	ABCC9					ACSS3; SLC20A1; SLC27A3		XYLT2	DUOX1	CTPS2
UROS	12	ATP8A1	AGL; SYNJ1	ADCY10; LIPC; NT5C1A				SLC22A2				ACACB; GALNT10; PLOD1; SLC4A10			PLCH1
ADCY9	11	CHIA; GCLC	GAMT; NADK; PIK3R3	INPPL1; NDUFV1	SLC16A3						DPAGT1; SLC34A2	GALNT10
ARSB	11		ALG12	ADCY10; EPX; MIA3; NT5C1A; PHEX; SI; SLC52A1; TPTE2							FASN; LRP1
ATP5F1A	11		SLC12A4	ADCY10; PDE6C; SLC29A2			PIGF; SLC4A3		CEL; PRODH2; SETDB2			PIGO	ACADVL
AUH	11	AOX1; GCLC	CHPF2	GUSB; ST3GAL6	APOB; SLC26A8						SLC27A6	SLC16A7	ANPEP			ACACA
CHST11	11		PLCE1	PLCH2; SLC29A2	KMT2C	PLCG1			ACSS3; B3GNT5; MAN2B1; NPR2	SYNJ2		TRHDE
CNP	11	GALNT8	ACE; BSG; SGSH	SLC27A2; SLC5A7	NOS3; PDE4D				PTGIS; SYNJ2		DPAGT1
CYP27A1	11			PDE4B; SLC29A2; TPSD1				MTHFD1	PIK3C2A; SLC20A1		LRP1; PRODH	APOB; CYP2C8; DPAGT1
DGUOK	11		AGXT2; DLST; GCAT; PRDX6; SPHK2; ST3GAL5; TK1	ALDOA; INPPL1		ACADVL						PLOD1
DMGDH	11	ATP8A1; DPAGT1	CA6; SLC4A8	ADCY5; DGAT2; SETDB1	LRP2; NOS3		HSD17B3		SLC12A1
FADS1	11		TK1	ADCY5; PIK3CA; SLC52A1; ST3GAL6	CTPS2; ENTPD2				PRODH2; SLC28A2			GCNT4		ENGASE
FAH	11	AOX1; GCLC	PRDX6; SYNJ1	FBP1; LRP1	RENBP				PIGO; SLC1A7				ACACA		AMPD2
GLA	11	ALOX15; ENTPD2; GANC							ABCC8; ADCY5; PTGIS			ACADVL; CDS1; KMT2C; LRP2; PDE9A
GNPDA2	11		RRM2B; TK1	CYP4F11; INPPL1; PDE4C; PDE9A	CTPS2; ME3; SI				ABCC8; PTGIS
GOT2	11	GALNT8			DGKI	PLCG1	LRP2; PLD2			ENTPD2	SLC34A2	CDS1; FASN; PTEN; TRHDE
GPX6	11		CANT1; PLCE1	PLCH2	SLC16A3			ATP10A	PRODH2			SLC25A13; TRHDE	ACADVL; MTHFD1		PLCH1
HMGCS2	11	ATP8A1	ALG12; SLC12A4		SLC26A8	SLC3A2	SLC15A2; SLC4A3		ACSS3; PIGB	SYNJ2			ACACA
NMNAT2	11			KL; SMPD3; ST3GAL6	PIK3C2G; SLC26A4				ADCY5; CTSA			GBE1; SLC52A1	ACACA		PLCH1
PAH	11		DLST; GAMT; SLC25A4	CYP4F11; PDE11A	SLC26A4					LRP2		DPAGT1; PIK3R1; PLOD1				LRP2
PDE1B	11		SLC12A4; SLC18A1; SLC25A17	DGAT2; PDE1A	PDE6C; PKM		MTR		SLC20A1			GALNT10; PLOD1
PNLIP	11			PIK3CG; SLC25A6; SLC36A4; SLC5A12; TDO2	UGT2B4	PLCG1	PIGF			SLC25A13		LRP2; PAH
PTEN	11	PLD1	MTHFD1	FBP1; GAD2; PIGN; PIK3CA; TDO2	LCAT; PDE4D		MGAM				CD36
SI	11		ADCY6; HKDC1	CYP4X1; FBP1; SLC23A2	KMT2C		PIGF	DPAGT1				HAL	ACACA	DPAGT1
SLC16A8	11	DPAGT1	ADCY6; ALDH2; BBOX1; HKDC1; IPMK	CPT1B; PLCH1	DNMT3A					KMT2C		B3GALT4
SLC38A5	11		NEU2; PLD2; SLC25A4; UST	ALDH1A2; FBP1; GALNT13; PLCG1	LRP2				CEL						PLCH1
TPH1	11	ENO3	PLCB2; SYNJ1	AOX1; LIPC; NPR1; PHYH	TPO		PIGF; UPP1					GBE1
UGP2	11		ADCY7; DGKD; TK1	ALDOA; ALOX15B; SLC14A1; TPSD1					SLC12A1; SLCO1C1		XYLT2					ACACA
ADSS1	10	ENO3		GALNT6; PIK3CA			HSD17B3	ATP10A; DPAGT1	ABCC8; APOB	PGM3		ALDOC
AKR1A1	10			ATP6V1A; CYP4F11; MTR; SLC52A1; SLC8A1; SLC8A3					ALG6	MIA3		APOB; CYP2C8
ALG5	10	DPAGT1		ADCY10; ATP2B1; SI; SLC36A1	SERPINA3		UGT2B7			KMT2C	SLC15A2	MVK
ALG6	10		TRDMT1	GAD1; MIA3; PIK3C3; SLC12A1	CYP7A1; KMT2C; PIK3R1				SLC28A2			SLC6A6
CES2	10	DPAGT1	SLC18A1	ACSS3; ADA; SLC4A3; SLC52A1			SLC15A2			SYNJ2		MVK; SLC3A2
CHPF2	10		HKDC1; NNT; SLC15A2	PLCH1; SLC27A2; TPSD1; TPTE2; UROC1			LRP2						ACADVL
COX7A2L	10	DPAGT1	MTHFD1	PDE6B	DGKI; PDE6C	ACADVL			ADCY5			PIGB; SLC16A7		ABCG5
CYP19A1	10	LRP2	SLC18A1	MAN1C1; PLCH1; SMPD3						SYNJ2	CD36	SERPINA3; SLC25A13	ACACA
DHCR7	10		ACACB; GAD1; PLD2	ABCC4; PDE6C; TDO2		PLA2G4E			CHPT1; GBE1; SYNJ2
LIPC	10	ATP8A1	SLC25A4	INPP4B; PDE1C	ME3		INPPL1			MIA3		ALDOC; HAL		ENGASE
MANBA	10	PLD1	SLC15A2; TPO	DUOX2; PPA2	ACACB; SLC22A5				ADCY5			PIGO; SLC16A7
MOGAT2	10	CHIA	IPMK; PDE4A	ADCY10; DGAT2; GUSB					MAN2B1		DPAGT1	DUOX1	MTHFD1
MOGS	10	ALOX15; SLC2A9	ATP4A; DGKD; DNMT1	CYP7B1			HSD17B3		SI			CPS1; HAL
NDUFB10	10		NADK; RRM2B; SPHK2	ALDH1A2; LRP2	LCAT; SLC26A8				XYLT2		DPAGT1	PIK3CB
PDXP	10	SLC2A9		ACSL6; SLC25A12; SLC43A2; TPSD1	SERPINA3		PIGF		PIK3C2B		SLC27A6	TRHDE
PIP5K1B	10	ALOX15; CHIA	ATP4A; CYB5R2; CYP4F2	GUSB; PIGN; SLC27A6	SLC25A12								ACADVL
PKLR	10		TK1	LDHAL6B; MAN1C1; PLCH2	AKR1D1				CHPT1; UGT8			B3GNT5; ENTPD2				LRP2
PNPLA3	10		CHPF2	HLCS; SLC29A2; SLC4A3	SLC16A3; SLC26A8		PIGF				PRODH	LRP2; TRHDE
PRODH	10		DLST	CTPS2; CYP4X1; TYRP1	APOB; KMT2C							CTPS2; PAH	CTPS2		CTPS2
RBKS	10	SLC2A9	SYNJ1	AOX1; ATP6V1A; PRODH2; SLC5A12	SERPINA3		HSD17B3					SLC16A7; TRHDE
SLC8A1	10		ACE; SLC18A2; TK1	ADA; PLCB3	PIK3R1		PTEN	SLCO1C1	GBE1			ALDOC
SMS	10	AADAC	ALDH2	DUOX2; GALC; PPA2; SLC29A3	PIK3C2G						SLC15A2	GCNT4	ACACA
SRM	10						INPPL1		PIK3C2A; SI	ENTPD2	CD36; PRODH; SLC34A2		ANPEP; MTHFD1			LRP2
TNNI3K	10		AGMAT; GAMT; RRM2B; SLC25A4; SLC4A8	ADCY5; PRODH2			KMT2C		NPR2; SYNJ2
UQCRC2	10		ADCY7; ST3GAL5	ALDOA; CDS1; CPA6; KYNU; MIA3					APOB	LRP2		SLC6A6
AMT	9	CTSA	CYP4F2; DLST						INPPL1; SLC1A7			CPS1; GALC; PIGB; SERPINA3
ASL	9		AGMAT; SGSH; SYNJ1		DNMT3A		PLD2; SLC4A3					CTPS2; PAH			AMPD2
ATP1A4	9		ATP6V0A4; PLD2	EPX; PDE6B; SLC25A6					ABCC8; UGT8	LRP2		ACADVL
HMOX1	9		ATP4A; EHMT2; NADK	CTPS2; FBP1					CHPT1; PRODH2		SLC34A2			ABCG5
ITPKB	9	CEL	EPX; PRDX6; SLC9A1	NT5C1A; PTGIS	SLC22A5							PIGB; SLC6A6
MVK	9	ACADVL; ENO3				PLCG1				MIA3	SLC15A2	DPAGT1; FASN; PLOD1; SLC3A2
PHOSPHO1	9	ENO3		PTGIS				SLCO1C1				APOB; DPAGT1; GALNT10; PDE9A; SLC16A7; SLC2A14
PIGT	9		DOT1L; UPP1	ABCC4; EPHX2; NDUFV1; PIK3C3; PLCB3		SLC3A2						PAH
PTDSS2	9	ENO3		PTGIS				SLCO1C1				APOB; DPAGT1; GALNT10; PDE9A; SLC16A7; SLC2A14
ALOX5	8	GALNT8; GANC	SYNJ1	SLC5A10; UGT2B4					TPO		XYLT2	ACACB
APOC1	8		CEL; NDST4; NEU2	GUSB; LDHAL6B; PLCH2; PPA2						SYNJ2
ATP6V0A4	8	SLC2A9	PTEN; SLC18A2	SLC4A3	CTPS2		MTR		SI			PDE9A
ATP6V0D2	8		AMD1; DGKZ; PIK3CG		ACOX1		PIGF; UGT2B7		NPR2				ACADVL
GCAT	8	DPAGT1	BBOX1; TRDMT1; UST	ADCY5					SYNJ2		XYLT2	PAH
MCCC1	8	SLC2A9	AGL; DLST; PDE4A	CA4; CHST1; EPX; TPSD1
SLC25A20	8		CD36		AKR1D1	SLC3A2			MAN2B1; PIK3C2A		FASN; XYLT2	APOB
ACAA1	7		ABCC9; DGKH; NEU2; PIK3R3; SLC18A2			ACADVL				ENTPD2
ACOX2	7		GAMT				MTR; UGT2B7		INPPL1; SLC12A1	SYNJ2	SLC27A6
AMD1	7						SLC4A3		CTSA; MAN2B1; SETDB2; SI		SLC15A2; SLC27A6
CHST4	7			ENTPD6	ENTPD2; NOS3		ACADVL; LRP2; MGAM					GALNT10
MAN1A1	7		ACACB; IPMK; SLC25A17	SLC12A7						LRP2		DOT1L; SLC29A3
OAT	7	LRP2; PRDX6							PDE6A; PTGIS		LRP1		PLCB3	DPAGT1
SLC22A1	7				AKR1D1; PIK3R1; SLC26A4	ACADVL; PLCG1						SLC27A3	ACACA
SLC5A3	7	CHIA; GANC						SLC22A2; VNN1		PGM3; XDH			MTHFD1
SLC6A8	7		CTSA; MGAM; PRDX6; SLC12A4		SLC26A8				CTSA			TRHDE
TYMP	7		CEL; CHPF2; SLC15A2; SLC9A1					DPAGT1			PRODH					LRP2
BCAT1	6	DPAGT1	IPMK	ADCY5; LRP2; NDUFV1; PTGIS
CMPK2	6								ADCY5; PIGB; SLC12A1			DOT1L; GBE1; SLC4A10
COQ3	6									KMT2C; LRP2		GALC; PIK3CB; SLC6A6		ENGASE
DBI	6		CYB5R2; MTHFD1; NNT; SLC12A4			SLC3A2						CPS1
HMGCR	6	AOX1						MTHFD1; SLCO1C1			SLC34A2	PIGO		ABCG5
MVD	6	ALOX15; ATP8A1										ENTPD2; SLC3A2; SLC6A6				LRP2
PNP	6		ACE; ALG12; BBOX1; HKDC1	SETDB1							LRP1
ACE2	5	LRP2	ADCY6; ATP6V1B2; CTSA; PLCE1
CKMT2	5		PLD2	DPYS; EPX								HKDC1	FMO1
DTYMK	5	ENO3; PLD1		EPHX2; INPP4B; PDE6B
LIPA	5			ALDH1L1	SLC4A10	KMT2C			ALG6				CTPS2
NT5M	5				SLC25A12	SLC3A2			ACSS3; SLC28A2			TRHDE
ODC1	5						INPPL1; PIGF; ST3GAL4			MIA3	PRODH
SLC15A1	5					ACADVL; PLCG1	UGT2B7		APOB					ABCG5
SPTLC3	5		ADCY6; PRDX6								CD36; LRP1; XYLT2
PMVK	4										FASN; XYLT2	CYP2C8; SLC52A1
SLC27A4	4		GAMT; SLC18A1									DUOX1	ACADVL
SPTLC2	4		ALG12; CTSA; EPX								CD36
TK2	4		ACE; ALG12; HKDC1				UPP1
BCAT2	3		ATP6V1B2; EPX	CPA6
KDSR	3		CUBN; NADK			FMO4
PLD1	3							MECR	CEL			LRP2
SLC29A2	3										XYLT2				CTPS2; SLC29A3
ALDH4A1	2								INPPL1; PTGIS
ATIC	2										XYLT2				PLCH1
COQ2	2	ACADVL				KMT2C
COQ7	2											KMT2C		ENGASE
GATM	2	ALOX15; SLC2A9
GPD1	2				PKM									DPAGT1
SPTLC1	2		ATP4A; SGSH
CERT1	1			SLC23A2
HSD17B4	1		GAMT
ISYNA1	1			SLC29A2
LCAT	1						LRP2
NME4	1							MTHFD1
SMPD2	1								SLC20A1
