# Supplementary material for: SL-scan identifies synthetic lethal interactions in cancer using metabolic networks
Source: Sci Rep. 2023 Sep 22;13:15763. doi: 10.1038/s41598-023-42992-4 (PMC10516981; doi:10.1038/s41598-023-42992-4)
Supplement: Supplementary file 7 — Supplementary Information 7. [file 41598_2023_42992_MOESM7_ESM.csv]

Cancer	Enrichment P-value (FastSL)	#SL pair (FastSL)	#overlp (FastSL)	Enrichment P-value (FastSL)	#SL pair (gMCS)	#overlp (gMCS)	Enrichment P-value	#SL pair (MCS)	#overlp (MCS)	Enrichment P-value (MCS)	#SL pairs (ngMCS)	#overlp (ngMCS)	#SL pairs (SL-scan)	Enrichment P-value (SL-scan)	#overlap (SL-scan)	#SL pairs (SL-scan)	#SL pair (shRNA)	#Total
Brain Cancer	1	3	0	1	0	0	1	3	0	1	0	0	1	1	0	15	3	220
Esophageal Cancer	1	1	0	1	0	0	1	1	0	1	0	0	1	1	0	5	4	219
Leukemia	1	0	0	1	0	0	1	0	0	1	0	0	1	1	0	10	2	211
Lung Cancer	1	1	0	1	0	0	1	1	0	1	0	0	1	0.283753927	3	83	50	2233
Ovarian Cancer	1	0	0	1	0	0	1	0	0	1	0	0	1	1	0	0	1	185
Pancreatic Cancer	1	0	0	1	0	0	1	0	0	1	0	0	1	0.424887915	1	16	8	243
Skin Cancer	1	9	0	1	0	0	1	2	0	1	0	0	1	0.014340421	5	50	39	1308
