# Supplementary material for: SL-scan identifies synthetic lethal interactions in cancer using metabolic networks
Source: Sci Rep. 2023 Sep 22;13:15763. doi: 10.1038/s41598-023-42992-4 (PMC10516981; doi:10.1038/s41598-023-42992-4)
Supplement: Supplementary file 8 — Supplementary Information 8. [file 41598_2023_42992_MOESM8_ESM.csv]

Enriched Biological Processes	Frequency
carboxylic acid metabolic process	3
organic acid metabolic process	3
oxoacid metabolic process	3
phosphate-containing compound metabolic process	3
phosphorus metabolic process	3
cellular aromatic compound metabolic process	2
multicellular organism development	2
organic substance catabolic process	2
organic substance metabolic process	2
organophosphate metabolic process	2
phosphorylation	2
anatomical structure development	1
carboxylic acid catabolic process	1
cellular biogenic amine metabolic process	1
cellular nitrogen compound metabolic process	1
establishment of localization	1
heterocycle metabolic process	1
multicellular organismal process	1
nitrogen compound metabolic process	1
nitrogen compound transport	1
nucleobase-containing compound metabolic process	1
nucleobase-containing small molecule metabolic process	1
nucleoside phosphate biosynthetic process	1
nucleoside phosphate metabolic process	1
nucleotide biosynthetic process	1
nucleotide metabolic process	1
organic acid biosynthetic process	1
organic acid catabolic process	1
organic acid transport	1
organic anion transport	1
organic substance biosynthetic process	1
organic substance transport	1
organonitrogen compound metabolic process	1
phospholipid biosynthetic process	1
phospholipid metabolic process	1
positive regulation of phosphate metabolic process	1
positive regulation of phosphorus metabolic process	1
positive regulation of phosphorylation	1
primary metabolic process	1
purine nucleotide metabolic process	1
purine ribonucleotide metabolic process	1
purine-containing compound metabolic process	1
regulation of biological process	1
regulation of cellular process	1
regulation of phosphorylation	1
response to endogenous stimulus	1
response to hormone	1
response to organic substance	1
ribonucleotide metabolic process	1
ribose phosphate metabolic process	1
small molecule catabolic process	1
small molecule metabolic process	1
transmembrane transport	1
